# Supplementary material for: Direct and selective pharmacological disruption of the YAP–TEAD interface by IAG933 inhibits Hippo-dependent and RAS–MAPK-altered cancers
Source: Nat Cancer. 2024 Apr 2;5(7):1102–20. doi: 10.1038/s43018-024-00754-9 (PMC11286534; doi:10.1038/s43018-024-00754-9)
Supplement: Supplementary file 2 — Statistical source data. [file 43018_2024_754_MOESM2_ESM.xlsx]

## Sheet: Fig 1c
Genes expression (% of control)
uM	CYR61 MSTO-211H	ANKRD1 MSTO-211H	CTGF MSTO-211H	CYR61 NCI-H226	ANKRD1 NCI-H226	CTGF NCI-H226
0.0005	90	69	98
0.0014	71	77	97
0.0041	60	75	74
0.0123	54	59	70
0.037	34	34	44
0.1111	12	11	21
0.3333	5	0	9
1	3	0	5
3				1.97	1.59	4.23
1				2.04	4.38	5.23
0.333				5.22	6.23	7.09
0.111				7.52	13.79	13.98
0.037				24.16	36.37	47.67
0.012				27.94	66.35	82.72
0.004				30.9	90.04	89.32
0.001				32.32	95.39	99.82

## Sheet: Fig 1d
AVERAGE of CYR61, ANKRD1 and CTGF normalized gene expression values
Treatment time (hours)	MSTO-211H - IAG933						NCI-H2052 - IAG933						NCI-H2452 - IAG933						IST-MES2 - IAG933
					mean	SEM					mean	SEM					mean	SEM					mean	SEM
0	99.8144	97.8021	102.575	99.8088	100	0.98023	105.808	109.029	93.1401	92.023	100	4.33925	100.672	98.7855	98.8058	101.736	100	0.728453	101.488	98.5121	-	-	100	1.4879
1.5	31.8938	30.5716	30.0387	27.7182	30.0556	0.871237	47.3081	45.0196	43.8762	41.5301	44.4335	1.20233	69.341	64.4784	66.3708	63.9517	66.0354	1.21811	45.0132	41.6983	-	-	43.3558	1.65746
3	4.94009	4.56465	4.29229	4.14406	4.48527	0.174839	5.64819	5.51244	5.93941	5.35644	5.61412	0.12373	9.85582	9.77345	8.9261	8.93443	9.37245	0.255853	6.51001	6.85237	6.30746	6.86095	6.6327	0.135765
6	3.19557	3.06369	3.15494	3.00344	3.10441	0.0435083	2.72977	2.73435	2.29279	2.10787	2.4662	0.158074	9.61347	9.87245	9.74741	10.7718	10.0013	0.262222	3.40348	3.71024	3.33433	3.4555	3.47589	0.0819646
24	7.32891	7.4517	8.15592	8.04785	7.74609	0.208111	3.56629	3.38804	3.39924	3.30432	3.41447	0.0548585	13.2055	13.3576	14.8069	15.6103	14.2451	0.580792	3.42939	3.35547	3.75025	3.66266	3.54944	0.0936213
AVERAGE of ANKRD1 normalized gene expression values
Treatment time (hours)	MSTO-211H - IAG933						NCI-H2052 - IAG933						NCI-H2452 - IAG933						IST-MES2 - IAG933
					mean	SEM					mean	SEM					mean	SEM					mean	SEM
0	98.7179	93.7979	102.663	104.821	100	2.42288	98.0928	106.754	97.5011	97.6525	100	2.25471	107.716	100.246	89.431	102.607	100	3.8524	105.449	94.5507			100	5.44927
1.5	46.231	44.1055	43.8412	37.1756	42.8383	1.96189	59.7332	58.6799	51.6243	48.8374	54.7187	2.66149	89.9333	82.6349	85.4386	87.1159	86.2807	1.52862	55.4637	52.6774			54.0706	1.39316
3	7.10211	6.23664	5.98248	5.69266	6.25347	0.303921	5.98679	5.92272	5.71181	5.64175	5.81577	0.0825514	9.13379	9.19105	9.1841	8.56445	9.01835	0.151836	6.2754	5.9645	5.17358	5.45279	5.71657	0.248022
6	0.9709	1.0474	1.16327	0.9542	1.03394	0.0476445	1.09339	1.11267	1.08703	0.94084	1.05848	0.0395912	3.17596	3.30148	3.73972	4.04519	3.56559	0.200396	0.59635	0.78618	0.58832	0.67167	0.66063	0.045867
24	6.57361	6.45571	8.04644	7.58025	7.164	0.387535	0.70631	0.87966	0.68001	0.66725	0.733308	0.0494572	10.5093	9.52846	10.7382	11.1681	10.486	0.34717	0.71156	0.63984	0.76688	0.59106	0.677335	0.0387717
AVERAGE of CYR61 normalized gene expression values
Treatment time (hours)	MSTO-211H - IAG933						NCI-H2052 - IAG933						NCI-H2452 - IAG933						IST-MES2 - IAG933
					mean	SEM					mean	SEM					mean	SEM					mean	SEM
0	106.704	103.031	97.5187	92.7461	100	3.06738	102.918	108.094	95.0627	93.9253	100	3.35791	98.2699	102.086	99.5567	100.087	100	0.793169	99.6235	100.376			100	0.37646
1.5	14.8114	14.2034	13.5145	14.6103	14.2849	0.286252	28.331	28.8998	24.3075	25.9095	26.862	1.07019	54.2571	52.6459	54.8178	54.4653	54.0465	0.480999	40.2736	38.4359			39.3547	0.918865
3	2.36171	2.58628	2.14401	2.26533	2.33933	0.0935909	3.28011	3.47557	3.30286	3.31699	3.34388	0.0445483	7.89052	9.14302	7.12146	7.95801	8.02825	0.417221	8.17783	9.00216	8.69415	10.2165	9.02266	0.432751
6	3.33556	3.31246	3.7647	4.07435	3.62177	0.183223	4.16836	4.15879	3.47577	3.55256	3.83887	0.188133	19.111	20.2053	20.3476	23.0407	20.6761	0.835182	7.48202	8.13694	7.42398	7.88022	7.73079	0.169141
24	6.53434	6.82742	7.36228	8.15212	7.21904	0.355122	6.11329	6.37981	6.19243	6.58411	6.31741	0.105003	16.6058	18.3302	20.9918	24.1819	20.0274	1.65272	6.19794	6.26244	7.14465	7.29192	6.72424	0.28712
AVERAGE of CTGF normalized gene expression values
Treatment time (hours)	MSTO-211H - IAG933						NCI-H2052 - IAG933						NCI-H2452 - IAG933						IST-MES2 - IAG933
					mean	SEM					mean	SEM					mean	SEM					mean	SEM
0	94.0217	96.577	107.542	101.859	100	2.99714	116.412	112.24	86.8564	84.4913	100	8.32896	96.0316	94.0245	107.43	102.514	100	3.06833	99.3909	100.609			100	0.60907
1.5	34.6389	33.406	32.7603	31.3689	33.0435	0.680766	53.8601	47.4789	55.6967	49.8435	51.7198	1.86865	63.8325	58.1543	58.856	50.2738	57.7792	2.80289	39.3024	33.9817			36.642	2.66035
3	5.35645	4.87103	4.75039	4.4742	4.86302	0.184256	7.67766	7.13903	8.80356	7.11059	7.68271	0.395731	12.5431	10.9863	10.4727	10.2808	11.0708	0.512887	5.07681	5.59045	5.05464	4.91357	5.15887	0.148333
6	5.28025	4.83122	4.53685	3.98178	4.65753	0.272206	2.92757	2.9316	2.31558	1.83021	2.50124	0.266414	6.55346	6.11062	5.15493	5.22952	5.76213	0.341567	2.13206	2.2076	1.99069	1.81462	2.03624	0.0864754
24	8.87877	9.07198	9.05903	8.41117	8.85524	0.15445	3.87928	2.90466	3.32529	2.6616	3.19271	0.266772	12.5015	12.2141	12.6908	11.481	12.2218	0.265687	3.37866	3.16414	3.33922	3.105	3.24676	0.0663755

## Sheet: Fig 1e
cell viability (% of control)
IAG933 uM	NCI-H2052 (NF2LoF)				MSTO-211H (LATS1/2del)	NCI-H226 (NF2LoF)				LU-99 (KRASG12C , NSCLC)				SF-268 (YAPamp, glioma)	NCI-H1792 (KRASG12C , lung)				MKN-45 (gastric)	NCI-H522 (NSCLC)				NCI-H460 (KRASQ61H ,NSCLC)				Ludlu1 (lung)				CCK81 (NF2LoF, CRC)	MDST8 (BRAFV600E , CRC)	NCI-H1755 (BRAFG466V , NSCLC)	CAL-12T (BRAFG469A , NSCLC)	NCI-H1944 (KRASG13D , NSCLC)	NUGC-3 (NF2LoF, gastric)	LMSU (YAPamp, gastric)	RERF-GC-1B (HER2amp , gastric)	CALU-3 (HER2amp , NSCLC)	KATO-III (FGFR2amp , gastric)	Hs746T (METamp/Ex14del , gastric)	HCC-44 (KRASG12C , NSCLC)	HCC-1171 (KRASG12C , NSCLC)	SW837 (KRASG12C, CRC)	NCI-H292 (NF2LoF)
			mean	SEM				mean	SEM			mean	SEM				mean	SEM				mean	SEM			mean	SEM			mean	SEM																		mean
0.0195														107.783					101.939
0.0391														104.878					95.125
0.0781														88.151					102.155
0.156														81.247					95.696
0.313														60.143					90.837
0.625																			92.035
1.25														40.762					93.199
2.5														30.624					96.344
5														24.835					83.238
10														17.242					73.649
20														7.826
0.002					107.224
0.007					100.661
0.021					84.3685
0.062					55.2998
0.185					31.6779
0.556					11.5069
1.667					5.19062
5					2.89798
10	0	0	0	0		2.97	2.48	2.725	0.245	43.04	41.51	42.275	0.765		30.14	25.64	27.89	2.25		112.7	116.54	114.62	1.92	98.11	100.14	99.125	1.015	85.49	87.36	86.425	0.935															-9.869	-11.96	-10.76	-10.863
3.3333	0.44	0.68	0.56	0.12		3.29	2.06	2.675	0.615	44.4	44.43	44.415	0.015		30.91	27.7	29.305	1.605		112.04	113.75	112.895	0.855	97.3	95.37	96.335	0.965	83.81	85.35	84.58	0.77															-8.874	-10.17	-8.376	-9.14
1.1111	2.5	2.78	2.64	0.14		3.69	4.67	4.18	0.49	53.05	51.16	52.105	0.945		37.62	31.46	34.54	3.08		112.14	111.89	112.015	0.125	98.98	96.45	97.715	1.265	88.27	87.51	87.89	0.38															-2.405	-1.31	-1.211	-1.642
0.3704	6.41	8.55	7.48	1.07		5.8	4.84	5.32	0.48	71.32	73.93	72.625	1.305		44.21	48.51	46.36	2.15		114.12	116.2	115.16	1.04	98.01	96.24	97.125	0.885	91.96	92.69	92.325	0.365															17.897	21.679	16.603	18.7263
0.1235	15.61	14.17	14.89	0.72		12.65	12.51	12.58	0.07	90.8	91.32	91.06	0.26		54.32	47.4	50.86	3.46		121.07	117.51	119.29	1.78	96.98	97.89	97.435	0.455	94.29	93.26	93.775	0.515															53.425	56.709	61.984	57.3727
0.0412	42.34	38.37	40.355	1.985		32.4	32.97	32.685	0.285	105.72	105.05	105.385	0.335		66.34	64.89	65.615	0.725		116.94	114.68	115.81	1.13	99.66	102.14	100.9	1.24	99.4	92.88	96.14	3.26															94.725	101.89	95.92	97.5117
0.0137	67.58	69.53	68.555	0.975		45.27	48.19	46.73	1.46	98.6	102.83	100.715	2.115		90.26	88.23	89.245	1.015		107.29	105.21	106.25	1.04	98.89	100.18	99.535	0.645	98.64	98.85	98.745	0.105															101.29	98.408	90.546	96.748
0.0046	94.95	94.15	94.55	0.4		60.6	59.01	59.805	0.795	102.84	101	101.92	0.92		88.03	89.46	88.745	0.715		107.29	101.51	104.4	2.89	101.78	101.18	101.48	0.3	97.13	98.59	97.86	0.73															100.7	107.17	103.28	103.717
6																																80.3475	21.0224	6.31	5.55	28.24	25.5	16.81	9.64	19.38	24.23	13.03
2																																84.4689	51.9325	8.9	7.89	29.64	34.03	43.87	11.67	36.01	37.16	23.47
0.667																																93.0504	84.9496	19.08	15.13	34.21	90.43	61.09	21.75	56.68	47.95	53.31
0.222																																90.3954	95.567	44.58	40.36	53.58	101.01	75.14	45.54	86.09	74.2	79.22
0.074																																94.5986	98.8731	74.48	81.32	72.82	99.95	86.81	76.78	87.06	82.8	93.31
0.025																																90.8586	97.0314	87.77	89.3	87.1	109.06	93.16	85.22	87.53	87.14	91.66
3																																											12.04	17.66	21.31
1																																											20.07	23.13	32.61
0.333333																																											39.49	51.37	48.4
0.111111																																											86.3	71.39	66.46
0.037037																																											96.75	83.54	76.58
0.012346																																											97.29	94.34	87.65
[truncated: 11 more columns]

## Sheet: Fig 1f
	% confluency - Incucyte measures
		MSTO-211H													NCI-H226
	Hours	DMSO					IAG933_0.37 µM				VT104_1.11 µM				DMSO					IAG933_0.37 µM				VT104_1.11 µM
					mean	SEM			mean	SEM			mean	SEM				mean	SEM			mean	SEM			mean	SEM
	0	3.30433	4.57939	3.78039	3.88804	0.371993	4.18419	5.69363	4.93891	0.754719	5.31066	4.88186	5.09626	0.2144	8.73655	7.5689	8.81645	8.37397	0.403191	8.09557	7.49618	7.79587	0.299695	11.3455	6.98713	9.16634	2.1792
	6	3.63288	5.42094	4.70047	4.58477	0.519402	4.69207	6.12073	5.4064	0.714325	5.57474	6.01767	5.79621	0.221468	9.54163	7.86467	9.75244	9.05292	0.59723	7.19815	6.56557	6.88186	0.31629	11.4926	7.56979	9.53118	1.96139
	12	3.64866	6.58538	5.43092	5.22165	0.854191	5.33859	6.43172	5.88515	0.546567	6.49701	6.75023	6.62362	0.126612	11.1536	9.07821	9.94107	10.0576	0.601933	7.7705	7.7341	7.7523	0.0182	13.1938	8.21432	10.704	2.48972
	18	5.28771	8.8693	7.30544	7.15415	1.03668	6.54891	7.77153	7.16022	0.611308	7.87669	9.10382	8.49026	0.613561	14.0181	11.9039	12.7422	12.8881	0.614664	8.84957	8.03814	8.44385	0.405717	16.129	10.3017	13.2154	2.91367
	24	7.40651	10.7832	8.72336	8.97101	0.982588	7.42734	9.7672	8.59727	1.16993	9.35328	11.2369	10.2951	0.941804	15.4033	12.9963	13.2105	13.8701	0.769125	8.20108	7.12911	7.66509	0.535982	17.0317	10.4668	13.7493	3.28244
	30	8.97222	13.3408	11.7377	11.3502	1.27589	8.57196	11.3201	9.94601	1.37405	10.8962	12.4877	11.6919	0.795765	16.2923	15.0819	14.4987	15.291	0.528219	7.9693	7.42249	7.69589	0.273404	16.999	11.0846	14.0418	2.95717
	36	12.5644	16.0382	13.4443	14.0156	1.04268	10.1948	12.9065	11.5507	1.35586	13.5799	15.263	14.4214	0.84155	18.2326	17.6536	17.759	17.8817	0.178038	8.02843	7.14755	7.58799	0.440443	18.566	11.5505	15.0582	3.50774
	42	14.643	20.6853	18.3551	17.8945	1.75939	11.4227	13.7441	12.5834	1.16071	16.1388	17.6533	16.8961	0.75725	18.3559	18.3128	16.7677	17.8121	0.522362	6.84768	6.71575	6.78171	0.0659695	18.5647	11.0539	14.8093	3.75539
	48	19.0182	25.4213	21.8139	22.0845	1.85336	11.9394	14.7619	13.3507	1.41127	19.2393	20.5139	19.8766	0.63729	25.8237	22.3612	22.3431	23.5093	1.15718	7.5532	7.08704	7.32012	0.233078	20.3077	13.0186	16.6632	3.64456
	54	24.0566	32.6679	28.3615	28.362	2.48589	13.317	16.2413	14.7791	1.46218	23.4256	24.878	24.1518	0.72621	28.0088	28.0095	26.3893	27.4692	0.539945	7.19993	6.96364	7.08178	0.118143	21.1029	13.2213	17.1621	3.94081
	60	30.1529	38.6454	34.9122	34.5702	2.45754	13.3105	16.3428	14.8266	1.51617	26.2785	28.3511	27.3148	1.03632	31.1141	33.0211	29.1928	31.1093	1.10515	6.38494	7.15957	6.77225	0.387313	21.587	13.2823	17.4346	4.15238
	66	35.941	48.7845	42.0422	42.2559	3.70912	13.5388	17.6256	15.5822	2.04338	29.1051	34.5866	31.8459	2.74076	38.166	36.598	34.4968	36.4203	1.06292	6.65128	7.00072	6.826	0.174722	22.5115	14.241	18.3762	4.13523
	72	43.4804	56.9329	50.868	50.4271	3.88967	14.2823	19.3275	16.8049	2.5226	33.5029	38.8728	36.1879	2.68495	48.7229	45.0035	47.9977	47.2413	1.13834	6.87418	7.51414	7.19416	0.319978	24.7419	13.98	19.361	5.38096
	MSTO-211H One-way ANOVA test, Multiple Comparisons
	Number of families	1
	Number of comparisons per family	3
	Alpha	0.05
	Tukey's multiple comparisons test	Mean Diff.	95.00% CI of diff.	Below threshold?	Summary	Adjusted P Value
	DMSO vs. IAG933_0.37 µM	8.413	-0.1605 to 16.99	No	ns	0.0546	A-B
	DMSO vs. VT104_1.11 µM	2.469	-1.334 to 6.271	No	ns	0.2337	A-C
	IAG933_0.37 µM vs. VT104_1.11 µM	-5.944	-10.73 to -1.156	Yes	*	0.0158	B-C
	Test details	Mean 1	Mean 2	Mean Diff.	SE of diff.	n1	n2	q	DF
	DMSO vs. IAG933_0.37 µM	19.29	10.88	8.413	3.214	13	13	3.702	12
	DMSO vs. VT104_1.11 µM	19.29	16.82	2.469	1.425	13	13	2.45	12
	IAG933_0.37 µM vs. VT104_1.11 µM	10.88	16.82	-5.944	1.795	13	13	4.684	12
	NCI-H226 One-way ANOVA test, Multiple Comparisons
	Number of families :1
	Number of comparisons per family: 3
	Alpha : 0.05
	Tukey's multiple comparisons test	Mean Diff.	95.00% CI of diff.	Below threshold?	Summary	Adjusted P Value
	DMSO vs. IAG933_0.37 µM	13.48	4.558 to 22.39	Yes	**	0.0044	A-B
	DMSO vs. VT104_1.11 µM	6.285	-0.2967 to 12.87	No	ns	0.0617	A-C
	IAG933_0.37 µM vs. VT104_1.11 µM	-7.19	-9.805 to -4.576	Yes	****	<0.0001	B-C
	Test details	Mean 1	Mean 2	Mean Diff.	SE of diff.	n1	n2	q	DF
	DMSO vs. IAG933_0.37 µM	20.84	7.369	13.48	3.343	13	13	5.701	12
	DMSO vs. VT104_1.11 µM	20.84	14.56	6.285	2.467	13	13	3.603	12
	IAG933_0.37 µM vs. VT104_1.11 µM	7.369	14.56	-7.19	0.9801	13	13	10.38	12

## Sheet: Fig 1g
Quantification of the Colony Formation Assay
Compound concentration uM	YTP-17 TEAD1 WT	YTP-75 TEAD1 WT	IAG933 TEAD1 WT	YTP-17 TEAD1 V406A E408A	YTP-75 TEAD1 V406A E408A	IAG933 TEAD1 V406A E408A				Paired t test run with combined treated results, excluding the DMSO values (0)
10	19	14.2	21.2	64	36.5	96				YTP-17		YTP-75		IAG933
3.3	15	12	19.6	88	65	104
1.1	17	12.9	22	102	82.3	110.3				YTP-17 TEAD1 V406A E408A		YTP-75 TEAD1 V406A E408A		IAG933 TEAD1 V406A E408A
0.37	22	13.7	29.2	104	91.3	113.4				vs.		vs.		vs.
0.12	44	15.6	47.7	114	95.2	116.9				YTP-17 TEAD1 WT		YTP-75 TEAD1 WT		IAG933 TEAD1 WT
0	100	100	100	100	100	100	DMSO
										Paired t test		Paired t test		Paired t test
										P value	0.0006	P value	0.0047	P value	<0.0001
										Significantly different (P < 0.05)?	Yes	Significantly different (P < 0.05)?	Yes	Significantly different (P < 0.05)?	Yes
										One- or two-tailed P value?	Two-tailed	One- or two-tailed P value?	Two-tailed	One- or two-tailed P value?	Two-tailed
										t, df	t=10.05, df=4	t, df	t=5.690, df=4	t, df	t=22.71, df=4
										Number of pairs	5	Number of pairs	5	Number of pairs	5
										How big is the difference?		How big is the difference?		How big is the difference?
										Mean of differences	71	Mean of differences	60.38	Mean of differences	80.18
										SD of differences	15.8	SD of differences	23.73	SD of differences	7.896
										SEM of differences	7.064	SEM of differences	10.61	SEM of differences	3.531
										95% confidence interval	51.39 to 90.61	95% confidence interval	30.92 to 89.84	95% confidence interval	70.38 to 89.98
										R squared (partial eta squared)	0.9619	R squared (partial eta squared)	0.89	R squared (partial eta squared)	0.9923

## Sheet: Fig 1h
shRNA sensitivity - averaged YAP/TAZ/TEAD1
Cell line	primary_site	histology	hist_subtype1	pathologist_annotation	shRNA sensitivity WWTR1_BGPD	shRNA sensitivity YAP1_BGPD	shRNA sensitivity TEAD1_BGPD		shRNA sensitivity (average)	GI50 IAG933 (uM)
769p	kidney	carcinoma	clear_cell_renal_cell_carcinoma	Kidney:Carcinoma	0.042	0.525	0.334		0.300333	0.231915		Spearman correlation between shRNA sensitivity and GI50
a101d	skin	malignant_melanoma	nan	Skin:Melanoma	0.241	0.716	0.286		0.414333	3.43664		r	0.512
a2058	skin	malignant_melanoma	nan	Skin:Melanoma	-0.271	0.473	-0.548		-0.115333	30		95% confidence interval	0.3485 to 0.6453
a2780	ovary	carcinoma	adenocarcinoma	Ovary:Carcinoma	0.412	0.221	0.87		0.501	24.7799
a375	skin	malignant_melanoma	nan	Skin:Melanoma	-0.356	0.37	-0.3		-0.0953333	30		P value
a549	lung	carcinoma	adenocarcinoma	Lung:NSCLC_Adeno	-0.216	0.669	-1.06		-0.202333	30		P (two-tailed)	<0.0001
ags	stomach	carcinoma	adenocarcinoma	Gastric:Carcinoma	0.443	-2.268	-0.902		-0.909	0.308086		Exact or approximate P value?	Approximate
bxpc3	pancreas	carcinoma	ductal_carcinoma	Pancreas:Carcinoma	0.047	0.187	0.392		0.208667	0.428578		Significant? (alpha = 0.05)	Yes
c32	skin	malignant_melanoma	nan	Skin:Melanoma	0.567	0.221	0.554		0.447333	30
caki2	kidney	carcinoma	clear_cell_renal_cell_carcinoma	Kidney:Carcinoma	-0.859	0.761	-0.456		-0.184667	0.127862		Number of XY Pairs	103
cal27	upper_aerodigestive_tract	carcinoma	squamous_cell_carcinoma	Upper_Aerodigestive_Tract:Carcinoma	0.314	0.816	0.33		0.486667	0.727475
cck81	large_intestine	carcinoma	adenocarcinoma	Colorectal:Carcinoma	0.601	0.192	0.333		0.375333	30
cfpac1	pancreas	carcinoma	ductal_carcinoma	Pancreas:Carcinoma	-0.518	0.707	-1.382		-0.397667	30
chagok1	lung	carcinoma	nan	Lung:Others	0.476	0.154	-0.244		0.128667	30
colo741	skin	malignant_melanoma	nan	Skin:Melanoma	0.576	0.422	0.493		0.497	30
corl105	lung	carcinoma	adenocarcinoma	Lung:NSCLC_Adeno	0.261	-0.631	-0.154		-0.174667	2.83612
cov362	ovary	carcinoma	nan	Ovary:Carcinoma	-0.304	0.293	0.745		0.244667	0.0405747
dld1	large_intestine	carcinoma	adenocarcinoma	Colorectal:Carcinoma	0.524	-2.461	-0.166		-0.301	30
ebc1	lung	carcinoma	squamous_cell_carcinoma	Lung:NSCLC_Squamous	-1.345	0.338	-0.39		-0.465667	0.199845
g402	soft_tissue	rhabdoid_tumour	nan	Soft_Tissue:Sarcoma_Rhabdoid	0.182	-0.112	0.595		0.221667	0.119622
hcc15	lung	carcinoma	squamous_cell_carcinoma	Lung:NSCLC_Squamous	-0.088	0.163	-0.979		-0.301333	1.18312
hcc1806	breast	carcinoma	ductal_carcinoma	Breast:Carcinoma	-0.979	-0.253	-0.874		-0.702	10.2684
hcc1833	lung	carcinoma	adenocarcinoma	Lung:NSCLC_Adeno	0.307	0.755	-0.549		0.171	30
hcc1954	breast	carcinoma	ductal_carcinoma	Breast:Carcinoma	0.658	0.317	0.087		0.354	0.671433
hcc38	breast	carcinoma	ductal_carcinoma	Breast:Carcinoma	0.324	-1.237	-0.583		-0.498667	0.324821
hcc44	lung	carcinoma	adenocarcinoma	Lung:NSCLC_Adeno	-0.614	0.261	-0.223		-0.192	0.172518
hcc827	lung	carcinoma	adenocarcinoma	Lung:NSCLC_Adeno	-0.072	-0.19	-0.054		-0.105333	0.573571
hcc95	lung	carcinoma	squamous_cell_carcinoma	Lung:NSCLC_Squamous	-0.476	0.357	-0.532		-0.217	2.61376
hct116	large_intestine	carcinoma	nan	Colorectal:Carcinoma	-0.101	0.474	0.201		0.191333	30
hel9217	haematopoietic_and_lymphoid_tissue	haematopoietic_neoplasm	acute_myeloid_leukaemia	Leukemia:AML	0.568	0.747	0.536		0.617	30
hep3b217	liver	carcinoma	hepatocellular_carcinoma	Liver:HCC	-0.559	-0.813	0.775		-0.199	30
hgc27	stomach	carcinoma	undifferentiated_adenocarcinoma	Gastric:Carcinoma	0.18	0.259	0.717		0.385333	30
hmc18	breast	carcinoma	nan	Breast:Carcinoma	0.081	0.455	0.204		0.246667	30
hs294t	skin	malignant_melanoma	nan	Skin:Melanoma	-0.249	-0.064	-0.171		-0.161333	0.190273
hsc3	upper_aerodigestive_tract	carcinoma	squamous_cell_carcinoma	Upper_Aerodigestive_Tract:Carcinoma	-0.911	-1.065	-0.517		-0.831	0.07956
ht115	large_intestine	carcinoma	nan	Colorectal:Carcinoma	0.006	-2.108	-0.047		-0.716333	1.78598
ht29	large_intestine	carcinoma	adenocarcinoma	Colorectal:Carcinoma	0.447	-1.736	0.363		-0.308667	30
huh7	liver	carcinoma	hepatocellular_carcinoma	Liver:HCC	0.061	0.187	0.621		0.289667	30
kasumi1	haematopoietic_and_lymphoid_tissue	haematopoietic_neoplasm	acute_myeloid_leukaemia	Leukemia:AML	0.56	0.767	0.415		0.580667	30
kp3	pancreas	carcinoma	ductal_carcinoma	Pancreas:Carcinoma	0.106	0.009	-1.097		-0.327333	0.670834
kp4	pancreas	carcinoma	ductal_carcinoma	Pancreas:Carcinoma	-0.31	0.387	-0.108		-0.0103333	30
kyse70	oesophagus	carcinoma	squamous_cell_carcinoma	Oesophagus:Carcinoma	0.173	0.267	0.535		0.325	1.84947
li7	liver	carcinoma	hepatocellular_carcinoma	Liver:HCC	-0.337	0.051	-0.46		-0.248667	1.55601
lk2	lung	carcinoma	squamous_cell_carcinoma	Lung:NSCLC_Squamous	0.426	-0.046	0.597		0.325667	30
lmsu	stomach	carcinoma	adenocarcinoma	Gastric:Carcinoma	0.576	-2.409	-1.012		-0.948333	0.738115
lovo	large_intestine	carcinoma	adenocarcinoma	Colorectal:Carcinoma	0.377	-0.563	0.623		0.145667	30
ls411n	large_intestine	carcinoma	adenocarcinoma	Colorectal:Carcinoma	0.39	-0.421	-0.223		-0.0846667	30
ludlu1	lung	carcinoma	squamous_cell_carcinoma	Lung:NSCLC_Squamous	0.795	0.736	0.193		0.574667	30
mcf7	breast	carcinoma	nan	Breast:Carcinoma	0.341	-0.318	0.437		0.153333	13.8941
mdamb231	breast	carcinoma	nan	Breast:Carcinoma	-0.503	-0.874	-0.65		-0.675667	0.507265
mdamb453	breast	carcinoma	nan	Breast:Carcinoma	0.621	-0.242	0.913		0.430667	30
mdst8	large_intestine	carcinoma	adenocarcinoma	Colorectal:Carcinoma	-0.07	-1.016	-0.698		-0.594667	0.643101
miapaca2	pancreas	carcinoma	ductal_carcinoma	Pancreas:Carcinoma	0.178	0.549	0.53		0.419	29.5192
mkn45	stomach	carcinoma	diffuse_adenocarcinoma	Gastric:Carcinoma	-0.373	0.664	0.764		0.351667	30
ncih1299	lung	carcinoma	non_small_cell_carcinoma	Lung:NSCLC_Others	-0.794	-0.156	-0.01		-0.32	3.74393
ncih1437	lung	carcinoma	adenocarcinoma	Lung:NSCLC_Adeno	0.078	0.019	-0.098		-0.000333333	30
ncih1568	lung	carcinoma	adenocarcinoma	Lung:NSCLC_Adeno	-0.166	-1.232	-1.805		-1.06767	7.76433
ncih1581	lung	carcinoma	large_cell_carcinoma	Lung:NSCLC_Large_Cell	0.76	-0.511	0.435		0.228	30
ncih1693	lung	carcinoma	adenocarcinoma	Lung:NSCLC_Adeno	-0.25	-2.004	-0.145		-0.799667	0.0462283
ncih1703	lung	carcinoma	squamous_cell_carcinoma	Lung:NSCLC_Squamous	-0.242	0.509	0.346		0.204333	0.877188
ncih1792	lung	carcinoma	adenocarcinoma	Lung:NSCLC_Adeno	-0.18	0.284	0.226		0.11	8.72896
ncih1838	lung	carcinoma	adenocarcinoma	Lung:NSCLC_Adeno	-0.165	-0.302	-0.731		-0.399333	1.071
ncih1944	lung	carcinoma	adenocarcinoma	Lung:NSCLC_Adeno	0.494	-0.025	0.123		0.197333	2.79668
ncih1975	lung	carcinoma	adenocarcinoma	Lung:NSCLC_Adeno	-0.732	0.05	-0.509		-0.397	0.276643
ncih2009	lung	carcinoma	adenocarcinoma	Lung:NSCLC_Adeno	-0.405	0.421	0.489		0.168333	0.574048
ncih2030	lung	carcinoma	adenocarcinoma	Lung:NSCLC_Adeno	-1.035	-0.886	-1.369		-1.09667	0.708689
ncih2052	pleura	mesothelioma	nan	Lung:Mesothelioma	-0.165	-3.46	-2.602		-2.07567	0.0298294
ncih2110	lung	carcinoma	non_small_cell_carcinoma	Lung:NSCLC_Others	0.391	0.552	0.431		0.458	30
ncih2122	lung	carcinoma	adenocarcinoma	Lung:NSCLC_Adeno	0.386	0.314	-0.504		0.0653333	30
ncih23	lung	carcinoma	adenocarcinoma	Lung:NSCLC_Adeno	0.123	0.16	0.791		0.358	0.402763
ncih358	lung	carcinoma	bronchioloalveolar_adenocarcinoma	Lung:NSCLC_Adeno	0.535	0.828	0.436		0.599667	30
ncih441	lung	carcinoma	adenocarcinoma	Lung:NSCLC_Adeno	0.12	0.048	0.358		0.175333	30
ncih446	lung	carcinoma	small_cell_carcinoma	Lung:SCLC	0.499	0.472	0.913		0.628	30
ncih460	lung	carcinoma	large_cell_carcinoma	Lung:NSCLC_Large_Cell	-0.086	-0.044	0.233		0.0343333	30
ncih522	lung	carcinoma	adenocarcinoma	Lung:NSCLC_Adeno	0.253	-0.725	0.524		0.0173333	30
ncih838	lung	carcinoma	adenocarcinoma	Lung:NSCLC_Adeno	-0.346	-0.213	-0.468		-0.342333	0.156467
ocum1	stomach	carcinoma	diffuse_adenocarcinoma	Gastric:Carcinoma	0.426	-0.335	0.128		0.073	30
panc0403	pancreas	carcinoma	nan	Pancreas:Carcinoma	-0.376	-1.726	-1.499		-1.20033	0.162526
pk1	pancreas	carcinoma	nan	Pancreas:Carcinoma	0.142	0.263	-0.532		-0.0423333	2.10406
rerflcms	lung	carcinoma	non_small_cell_carcinoma	Lung:NSCLC_Others	-0.283	-0.108	-0.525		-0.305333	0.301607
rko	large_intestine	carcinoma	adenocarcinoma	Colorectal:Carcinoma	0.226	0.015	0.087		0.109333	30
rpmi7951	skin	malignant_melanoma	nan	Skin:Melanoma	-0.335	0.215	-0.818		-0.312667	0.40009
sbc5	lung	carcinoma	small_cell_carcinoma	Lung:SCLC	0.525	-0.906	0.255		-0.042	30
shp77	lung	carcinoma	small_cell_carcinoma	Lung:SCLC	0.664	0.283	0.402		0.449667	30
skhep1	liver	carcinoma	adenocarcinoma	Liver:Carcinoma_Adeno	-0.232	-2.839	-2.549		-1.87333	0.0266879
skmel28	skin	malignant_melanoma	nan	Skin:Melanoma	0.059	0.457	-0.24		0.092	30
skmel3	skin	malignant_melanoma	nan	Skin:Melanoma	0.28	0.524	0.383		0.395667	30
skmel5	skin	malignant_melanoma	nan	Skin:Melanoma	-0.299	0.076	0.941		0.239333	30
sngm	endometrium	carcinoma	adenocarcinoma	Endometrium:Carcinoma	-0.907	-0.396	-1.073		-0.792	0.448983
snu719	stomach	carcinoma	nan	Gastric:Carcinoma	0.668	-0.29	0.999		0.459	30
snu886	liver	carcinoma	hepatocellular_carcinoma	Liver:HCC	-0.968	-0.264	-0.722		-0.651333	0.0649941
su8686	pancreas	carcinoma	ductal_carcinoma	Pancreas:Carcinoma	0.206	0.002	-0.703		-0.165	30
suit2	pancreas	carcinoma	ductal_carcinoma	Pancreas:Carcinoma	-0.251	-0.166	0.416		-0.000333333	30
sw1271	lung	carcinoma	small_cell_carcinoma	Lung:SCLC	-0.271	-2.393	-1.7		-1.45467	0.851819
sw1990	pancreas	carcinoma	ductal_carcinoma	Pancreas:Carcinoma	-0.567	0.045	-0.606		-0.376	0.412728
sw48	large_intestine	carcinoma	adenocarcinoma	Colorectal:Carcinoma	0.534	-0.708	-0.314		-0.162667	0.482022
sw480	large_intestine	carcinoma	adenocarcinoma	Colorectal:Carcinoma	0.216	0.208	-0.021		0.134333	30
t47d	breast	carcinoma	ductal_carcinoma	Breast:Carcinoma	0.535	-0.624	0.083		-0.002	30
te10	oesophagus	carcinoma	squamous_cell_carcinoma	Oesophagus:Carcinoma	0.313	0.278	-0.044		0.182333	3.37691
te11	oesophagus	carcinoma	squamous_cell_carcinoma	Oesophagus:Carcinoma	-0.606	0.147	0.456		-0.001	0.786319
te6	oesophagus	carcinoma	squamous_cell_carcinoma	Oesophagus:Carcinoma	0.621	0.614	0.699		0.644667	3.13007
wm115	skin	malignant_melanoma	nan	Skin:Melanoma	-0.367	0.073	-0.042		-0.112	13.5091
ymb1	breast	carcinoma	nan	Breast:Carcinoma	0.071	-0.153	0.588		0.168667	30

## Sheet: Fig 1i
GI crossing point (uM)
cleanname	IAG933 Amax value	IAG933 GI50 value	CYR61 value	CTGF value	ANKRD1 value	AMOTL2 value	GEOMean 4 genes
ovcar4	-56.5272	0.220745	2915.18	637.994	341.732	246.976	629.442			Spearman correlation	GEOMean 4 genes vs. IAG933 Amax value	GEOMean 4 genes vs. IAG933 GI50 value
ovcar8	-16.5086	0.0795746	1835.47	188.548	555.575	350.148	509.379			Spearman r
sw1573	17.2009	0.112829	624.309	1549.07	237.098	258.568	493.45			r	-0.6777	-0.6617
hcc2279	-66.0612	0.0265483	2323.64	241.398	731.735	74.784	418.568			95% confidence interval	-0.7377 to -0.6070	-0.7242 to -0.5884
ht1080	8.70677	0.294578	686.999	554.713	209.635	156.073	334.16
sf268	15.7285	1.69517	1321.62	131.51	390.235	135.69	309.731			P value
sw1271	14.2286	0.851819	601.774	271.719	392.532	125.178	299.391			P (two-tailed)	<0.0001	<0.0001
snu423	-25.7741	0.164447	982.346	247.417	455.33	55.886	280.434			Exact or approximate P value?	Approximate	Approximate
jl1	-11.8417	0.0116139	1512.22	99.126	164.612	213.859	269.524			Significant? (alpha = 0.05)	Yes	Yes
hcc38	4.68256	0.324821	736.988	1217.78	63.441	83.136	262.299
hec108	20.3909	0.3083	1003.14	73.496	401.866	146.961	256.878			Number of XY Pairs	283	283
a172	24.4526	0.198046	189.492	913.708	240.471	86.9	245.256
mdamb231	9.24307	0.507265	887.559	268.22	207.657	67.919	240.717
ncih2030	22.7629	0.708689	825.736	475.941	126.228	49.683	222.812
sjsa1	33.703	0.34847	862.774	1601.15	19.852	85.217	219.87
hec251	1.23625	0.169292	784.537	278.053	56.76	181.965	217.868
heya8	12.5552	1.23506	1900.71	837.519	6.168	226.306	217.114
snuc5	37.5663	5.64088	327.03	110.266	395.519	151.396	215.565
skhep1	-2.10292	0.0266879	1079.45	108.136	88.117	207.099	214.834
snu410	18.6321	0.300015	729.12	60.81	200.978	213.487	208.845
rerflcai	22.8524	0.205803	793.309	187.233	94.443	132.796	207.752
cov318	-81.7178	0.0897853	323.647	183.478	207.829	130.607	200.37
patu8988t	12.8487	0.402788	539.287	164.328	96.937	150.896	189.747
cal29	18.2708	0.300902	534.688	157.482	90.51	163.579	187.905
ncih1693	-39.1513	0.0462283	501.587	102.19	482.754	49.103	186.701
jhos2	-63.9377	0.0140727	628.713	243.251	52.842	148.096	185.998
kns42	76.0555	30	269.524	896.386	79.927	52.823	178.711
calu1	18.3165	0.217721	907.099	151.454	52.621	121.329	172.094
cov362	18.3272	0.0405747	603.157	116.676	123.045	97.583	170.495
mfe319	37.5924	0.55724	1107.38	404.906	17.283	107.812	170.014
kp3	29.9994	0.670834	179.06	107.834	379.917	96.313	163.035
hcc44	5.10044	0.172518	606.199	144.75	86.627	79.833	156.952
sknsh	43.2006	0.00943911	381.569	271.315	81.404	70.813	156.297
abc1	-82.9734	0.0397672	182.328	89.317	91.527	283.426	143.365
sw1088	17.4042	0.198	738.494	229.311	29.739	83.239	143.089
hep3b217	83.8711	30	120.967	209.169	202.22	73.265	139.146
ncih2286	9.27576	0.102346	647.93	10.407	215.801	251.588	138.325
ncih1838	4.43014	1.071	606.307	29.128	297.785	65.668	136.322
huh7	98.2603	30	147.092	216.257	169.009	63.682	136.026
ncih226	-16.8235	0.0145463	1192.73	95.755	26.096	95.399	129.854
cfpac1	62.1914	30	358.544	30.269	342.519	76.068	129.675
ncih647	23.8068	0.753549	671.025	116.801	80.05	44.125	128.991
mel285	-12.0854	0.0392549	488.158	195.296	13.916	191.708	126.285
u2os	8.66122	0.483058	175.934	340.832	93.627	45.136	126.169
786o	37.8841	4.94151	615.28	46.735	91.576	83.074	121.616
wm793	49.9762	29.8713	708.079	1352.39	1.95	110.922	119.966
lmsu	-14.159	0.738115	1726.19	186.162	4.01	143.881	116.69
hsc4	31.9351	0.785787	298.622	79.634	58.459	125.387	114.903
rd	45.0018	7.21437	198.777	200.294	101.79	39.551	112.519
jhom1	24.913	0.372652	331.3	211.67	18.04	118.46	110.643
ncih292	-64.9725	0.0759173	769.85	43.6	34.436	105.019	104.965
sw1990	10.3704	0.412728	149.343	57.628	189.568	69.118	103.049
snu886	-4.58346	0.0649941	510.61	17.703	222.794	54.96	102.57
ncih838	17.3285	0.156467	656.034	138.105	25.054	43.181	99.5008
ncih2052	14.4336	0.0298294	498.495	42.718	36.371	109.92	96.0563
ncih1355	39.8292	0.152607	395.823	90.172	32.135	72.711	95.5626
hcc4006	18.7367	0.303959	156.228	48.435	233.246	46.297	95.0761
ialm	1.24537	0.828701	341.415	21.551	179.684	61.1	94.8037
panc1005	1.44764	0.109299	406.919	10.637	117.782	122.937	88.9759
ncih2172	0.625241	0.626397	368.019	86.764	23.88	78.54	87.9698
corl105	12.6259	2.83612	165.216	35.723	74.328	133.937	87.5514
skmel24	36.9175	4.38101	176.402	374.493	14.467	58.211	86.364
sw480	59.2574	30	164.274	12.142	538.777	51.292	86.1647
hcc827	23.1233	0.573571	1887.92	13.241	27.308	77.777	85.3614
lu99	17.9937	0.143853	583.727	215.002	2.502	162.291	84.4906
kyse180	51.4975	30	287.748	20.811	85.16	87.738	81.7866
te10	46.4599	3.37691	251.822	40.172	70.714	58.381	80.3893
panc0403	16.7332	0.162526	90.877	14.688	596.473	48.646	78.8885
bt549	8.40441	0.214052	861.094	560.896	0.972	81.705	78.6977
lxf289	-16.052	0.108363	271.555	240.37	6.235	92.696	78.3716
kyse30	9.99491	0.85543	496.316	70.7	3.718	288.67	78.3379
a549	58.8074	30	103.537	94.931	52.668	61.308	75.0571
cal120	0.823456	0.153365	613.893	170.701	2.509	106.948	72.82
mdamb468	46.0878	9.51181	209.363	96.719	11.087	104.243	69.5534
ags	4.73997	0.308086	46.974	156.024	75.232	39.455	68.2949
syo1	25.9517	0.305501	376.886	218.984	1.57	156.487	67.1043
su8686	74.1706	30	95.878	21.511	104	93.53	66.9254
sklu1	-31.4274	0.381684	373.486	94.335	9.006	61.407	66.4392
sngm	24.9612	0.448983	438.868	10.348	16.045	262.111	66.108
ncih23	17.3676	0.402763	378.345	106.501	2.562	143.68	62.0589
omm1	95.1162	30	109.016	76.219	47.9	31.848	59.6682
ncih522	54.1876	30	203.672	117.19	6.76	77.863	59.5354
sw837	30.8093	0.581271	35.68	28.335	220.968	51.008	58.1004
hcc1359	55.743	30	929.534	91.713	1.086	122.118	57.9864
ncih1299	33.1027	3.74393	421.719	90.315	3.086	77.973	55.0213
loximvi	17.44	2.39348	541.552	302.005	0.587	94.545	54.8887
kyse150	30.7662	1.10528	991.172	47.66	1.46	123.94	54.0713
huh6	17.2823	4.16742	134.814	4.454	191.993	73.406	53.9356
umuc3	19.6535	0.699527	415.893	127.707	1.561	101.249	53.8267
mkn7	4.46754	0.252714	170.033	12.252	56.976	69.621	53.6158
rerflcms	19.7735	0.301607	143.206	94.159	21.591	27.726	53.3023
hcc15	31.1139	1.18312	72.327	32.488	105.352	29.799	52.1155
caki2	-87.381	0.127862	52.46	396.139	7.734	45.725	52.0665
a101d	31.0934	3.43664	77.59	76.258	41.69	29.344	51.8693
ncih1650	33.9139	5.51172	422.732	29.516	9.229	61.831	51.656
pk1	43.437	2.10406	274.125	6.43	56.451	66.877	50.7899
li7	10.3751	1.55601	51	70.584	76.469	24.138	50.771
bxpc3	3.6604	0.428578	173.099	5.989	86.14	70.315	50.0582
ncih3255	0.152137	0.331175	342.948	20.196	5.937	147.551	49.6307
calu6	21.0061	0.519895	60.012	57.595	46.927	35.25	48.8991
yapc	54.7044	30	50.44	12.638	238.236	35.798	48.287
colo678	44.0044	0.418591	107.897	1.102	198.513	230.204	48.2807
panc1	46.1451	4.97664	417.178	181.338	1.217	58.089	48.0893
kyse410	53.4125	30	149.443	56	10.529	56.741	47.2865
769p	3.69785	0.231915	414.627	11.329	17.976	53.125	46.0214
kyse510	65.3221	30	141.662	326.124	1.297	74.521	45.9689
kyse520	2.05553	0.214731	241.119	7.94	25.787	83.426	45.0494
meljuso	98.4567	30	114.228	115.213	4.695	58.615	43.6244
ncih1792	45.1858	8.72896	93.115	31.076	51.905	23.197	43.2038
ncih1975	-0.450951	0.276643	155.906	38.128	18.572	31.494	43.1816
hsc3	7.11448	0.07956	653.506	65.803	1.061	70.339	42.3255
sbc5	116.009	30	194.482	1408.34	1.24	8.72	41.484
mkn1	35.6429	2.34076	157.856	70.806	5.338	47.057	40.9339
snu878	0.159623	0.618855	71.64	18.904	38.363	48.59	39.8604
cal27	17.8006	0.727475	191.667	67.872	2.289	71.1	38.1451
hcc1954	10.2611	0.671433	152.611	83.227	2.725	57.4	37.5433
snuc2a	62.628	30	48.661	67.176	10.97	54.699	37.4236
hpafii	34.5947	1.7318	75.94	80.54	6.834	40.503	36.0712
hs852t	18.6735	0.132959	142.914	62.392	2.322	76.07	35.4258
hs294t	20.7173	0.190273	79.77	109.026	7.269	23.655	34.9697
dld1	59.2724	30	85.856	12.186	17.14	78.822	34.4804
hupt3	-2.8228	0.0486525	164.138	8.978	29.951	31.758	34.4083
mdst8	11.2828	0.643101	133.103	127.913	0.521	131.493	32.8633
ovsaho	3.28845	0.233012	70.39	31.033	8.233	63.022	32.6284
hs939t	119.254	30	66.393	87.157	9.255	21.145	32.6214
cal51	3.12894	0.0152952	73.705	101.451	3.542	41.505	32.3799
rpmi7951	-3.32624	0.40009	363.876	193.324	0.571	27.341	32.3722
te6	44.1923	3.13007	248.761	4.7	17.544	48.763	31.6246
ncih1373	37.722	1.62369	311.04	50.801	1.738	36.398	31.6194
a2058	69.07	30	125.823	71.716	3.098	35.602	31.5852
ncih1703	37.2082	0.877188	159.818	141.926	0.32	120.583	30.5866
fu97	105.696	30	5.737	32.71	145.391	24.685	28.6473
igr39	12.9788	0.506189	250.88	30.419	2.149	36.423	27.8007
pc14	17.0108	2.42938	102.299	13.095	5.861	71.201	27.3438
wm115	44.9892	13.5091	88.533	212.295	0.615	46.489	27.0749
sw48	8.82277	0.482022	139.258	9.424	2.792	144.045	26.9536
ncih1048	109.027	30	73.369	30.469	3.906	56.448	26.4965
hupt4	16.082	0.160897	22.333	6.097	77.135	43.81	26.0449
a375	77.59	30	42.345	36.189	6.697	43.681	25.8754
hcc95	16.0144	2.61376	114.264	12.091	10.24	30.027	25.5297
c32	116.699	30	58.101	106.917	1.76	34.645	24.8082
hs944t	59.1581	30	120.727	49.805	2.279	24.632	24.1035
dang	25.5963	8.61187	26.984	4.46	54.924	49.255	23.8871
ncih460	114.668	30	53.368	51.378	3.826	28.831	23.4512
mdamb157	-45.7719	0.0285414	83.129	12.623	5.072	47.581	22.4327
ncih2347	-10.2746	0.598822	410.697	3.163	3.09	61.864	22.3231
aspc1	52.2281	30	98.16	100.165	0.409	59.618	22.1278
suit2	59.9686	30	61.252	33.715	3.566	30.84	21.8303
tccpan2	17.6671	1.77864	38.064	25.565	4.192	53.18	21.5815
wm88	120	30	43.86	49.712	3.471	23.837	20.6091
ncih1568	32.2675	7.76433	120.938	13.998	1.153	78.808	19.8042
igr1	78.2075	30	65.691	9.805	9.97	17.001	18.1774
oums23	-61.2275	2.37262	47.88	1.772	15.16	76.99	17.7394
hcc2935	43.6998	2.96332	55.448	3.761	4.468	77.351	16.3848
wm1799	68.6562	30	63.793	91.589	0.414	28.045	16.1387
ncih2110	101.03	30	80.61	17.703	0.782	58.764	16.0025
jimt1	33.2429	0.558725	148.361	30.919	0.172	82.945	15.9943
ncih1435	-16.8052	0.188707	20.167	20.13	2.542	61.185	15.8517
skmel28	105.016	30	11.065	98.35	1.645	32.615	15.5445
ebc1	-87.7693	0.199845	106.771	24.454	0.705	28.52	15.1368
lovo	96.9467	30	25.386	14.092	5.609	26.071	15.1235
pecapj34clonec12	-58.8185	0.197659	106.09	18.203	0.474	53.822	14.8984
te15	-6.7512	0.124004	125.309	2.465	2.049	77.316	14.8731
skco1	-2.45829	0.671979	10.743	23.472	7.285	24.904	14.6249
snu407	103.17	30	18.17	31.077	3.073	25.526	14.5072
kyse450	40.7163	7.1623	37.484	4.874	2.521	89.202	14.237
uacc62	101.545	30	68.533	107.607	0.674	8.013	14.127
uacc257	61.7953	30	112.138	15.667	0.488	34.756	13.1385
miapaca2	49.6446	29.5192	96.017	4.338	1.21	54.187	12.8552
te14	37.8764	6.73793	23.411	13.773	2.719	28.72	12.5968
ncin87	-21.5006	0.123001	14.957	5.987	9.626	26.009	12.2365
mm485	95.7652	30	10.429	40.347	3.466	14.625	12.0849
g402	18.7787	0.119622	254.617	0.618	1.399	87.071	11.7664
hmc18	111.466	30	138.217	6.368	1.241	17.111	11.6924
rmugs	42.5006	0.432571	60.806	1.662	2.216	69.362	11.1639
wm2664	93.1385	30	20.309	26.639	2.58	10.439	10.9868
ncih2009	14.793	0.574048	99.413	4.526	1.527	20.699	10.9203
hcc1806	47.4003	10.2684	16.458	5.885	1.613	85.883	10.7626
cal33	27.7869	0.483051	68.439	7.31	0.356	74.321	10.7262
patu8902	56.8518	30	20.509	3.95	4.67	34.983	10.7258
sum52pe	73.5495	30	30.067	17.577	0.549	42.828	10.5581
corl23	63.8466	30	29.998	1.713	5.79	40.399	10.4707
sw1463	78.5293	30	13.385	11.179	4.811	15.334	10.2501
snu61	44.9422	1.32453	6.991	5.297	10.034	27.199	10.0265
ncih441	76.6982	30	185.519	1.439	0.866	43.615	10.0208
ncih1437	93.7419	30	43.062	18.818	0.438	26.868	9.88199
kp4	69.0864	30	27.993	47.766	0.318	20.945	9.71447
ncih650	53.7649	30	269.234	0.351	0.795	109.946	9.53336
sw403	16.5519	1.88225	9.154	13.084	2.978	20.66	9.26513
au565	41.9379	17.6882	46.081	4.726	0.528	62.955	9.22401
a2780	49.7845	24.7799	30.182	6.492	1.212	29.897	9.1794
l33	52.4968	30	33.576	2.62	2.232	34.497	9.07197
skmel30	89.6722	30	58.243	16.272	0.401	17.485	9.02867
mdamb436	32.2179	0.780259	33.882	7.884	0.507	48.491	9.00215
snu81	62.7432	30	10.296	6.615	2.166	42.916	8.92009
colo679	97.2254	30	5.88	24.222	4.148	7.833	8.24781
2313287	30.0963	3.12261	18.549	48.876	0.129	39.351	8.23646
sum185pe	120	30	25.474	5.543	0.435	41.232	7.094
colo829	55.6613	30	21.268	55.259	0.267	7.487	6.96205
chagok1	80.3242	30	43.835	1.241	0.297	138.731	6.88067
skmel3	54.6486	30	22.762	6.449	0.541	23.457	6.56966
kyse70	49.1402	1.84947	10.672	0.671	10.846	22.194	6.44345
ncih358	55.5604	30	55.404	5.761	0.325	16.463	6.42847
k029ax	63.0595	30	20.375	9.129	0.313	23.675	6.09311
te11	27.1384	0.786319	75.488	1.226	0.411	35.38	6.05678
lu65	55.9397	30	16.073	4.376	2.264	7.791	5.93487
dnd41	76.6629	30	9.478	8.625	3.003	4.907	5.89131
rvh421	88.2856	30	15.633	10.016	0.422	18.218	5.8903
ncih1944	43.2874	2.79668	15.473	4.423	0.32	42.385	5.51967
snu719	73.5959	30	5.45	17.82	0.378	24.755	5.49054
rko	71.4478	30	144.706	2.769	0.26	8.583	5.46834
colo741	120	30	37.729	3.322	0.113	56.22	5.31204
hct116	59.9996	30	21.95	5.561	0.179	28.08	4.97691
skes1	94.3886	30	11.345	4.958	0.282	30.45	4.68799
ncih1581	59.9367	30	9.226	3.778	0.49	23.584	4.47994
ht115	20.8589	1.78598	9.797	5.95	0.283	22.706	4.39931
dms53	103.818	30	5.929	1.918	0.969	26.578	4.13684
ncih446	63.395	30	70.731	2.06	0.128	15.064	4.09408
lk2	87.8011	30	9.746	1.819	0.775	19.454	4.04336
t47d	77.5002	30	41.638	0.43	0.189	55.441	3.70095
sudhl5	51.1073	30	7.848	7.034	2.195	1.462	3.64826
mdamb453	98.8001	30	78.153	4.584	0.019	23.948	3.57317
skmel5	105.161	30	9.482	17.705	0.091	10.577	3.56533
mkn45	55.7387	30	19.687	2.802	0.192	10.442	3.2429
melho	81.573	30	6.931	6.081	0.192	13.089	3.20808
km12	106.218	30	5.566	7.494	0.414	6.027	3.19403
ludlu1	68.8812	30	7.832	0.542	0.837	24.378	3.0507
ocum1	68.2284	30	6.32	3.148	0.479	8.851	3.03054
hl60	120	30	8.717	4.896	1.195	1.495	2.95498
ncih2122	90.6163	30	8.204	8.567	0.037	24.379	2.82175
ls411n	112.14	30	3.057	5.23	0.289	13.229	2.79612
ipc298	64.5045	30	6.462	22.241	0.042	9.227	2.73186
ls180	70.8818	30	3.542	13.735	0.077	13.797	2.68126
cck81	97.6189	30	2.325	6.115	0.237	9.43	2.37421
cl34	49.0933	0.00943911	2.425	3.374	0.258	13.685	2.31836
kasumi1	120	30	6.696	3.207	1.019	1.29	2.30499
ht29	62.0746	30	4.745	4.868	0.045	25.734	2.27419
697	120	30	1.625	72.32	0.304	0.716	2.24892
snu16	13.0596	4.77076	2.791	12.205	0.058	10.999	2.15908
gp2d	63.6282	30	8.252	2.107	0.255	4.277	2.08678
hcc1500	96.143	30	31.976	0.292	0.444	4.496	2.0778
sw620	48.5895	3.09488	3.472	2.51	0.17	10.748	1.9976
hcc1833	120	30	9.758	8.743	0.196	0.733	1.87109
igr37	120	30	5.801	1.964	0.122	7.927	1.82192
hgc27	78.1774	30	14.242	1.277	0.078	5.636	1.68154
921	120	30	12.999	0.747	0.018	43.305	1.65867
shp77	101.32	30	2.172	1.119	0.375	8.193	1.65307
mcf7	31.464	13.8941	5.05	0.635	0.039	33.838	1.43428
hs936t	120	30	0.917	42.511	0.041	2.365	1.39435
sudhl4	118.791	30	2.927	2.548	0.795	0.621	1.38522
ncih82	80.3361	30	2.836	0.247	0.166	21.537	1.25798
thp1	98.834	30	3.396	1.371	0.293	1.609	1.21719
ko52	98.1347	30	2.418	3.087	0.65	0.422	1.1962
hel	89.9915	30	2.988	1.909	0.409	0.551	1.06479
ls513	42.9356	0.128606	1.37	0.49	0.075	19.226	0.991897
sem	83.506	30	2.563	2.54	0.335	0.408	0.971229
skm1	80.0329	30	2.513	0.484	0.263	2.646	0.959171
gdm1	85.9082	30	1.759	4.525	0.218	0.381	0.901709
ociaml3	57.1301	30	2.506	1.864	0.257	0.459	0.861575
sudhl8	109.472	30	1.556	1.504	0.584	0.373	0.844977
lp1	99.056	30	1.53	1.488	0.473	0.338	0.776726
hpball	112.673	30	1.784	1.854	0.255	0.312	0.716226
ncih146	115.456	30	0.614	1.839	0.108	1.678	0.672576
molp8	73.4306	30	2.548	0.322	0.192	1.271	0.668922
opm2	120	30	2.346	0.753	0.329	0.339	0.666238
a4fuk	98.9914	30	1.859	0.715	0.302	0.424	0.642302
ociaml2	120	30	1.642	0.874	0.349	0.3	0.622598
snu175	67.9289	30	4.268	0.223	0.027	3.641	0.553068
ncih2171	105.997	30	1.999	0.146	0.189	1.169	0.503919
ncih810	110.111	30	1.526	0.614	0.185	0.348	0.495585
karpas299	106.776	30	1.002	1.15	0.197	0.256	0.490985
granta519	118.025	30	1.081	0.416	0.247	0.361	0.447487
eol1	61.6754	30	1.546	0.329	0.202	0.304	0.420395
set2	113.408	30	1.368	0.481	0.074	0.559	0.40618
p12ichikawa	118.713	30	1.229	0.294	0.28	0.256	0.401166
mino	120	30	1.165	0.371	0.187	0.19	0.352025
ke97	96.1581	30	0.811	0.267	0.105	0.333	0.294979
hel9217	118.197	30	1.895	0.141	0.039	0.635	0.285211
p31fuj	120	30	0.777	0.199	0.153	0.206	0.264215
ccrfhsb2	68.5242	30	0.383	0.066	0.048	3.913	0.262496
ocily3	94.3615	30	1.398	0.25	0.041	0.211	0.234492
db	111.809	30	0.44	0.214	0.118	0.195	0.215747
mv411	118.624	30	0.355	0.306	0.039	0.186	0.167545
