# Supplementary material for: Direct and selective pharmacological disruption of the YAP–TEAD interface by IAG933 inhibits Hippo-dependent and RAS–MAPK-altered cancers
Source: Nat Cancer. 2024 Apr 2;5(7):1102–20. doi: 10.1038/s43018-024-00754-9 (PMC11286534; doi:10.1038/s43018-024-00754-9)
Supplement: Supplementary file 3 — Statistical source data. [file 43018_2024_754_MOESM3_ESM.xlsx]

## Sheet: Sheet1
	All source data deposited to SRA with BioProject ID: PRJNA991752
