# Supplementary material for: Direct and selective pharmacological disruption of the YAP–TEAD interface by IAG933 inhibits Hippo-dependent and RAS–MAPK-altered cancers
Source: Nat Cancer. 2024 Apr 2;5(7):1102–20. doi: 10.1038/s43018-024-00754-9 (PMC11286534; doi:10.1038/s43018-024-00754-9)
Supplement: Supplementary file 4 — Statistical source data. [file 43018_2024_754_MOESM4_ESM.xlsx]

## Sheet: fig 3a
Pharmacokinetics - IAG933 concentration (uM or nmol/g)																		Pharmacodynamics - % average Vehicle control (RT-qPCR)
Time post dosing (hours)	IAG933 120 mg/kg single dose - blood					IAG933 120mg/kg single dose - plasma					IAG933 120mg/kg single dose - tumor							Time post dosing (hours)	CYR61-IAG933 120mg/kg p.o							ANKRD1-IAG933 120mg/kg p.o.							CTGF-IAG933 120mg/kg p.o.
				mean	SEM				mean	SEM				mean	SEM									mean	SEM						mean	SEM						mean	SEM		Ordinary one-way ANOVA test	Results from all 3 genes are pooled
2	3.98	2.94	3.19	3.37	0.313422	5.74	4.4	4.94	5.02667	0.389244	0.35	0.37	0.3	0.34	0.0208167			0	99.2	112.1	95.9	103.8	89	100	3.86846	105.8	93.2	95	111.2	94.8	100	3.5872	102.5	101.7	103.8	96	95.9	99.98	1.67911
4	1.59	2.81	2.25	2.21667	0.352578	2.68	4.02	3.27	3.32333	0.387743	0.29	0.3	0.4	0.33	0.0351188			2	24.1	26.5	23.1			24.5667	1.00885	30.3	27.5	25.9			27.9	1.28582	30.4	26.4	25.4			27.4	1.52753		Number of families	1
8	0.28	0.25	0.27	0.266667	0.00881917	0.53	0.44	0.53	0.5	0.03	0.21	0.18	0.16	0.183333	0.0145297			4	7	14.7	15.3			12.3333	2.67229	2.1	7.3	13.4			7.6	3.26548	2.8	8.4	10.6			7.26667	2.32188		Number of comparisons per family	4
12	0.58	0.85	0.51	0.646667	0.103655	1.01	1.38	0.86	1.08333	0.154524								8	12.4	20.4	21.6			18.1333	2.88752	1.2	5.8	4.7			3.9	1.38684	5.7	12.9	13.2			10.6	2.45153		Alpha	0.05
24	0.003	0.002	0.002	0.00233333	0.000333333	0.01	0.01	0	0.00666667	0.00333333	0.02	0.02	0.02	0.02	0			12	29.7	42.8	45.1			39.2	4.79618	5.2	16.1	13.9			11.7333	3.32783	21.7	30.6	31.5			27.9333	3.12748
																		24	93.1	86.8	77.2			85.7	4.62277	104.3	179.7	87.4			123.8	28.3726	78.2	102	67.5			82.5667	10.1958		Dunnett's multiple comparisons test 30mg/kg	Mean Diff.	95.00% CI of diff.	Below threshold?	Adjusted P Value
	IAG933 240mg/kg single dose - blood					IAG933 240mg/kg single dose - plasma					IAG933 240mg/kg single dose - tumor																														untreated vs. 4h-IAG933 30mg/kg	69.31	51.81 to 86.80	Yes	<0.0001
				mean	SEM				mean	SEM				mean	SEM				CYR61-IAG933 240mg/kg p.o.							ANKRD1-IAG933 240mg/kg p.o.							CTGF-IAG933 240mg/kg p.o.								untreated vs. 8h-IAG933 30mg/kg	50.49	32.99 to 67.98	Yes	<0.0001
2	9.39	6.74	7.81	7.98	0.769697	11.7	8.43	9.08	9.73667	0.999439	0.96	0.89	0.98	0.943333	0.0272845									mean	SEM						mean	SEM						mean	SEM		untreated vs. 16h-IAG933 30mg/kg	12.14	-5.354 to 29.64	No	0.2594
4	6.24	5.27	4.33	5.28	0.551392	7.02	6.79	6.68	6.83	0.100167	1.02	1.02	0.79	0.943333	0.0766667			0	99.2	112.1	95.9	103.8	89	100	3.86846	105.8	93.2	95	111.2	94.8	100	3.5872	102.5	101.7	103.8	96	95.9	99.98	1.67911		untreated vs. 24h-IAG933 30mg/kg	2.689	-14.81 to 20.18	No	0.9879
8	0.66	0.68	1.39	0.91	0.240069	1.43	1.26	2.33	1.67333	0.331981	0.69	0.54	0.56	0.596667	0.0470225			2	10.3	21.1	12.9			14.7667	3.2544	11	24.5	21			18.8333	4.04489	9.9	21.1	18			16.3333	3.33883
12	0.42	0.17	1.97	0.853333	0.562978	0.78	0.33	3.17	1.42667	0.881293								4	7.1	6	13.5			8.86667	2.33833	4.5	5.2	10.5			6.73333	1.89414	4	4.9	10.8			6.56667	2.13255		Dunnett's multiple comparisons test 60mg/kg	Mean Diff.	95.00% CI of diff.	Below threshold?	Adjusted P Value
24	0.098	0.141	0.026	0.0883333	0.0335476	0.21	0.3	0.06	0.19	0.07	0.07	0.11	0.05	0.0766667	0.0176383			8	31.8	9.3	8.7			16.6	7.60197	26.2	4.6	6.3			12.3667	6.93405	23.6	5.6	5.4			11.5333	6.03361		untreated vs. 4h-IAG933 60mg/kg	93.16	78.74 to 107.6	Yes	<0.0001
																		12	20.1	5.5	6.3			10.6333	4.73896	4.5	1.6	2.1			2.73333	0.895048	13.3	5.2	5.5			8	2.65141		untreated vs. 8h-IAG933 60mg/kg	77.54	63.12 to 91.96	Yes	<0.0001
	IAG933 30mg/kg p.o. - blood																	24	20.3	38.8	19.3			26.1333	6.33991	18.6	83.7	18.6			40.3	21.7	27	70.1	19.2			38.7667	15.8276		untreated vs. 16h-IAG933 60mg/kg	35.36	20.94 to 49.78	Yes	<0.0001
				mean	SEM																																				untreated vs. 24h-IAG933 60mg/kg	14.7	0.2789 to 29.12	Yes	0.0444
1	0.996	1.568	1.589	1.38433	0.194261														CYR61-IAG933 60mg/kg p.o.							ANKRD1-IAG933 60mg/kg p.o.							CTGF-IAG933 60mg/kg p.o.
2	0.45	0.565	1.239	0.751333	0.246083																			mean	SEM						mean	SEM						mean	SEM		Dunnett's multiple comparisons test 120mg/kg	Mean Diff.	95.00% CI of diff.	Below threshold?	Adjusted P Value
4	0.08	0.165	0.253	0.166	0.0499433													0	87.5173	100.342	118.369	91.6261	102.145	100	5.32961	139.835	92.7824	96.5384	101.138	69.7061	100	11.3356	90.7794	108.785	113.998	91.2944	95.143	100	4.7829		untreated vs. 2h-IAG933 120mg/kg	73.37	57.31 to 89.43	Yes	<0.0001
8	0.077	0.073	0.04	0.0633333	0.0117237													4	16.0113	15.4251	10.0168			13.8177	1.908	2.82142	2.97822	1.70929			2.50298	0.399416	4.85693	4.99028	2.76961			4.20561	0.719027		untreated vs. 4h-IAG933 120mg/kg	90.93	74.86 to 107.0	Yes	<0.0001
16	0.049	0	0.047	0.032	0.0160104													8	28.9108	44.0228	35.1295			36.021	4.38518	4.29226	7.70005	10.3327			7.44168	1.74851	15.9689	26.3177	29.4604			23.9157	4.07561		untreated vs. 8h-IAG933 120mg/kg	89.12	73.05 to 105.2	Yes	<0.0001
																		16	61.2431	72.0933	78.2028			70.5131	4.95919	80.5281	37.5265	62.9914			60.3487	12.4836	70.1462	57.8038	61.2497			63.0666	3.67692		untreated vs. 12h-IAG933 120mg/kg	73.7	57.64 to 89.77	Yes	<0.0001
	IAG933 60mg/kg p.o.- blood																	24	82.0626	98.7736	100.961			93.9324	5.96844	66.743	71.0368	108.071			81.9504	13.1191	81.4545	78.7291	79.8657			80.0164	0.790363		untreated vs. 24h-IAG933 120mg/kg	2.638	-13.43 to 18.70	No	0.9936
				mean	SEM
1	2.417	3.664	5.674	3.91833	0.948776														CYR61-IAG933 30mg/kg p.o.							ANKRD1-IAG933 30mg/kg p.o.							CTGF-IAG933 30mg/kg p.o.								Dunnett's multiple comparisons test 240mg/kg	Mean Diff.	95.00% CI of diff.	Below threshold?	Adjusted P Value
2	1.204	3.074	4.202	2.82667	0.874239																			mean	SEM						mean	SEM						mean	SEM		untreated vs. 2h-IAG933 240mg/kg	83.35	70.70 to 96.00	Yes	<0.0001
4	0.56	0.388	0.67	0.539333	0.0820596													0	87.5173	100.342	118.369	91.6261	102.145	100	5.32961	139.835	92.7824	96.5384	101.138	69.7061	100	11.3356	90.7794	108.785	113.998	91.2944	95.143	100	4.7829		untreated vs. 4h-IAG933 240mg/kg	92.6	79.96 to 105.3	Yes	<0.0001
8	0.144	0.103	0.234	0.160333	0.0386882													4	64.1074	56.5733	42.1275			54.2694	6.44878	14.1855	14.0637	7.1957			11.815	2.3099	35.0338	23.9005	19.0258			25.9867	4.73736		untreated vs. 8h-IAG933 240mg/kg	86.49	73.85 to 99.14	Yes	<0.0001
16	0.02	0.018	0.013	0.017	0.00208167													8	76.8627	55.5593	75.4285			69.2835	6.87457	31.3941	14.729	31.7903			25.9711	5.62224	54.9873	45.3182	59.5444			53.2833	4.19419		untreated vs. 12h-IAG933 240mg/kg	92.87	80.22 to 105.5	Yes	<0.0001
24	0.015	0	0.041	0.0186667	0.0119768													16	88.0218	96.9364	91.6724			92.2102	2.58744	108.964	89.5499	82.9967			93.8369	7.79651	60.7125	90.9356	80.9354			77.5278	8.88944		untreated vs. 24h-IAG933 240mg/kg	64.93	52.28 to 77.57	Yes	<0.0001
																		24	101.089	99.8736	112.372			104.445	3.97902	104.507	90.3637	91.9042			95.5917	4.47985	89.9087	90.3781	95.4007			91.8958	1.75765

## Sheet: Fig 3b
	Pharmacodynamics - % Average vehicle control (RT-qPCR)
	IAG933 blood concentration (uM)	CYR61	ANKRD1	CTGF
	3.37	24.5667	27.9	27.4
	2.21667	12.3333	7.6	7.26667
	0.266667	18.1333	3.9	10.6
	0.646667	39.2	11.7333	27.9333
	0.002333	85.7	123.8	82.5667
	7.98	14.7667	18.8333	16.3333
	5.28	8.86667	6.73333	6.56667
	0.91	16.6	12.3667	11.5333
	0.853333	10.6333	2.73333	8
	0.088333	26.1333	40.3	38.7667
	0.751333
	0.166	54.2694	11.815	25.9867
	0.063333	69.2835	25.9711	53.2833
	0.032	92.2102	93.8369	77.5278
	0	104.445	95.5917	91.8958
	2.82667
	0.539333	13.8177	2.50298	4.20561
	0.160333	36.021	7.44168	23.9157
	0.017	70.5131	60.3487	63.0665
	0.018667	93.9325	81.9504	80.0165
	Nonlin Fit
	Goodness of Fit
	Degrees of Freedom	14	14	14
	R squared	0.8666	0.864	0.927
	Sum of Squares	2532	3434	1130
	Sy.x	13.45	15.66	8.985

## Sheet: Fig 3c
Pharmacokinetics - IAG933 mouse blood concentration (umol/g)
Hours post po dosing	IAG933 30mg/kg p.o.					IAG933 60mg/kg p.o.
				mean	SEM				mean	SEM
1	1.10019	1.33557	1.59887	1.34487	0.144031	2.12566	3.48896	2.38208	2.66557	0.418299
2	0.83934	0.269528	0.617075	0.575314	0.16581	2.27679	1.945	2.17472	2.13217	0.0981143
4	0.182547	0.133962	0.116887	0.144465	0.0196686	0.916226	1.17557	1.25717	1.11632	0.102783
8	0.0090566	0.0288679	0.0311321	0.0230189	0.00701166	0.202736	0.232642	0.0863208	0.173899	0.0446322
23	0.0122075	0.0054528	0.0029623	0.0068742	0.00276187	0.0034528	0.0093396	0.0030566	0.005283	0.00203152
Pharmacodynamics - Normalized Luciferase signal (% of vehicle)
Hours post po dosing	IAG933 30mg/kg p.o.					IAG933 60mg/kg p.o.						All mice at 0 Hours point
				mean	SEM				mean	SEM		mean	SEM
0	112.19	117.34	109.48	113.003	2.30514	42.65	114.18	104.16	86.9967	22.3612		100	11.614
5	64.24	70.14	8.95	47.7767	19.4879	19.92	42.38	43.64	35.3133	7.70526
9	18.67	15.92	25.33	19.9733	2.79351	4.21	9.44	4.46	6.03667	1.7032
24	47.19	41.99	60.33	49.8367	5.45718	16.84	1.5	13.38	10.5733	4.64532
31	97	57.02	67.93	73.9833	11.9315	32.55	38.88	30.5	33.9767	2.52208
48	137.92	60.89	148.76	115.857	27.6609	36.88	157.59	48.67	81.0467	38.4227

## Sheet: Fig 3d
RLU GLuc activity
Days post first treatment	Vehicle								IAG933 210 mg/kg QD								IAG933 70 mg/kg QD								YTP-75 210 mg/kg QD								YTP-75 70 mg/kg QD
							mean	SEM							mean	SEM							mean	SEM							mean	SEM							mean	SEM
0	317325	369567	1308951	1048721	576880	876938	749730	161212	317841	494174	1241739	933530	604100	755930	724552	134801	330721	506895	1225964	928253	623584	795201	735103	130372	355952	507074	1222751	913157	655246	824021	746367	126330	365637	566248	1182013	909798	660702	749265	738944	115602
3	691425	476337	1900219	1629291	771043	1698183	1.19442e+06	250927	27860	7133	136665	155565	42086	42829	68689.7	25166.6	41272	27871	420152	260806	135816	262008	191321	61779.1	16305	19118	97782	49617	20949	43608	41229.8	12643.4	8953	21004	195694	260159	103368	223049	135371	43582.8
7	3309865	2412949	8716675	6986406	3565698	6610360	5.26699e+06	1.02521e+06	15302	18974	45858	52322	17220	20279	28325.8	6654.22	17768	34806	430879	303516	152115	359346	216405	70849	13280	10942	36957	23866	16500	16774	19719.8	3881.06	10400	12751	230700	196847	82594	317926	141870	51438.9
10	2867708	2383057	7626867	5931253	3455438	6564407	4.80479e+06	890077	6541	6737	12293	10925	6423	7359	8379.67	1044.7	6462	18514	137807	86606	57025	117536	70658.3	21592.3	5405	6106	8149	6974	6524	6208	6561	381.298	4726	5453	41877	72438	18649	109398	42090.2	17067.7
13	8860659	5620724	17057666	15730987	8108955	11941540	1.12201e+07	1.83979e+06	8842	7390	10894	11588	9000	7935	9274.83	672.881	12304	22342	184326	105612	79336	134591	89751.8	26992	9874	7718	9212	9115	9202	8092	8868.83	328.005	8332	10387	47199	91263	28947	198326	64075.7	29592.2
16	8542240	6175594			10030055	10044366	8.69806e+06	911677	7763	9434	10326	10864	8938	14270	10265.8	914.951	11699	17771	137235	77811	85049	88528	69682.2	19388.6	15868	9460	12477	8913	13793	11311	11970.3	1077.87	12742	12501	41388	84218	29180	174934	59160.5	25545.9
21									7907	7009	9552	9658	7873	7807	8301	434.288	10013	20332	115645	86271	175507	134362	90355	26584.3	7868	9663	9849	8001	9961	8175	8919.5	408.455	7505	8342	58817	120428	52374	270827	86382.2	40582.1
24									6584	7483	5460	7746	5028	5473	6295.67	468.276	6434	11931	87660	68498	120222	163954	76449.8	25051.1	6408	5311	8001	4966	6911	5666	6210.5	461.518	4472	5134	64286	105856	66554	306012	92052.3	45685.7
28																	9861	26277	182028	191840	277016	297067	164015	49768.1									6639	10534	132340	270432	143866	391571	159230	61292.2
31									4848	7072	10204	5945	5281	6221	6595.17	787.261	10054	26268	909593	1168198	2353680	1543172	1.00183e+06	369327	5804	5749	32999	5760	19723	7616	12941.8	4585.86	6844	5992	810103	1333823	1182886	1760307	849992	294302
Ordinary one-way ANOVA
Dunnett's multiple comparisons test	Mean Diff.	95.00% CI of diff.	Below threshold?	Adjusted P Value
Vehicle vs. IAG933 210 mg/kg QD	5225604	3249201 to 7202008	Yes	<0.0001
Vehicle vs. IAG933 70 mg/kg QD	5051790	3115318 to 6988262	Yes	<0.0001
Vehicle vs. YTP-75 210 mg/kg QD	5226481	3250078 to 7202884	Yes	<0.0001
Vehicle vs. YTP-75 70 mg/kg QD	5085430	3148958 to 7021902	Yes	<0.0001
Δ BW (delta body weight) as % change from baseline
Days post first treatment	Vehicle								IAG933 210 mg/kg QD								IAG933 70 mg/kg QD								YTP-75 210 mg/kg QD								YTP-75 70 mg/kg QD
							mean	SEM							mean	SEM							mean	SEM							mean	SEM							mean	SEM
0	0	0	0	0	0	0	0	0	0	0	0	0	0	0	0	0	0	0	0	0	0	0	0	0	0	0	0	0	0	0	0	0	0	0	0	0	0	0	0	0
3	-3.48	-0.52	-2.54	0.51	-0.99	-5.08	-2.01667	0.846115	3.02	10.1	3.87	4.44	-0.51	3.16	4.01333	1.40743	1.48	-0.56	-6.7	0.52	1.39	3.03	-0.14	1.39833	-5.53	0.54	0.53	2.88	4.93	6.28	1.605	1.71012	1.52	2.88	3.45	1.02	0.51	0	1.56333	0.552079
7	-0.5	-1.03	-2.54	6.6	4.93	-3.05	0.735	1.65014	3.52	7.58	6.08	4.44	0.51	5.26	4.565	0.990272	0.99	1.11	-2.23	2.06	-2.31	10.1	1.62	1.85318	-6.91	3.76	1.6	0.96	6.4	5.8	1.935	1.97907	4.06	-1.92	2.96	6.09	0	-3.65	1.25667	1.52607
10	-1.99	-2.58	-5.58	3.05	0.99	-8.63	-2.45667	1.73495	-1.51	9.6	7.18	4.44	-2.02	3.16	3.475	1.89137	-0.49	1.11	-3.35	2.58	-2.78	8.08	0.858333	1.71217	-7.37	0.54	0	3.85	2.46	3.86	0.556667	1.71778	4.06	-2.88	2.96	9.14	0	-1.04	2.04	1.76249
13	-3.48	-3.61	-19.29	-6.09	-4.43	-13.2	-8.35	2.6449	0	11.62	8.29	6.11	-1.52	6.84	5.22333	2.05327	0	2.78	-2.23	4.12	-3.24	10.1	1.92167	2.00022	-4.15	5.91	6.95	11.06	4.93	4.35	4.84167	2.04413	3.55	-3.37	2.46	14.21	1.03	0.52	3.06667	2.42789
14	-5.97	-5.15	-23.86	-11.68	-5.91	-16.75	-11.5533	3.06865	3.52	12.12	11.6	7.22	0.51	4.74	6.61833	1.87871	0.99	3.33	-3.35	2.06	-1.85	9.6	1.79667	1.85966	-7.37	1.08	8.02	10.1	4.43	4.35	3.435	2.51373	4.57	-2.88	2.96	14.21	1.03	0	3.315	2.41516
15	-1.49	-1.55		-13.2	-4.43	-15.23	-7.18	2.93835	4.02	15.66	13.26	8.89	0.51	7.37	8.285	2.30207	3.45	3.89	0	2.58	-1.39	12.63	3.52667	2.00429	-5.07	6.45	8.02	15.38	6.9	6.28	6.32667	2.67744	3.55	-0.48	6.9	15.74	3.59	1.56	5.14333	2.34371
16	-7.46	-4.64		-15.74	-12.32	-19.8	-11.992	2.73597	-1.01	9.09	10.5	4.44	0	4.21	4.53833	1.89523	-0.49	1.67	-2.79	0	-1.85	11.62	1.36	2.14602	-9.22	0	3.74	8.17	1.97	0	0.776667	2.35235	-0.51	-4.81	0.99	10.66	-2.05	-5.21	-0.155	2.37497
21									-0.5	11.11	3.87	11.11	1.52	-1.58	4.255	2.29687	4.43	3.33	-0.56	2.58	-0.46	13.13	3.74167	2.05176	-6.45	3.76	8.02	7.69	7.39	3.38	3.965	2.24281	6.6	-1.44	0.49	15.23	1.03	-9.9	2.00167	3.42957
24									-0.5	6.06	-7.73	-2.22	-2.53	-3.68	-1.76667	1.85177	3.45	2.78	-2.23	0	-3.7	13.64	2.32333	2.52953	-7.37	2.69	5.88	-0.48	5.42	1.93	1.345	1.98834	6.09	-2.4	0.99	13.71	-0.51	-14.58	0.55	3.84193
28																	3.3	6.83	2.4	-0.77	-0.32	13.54	4.16333	2.18575									7.06	-1.15	0.54	12.03	0.56	-12.86	1.03	3.44241
31									0	7.07	-1.66	3.33	1.01	4.74	2.415	1.32065	3.45	6.67	0	-1.55	1.39	11.11	3.51167	1.91631	-2.76	9.68	7.49	16.35	14.29	6.28	8.555	2.7644	8.63	0.96	-0.49	5.58	2.05	-15.63	0.183333	3.44031
Ordinary one-way ANOVA
Dunnett's multiple comparisons test	Mean Diff.	95.00% CI of diff.	Below threshold?	Adjusted P Value
Vehicle vs. IAG933 210mpk	-8.967	-12.10 to -5.830	Yes	<0.0001
Vehicle vs. IAG933 70mpk	-7.409	-10.55 to -4.272	Yes	<0.0001
Vehicle vs. YTP-75 210mpk	-8.544	-11.68 to -5.407	Yes	<0.0001
Vehicle vs. YTP-75 70mpk	-7.018	-10.15 to -3.881	Yes	<0.0001

## Sheet: Fig 3e
		Pharmacodynamics - % Average vehicle control (RT-qPCR)
		Hr post single dose	IAG933 240mg/kg - BCL2L1							IAG933 240mg/kg - MCL1							IAG933 30mg/kg - BCL2L1							IAG933 30mg/kg - MCL1
								mean	SEM						mean	SEM						mean	SEM						mean	SEM
		0	105.558	88.3896	103.933	89.119	113	100	4.84027	85.3287	87.5804	113.497	101.689	111.905	100	5.90014	105.558	88.3896	103.933	89.119	113	100	4.84027	85.3287	87.5804	113.497	101.689	111.905	100	5.90014
		3	58.5292	62.9373	41.9746			54.4804	6.38104	91.7578	88.547	55.0639			78.4562	11.7328	61.1651	74.5556	70.1782			68.633	3.94197	67.3558	101.856	70.8647			80.0255	10.9622
		8	49.6	39.9709	40.2904			43.2871	3.15781	99.3416	76.462	45.4849			73.7628	15.6055	79.4396	83.3402	60.7377			74.5058	6.97555	105.769	98.9078	70.0845			91.5872	10.9323
		24	105.269	77.1034	104.767			95.7133	9.30607	71.5724	78.8225	99.1546			83.1832	8.25542	99.0179	87.1507	78.8015			88.3234	5.86534	81.0508	98.8602	64.1048			81.3386	10.0341
		48	108.414	105.221	81.5324			98.3891	8.47862	31.8089	73.5435	46.5879			50.6468	12.2175	82.3641	67.5771	76.1368			75.3593	4.28632	79.8383	55.3513	65.1874			66.7923	7.11418
	BCL2L1
	Two-way ANOVA, Turkey's multiple comparisons test
	Tukey's multiple comparisons test	Mean Diff.	95.00% CI of diff.	Below threshold?	Summary	Adjusted P Value
	3h
	Vehicle- BCL2L1 vs. IAG933 30mg/kg - BCL2L1	31.37	12.11 to 50.63	Yes	**	0.006
	Vehicle- BCL2L1 vs. IAG933 240mg/kg - BCL2L1	45.52	17.76 to 73.28	Yes	**	0.0087
	IAG933 30mg/kg - BCL2L1 vs. IAG933 240mg/kg - BCL2L1	14.15	-15.23 to 43.53	No	ns	0.2746
	8h
	Vehicle- BCL2L1 vs. IAG933 30mg/kg - BCL2L1	25.49	-5.003 to 55.99	No	ns	0.0847
	Vehicle- BCL2L1 vs. IAG933 240mg/kg - BCL2L1	56.71	38.95 to 74.47	Yes	***	0.0002
	IAG933 30mg/kg - BCL2L1 vs. IAG933 240mg/kg - BCL2L1	31.22	-2.435 to 64.87	No	ns	0.06
	24h
	Vehicle- BCL2L1 vs. IAG933 30mg/kg - BCL2L1	11.68	-13.88 to 37.23	No	ns	0.3584
	Vehicle- BCL2L1 vs. IAG933 240mg/kg - BCL2L1	4.287	-38.51 to 47.08	No	ns	0.9145
	IAG933 30mg/kg - BCL2L1 vs. IAG933 240mg/kg - BCL2L1	-7.39	-50.19 to 35.41	No	ns	0.7931
	48h
	Vehicle- BCL2L1 vs. IAG933 30mg/kg - BCL2L1	24.64	4.508 to 44.77	Yes	*	0.0225
	Vehicle- BCL2L1 vs. IAG933 240mg/kg - BCL2L1	1.611	-36.59 to 39.81	No	ns	0.9852
	IAG933 30mg/kg - BCL2L1 vs. IAG933 240mg/kg - BCL2L1	-23.03	-63.09 to 17.03	No	ns	0.1809
	MCL1
	Two-way ANOVA, Turkey's multiple comparisons test
	Tukey's multiple comparisons test	Mean Diff.	95.00% CI of diff.	Below threshold?	Summary	Adjusted P Value
	3h
	Vehicle - MCL1 vs. IAG933 30mg/kg - MCL1	19.97	-28.12 to 68.07	No	ns	0.3807
	Vehicle - MCL1 vs. IAG933 240mg/kg - MCL1	21.54	-30.42 to 73.51	No	ns	0.3697
	IAG933 30mg/kg - MCL1 vs. IAG933 240mg/kg - MCL1	1.569	-55.78 to 58.92	No	ns	0.9948
	8h
	Vehicle - MCL1 vs. IAG933 30mg/kg - MCL1	8.413	-39.54 to 56.36	No	ns	0.8088
	Vehicle - MCL1 vs. IAG933 240mg/kg - MCL1	26.24	-47.24 to 99.71	No	ns	0.4012
	IAG933 30mg/kg - MCL1 vs. IAG933 240mg/kg - MCL1	17.82	-53.90 to 89.55	No	ns	0.6529
	24h
	Vehicle - MCL1 vs. IAG933 30mg/kg - MCL1	18.66	-25.04 to 62.36	No	ns	0.3798
	Vehicle - MCL1 vs. IAG933 240mg/kg - MCL1	16.82	-19.44 to 53.08	No	ns	0.3596
	IAG933 30mg/kg - MCL1 vs. IAG933 240mg/kg - MCL1	-1.845	-48.96 to 45.27	No	ns	0.989
	48h
	Vehicle - MCL1 vs. IAG933 30mg/kg - MCL1	33.21	0.8660 to 65.55	Yes	*	0.0454
	Vehicle - MCL1 vs. IAG933 240mg/kg - MCL1	49.35	-5.134 to 103.8	No	ns	0.066
	IAG933 30mg/kg - MCL1 vs. IAG933 240mg/kg - MCL1	16.15	-40.41 to 72.70	No	ns	0.5528

## Sheet: Fig 3f
		Protein expression relative to Vinculin (%)
			cPARP											BIM
		Hours post first dose	1 dose @30mg/kg					1 dose @240mg/kg						1 dose @30mg/kg					1 dose @240mg/kg
						mean	SEM				mean	SEM					mean	SEM				mean	SEM
	Vehicle	0	87.24	124.07	88.69	100	12.0423	74.86	101.67	123.47	100	14.0573		97.45	86.44	116.11	100	8.65937	79.64	70	150.36	100	25.3333
		3	252.79	152.08	185.47	196.78	29.6174	198.64	168.45	202.19	189.76	10.7042		231.91	128.92	202.22	187.683	30.6062	117.37	180.09	229.53	175.663	32.4534
		8	173.26	217.4	178.22	189.627	13.9603	124.82	149.67	218.24	164.243	27.9351		185.98	205.87	208.13	199.993	7.03697	94.79	157.25	163.67	138.57	21.9683
		24	100.75	111.61	113.58	108.647	3.98908	126.76	206.7	144.62	159.36	24.225		220.48	145.93	210.08	192.163	23.3108	314.63	309.1	314.68	312.803	1.85172
		48	119.92	114.72	100.31	111.65	5.86534	52.67	20.27		36.47	16.2		181.39	204.89	202.53	196.27	7.47113	474.35	102.26	197.3	257.97	111.614
cPARP
One-way ANOVA, Turkey's multiple comparisons test
Tukey's multiple comparisons test	Mean Diff.	95.00% CI of diff.	Below threshold?	Summary	Adj P Value
3h
cPARP - Vehicle vs. cPARP- 30 mg/kg	-96.78	-253.4 to 59.85	No	ns	0.1335
cPARP - Vehicle vs. cPARP- 240 mg/kg	-89.76	-135.7 to -43.80	Yes	**	0.0041
cPARP- 30 mg/kg vs. cPARP- 240 mg/kg	7.02	-142.7 to 156.8	No	ns	0.9733
8h
cPARP - Vehicle vs. cPARP- 30 mg/kg	-89.63	-151.7 to -27.59	Yes	*	0.0165
cPARP - Vehicle vs. cPARP- 240 mg/kg	-64.24	-210.4 to 81.90	No	ns	0.2481
cPARP- 30 mg/kg vs. cPARP- 240 mg/kg	25.38	-106.9 to 157.6	No	ns	0.7226
24h
cPARP - Vehicle vs. cPARP- 30 mg/kg	-8.647	-36.02 to 18.72	No	ns	0.6346
cPARP - Vehicle vs. cPARP- 240 mg/kg	-59.36	-182.4 to 63.68	No	ns	0.2211
cPARP- 30 mg/kg vs. cPARP- 240 mg/kg	-50.71	-187.6 to 86.18	No	ns	0.2915
48h
cPARP - Vehicle vs. cPARP- 30 mg/kg	-11.65	-41.61 to 18.31	No	ns	0.5178
cPARP - Vehicle vs. cPARP- 240 mg/kg	63.53	-81.64 to 208.7	No	ns	0.1707
cPARP- 30 mg/kg vs. cPARP- 240 mg/kg	75.18	-119.4 to 269.7	No	ns	0.163
BIM
One-way ANOVA, Turkey's multiple comparisons test
Tukey's multiple comparisons test	Mean Diff.	95.00% CI of diff.	Below threshold?	Summary	Adj P Value
3h
BIM - Vehicle vs. BIM 30 mg/kg	-87.68	-238.3 to 62.91	No	ns	0.1632
BIM - Vehicle vs. BIM 240 mg/kg	-75.66	-237.6 to 86.29	No	ns	0.2399
BIM 30 mg/kg vs. BIM 240 mg/kg	12.02	-147.2 to 171.3	No	ns	0.9612
8h
BIM - Vehicle vs. BIM 30 mg/kg	-99.99	-140.9 to -59.05	Yes	***	0.0005
BIM - Vehicle vs. BIM 240 mg/kg	-38.57	-138.0 to 60.89	No	ns	0.3838
BIM 30 mg/kg vs. BIM 240 mg/kg	61.42	-52.33 to 175.2	No	ns	0.1764
24h
BIM - Vehicle vs. BIM 30 mg/kg	-92.16	-199.2 to 14.89	No	ns	0.0737
BIM - Vehicle vs. BIM 240 mg/kg	-212.8	-251.6 to -174.0	Yes	****	<0.0001
BIM 30 mg/kg vs. BIM 240 mg/kg	-120.6	-256.6 to 15.28	No	ns	0.0628
48h
BIM - Vehicle vs. BIM 30 mg/kg	-96.27	-137.8 to -54.71	Yes	***	0.0006
BIM - Vehicle vs. BIM 240 mg/kg	-158	-803.4 to 487.5	No	ns	0.4767
BIM 30 mg/kg vs. BIM 240 mg/kg	-61.7	-714.4 to 591.0	No	ns	0.8564

## Sheet: Fig 3g
Tumor volume (mm3) (Mean ± SEM)
Time post treatment start (days)	Vehicle							IAG933 3mg/kg QD							IAG933 10mg/kg QD							IAG933 30mg/kg QD
						mean	SEM						mean	SEM						mean	SEM						mean	SEM
0	474.76	580.47	409.85	474.17	586.69	505.188	34.1228	444.71	441.8	560.38	469.2	610.91	505.4	34.0542	293.28	490.6	492.77	500.43	496.46	454.708	40.3916	479.14	664.95	474.81	475.23	474.92	513.81	37.7936
2	563.56	599.09	529.51	649.79	669.42	602.274	26.0479	603.3	544.6	621.14	518.76	621.46	581.852	21.1432	327.29	534.37	643.39	389.8	591.57	497.284	60.0262	339.79	396.65	469.88	361.54	281.85	369.942	31.1776
5	846.25	650.58	629.34	743.15	730.99	720.062	38.4929	1089.24	767.01	642.97	581.04	724.61	760.974	88.1529	389.65	340.34	529.09	392.5	614.39	453.194	51.0891	163.11	174.99	158.01	144.3	141.02	156.286	6.22934
7	976.47	713.63	696.35	873.55	890.07	830.014	54.0198	1100.61	646.33	816.43	715.07	920.81	839.85	80.0371	411.11	427.47	567.12	532.39	558.65	499.348	33.2821	128.55	95.09	104.81	103.8	132.61	112.972	7.41227
9	1043.78	807.21	940	997.47	822.08	922.108	46.9099	1069.22	620.36	844.82	776.06	1037.71	869.634	83.5444	386.48	398.75	591.66	596.54	615.66	517.818	51.3078	124.03	102.02	176.91	100.83	137.41	128.24	13.981
13	1568.87	1049.91	1277.97	1757	1323.79	1395.51	122.296	1172.74	438.35	1124.76	1043.16	1439.04	1043.61	165.222	684.63	469.85	645.89	616.91	740.42	631.54	45.4076	95.16	0	0	0	57.15	30.462	19.5983
14	1677.74	1134.4	1456.07	1864.1	1426.92	1511.85	123.368	1273.75	456.33	1300.17	1097.3	1551.33	1135.78	184.645	648.12	476.55	687.15	761.59	740.22	662.726	50.6215	73.58	0	0	0	0	14.716	14.716
T/C calculation	119.502	55.0266	103.93	138.074	83.4673	100		82.3557	1.44339	73.4897	62.3946	93.42	62.6207		35.2493		19.3094	25.9433	24.2148	20.3706							-96.9287
% regression calculation																-2.86384						-84.6433	-100	-100	-100	-100
one-way ANOVA
Tukey's multiple comparisons test	Mean Diff.	95.00% CI of diff.	Below threshold?	Adjusted P Value
Vehicle vs. IAG933 3mg/kg qd	107.1	-255.9 to 470.2	No	0.8472
Vehicle vs. IAG933 10mg/kg qd	395.8	32.72 to 758.8	Yes	0.029
Vehicle vs. IAG933 30mg/kg qd	737.2	374.2 to 1100	Yes	<0.0001
IAG933 3mg/kg qd vs. IAG933 10mg/kg qd	288.6	-74.40 to 651.7	No	0.1538
IAG933 3mg/kg qd vs. IAG933 30mg/kg qd	630.1	267.1 to 993.1	Yes	0.0004
IAG933 10mg/kg qd vs. IAG933 30mg/kg qd	341.5	-21.59 to 704.5	No	0.0705
Body weight change (% from baseline) (Mean ± SEM)
Time post treatment start (days)	Vehicle							IAG933 3mg/kg QD							IAG933 10mg/kg QD							IAG933 30mg/kg QD
						mean	SEM						mean	SEM						mean	SEM						mean	SEM
0	0	0	0	0	0	0	0	0	0	0	0	0	0	0	0	0	0	0	0	0	0	0	0	0	0	0	0	0
2	3.55	2.39	1.63	5.77	-0.97	2.474	1.1091	3.84	1.55	1.69	-2	1.21	1.258	0.936896	4.24	-1.41	-2.51	-1.55	4.34	0.622	1.50946	4.75	2.14	-2.33	1.58	-0.41	1.146	1.19727
5	-0.74	0.99	1.22	5.88	3.01	2.072	1.12216	2.19	-1.05	-1.4	-3.46	-4.18	-1.58	1.11402	-0.65	-4.96	-4.6	-2.99	2.47	-2.146	1.382	0.72	2.88	-0.39	3.87	5.07	2.43	1.00305
7	0.69	2.51	2.03	5.48	0.23	2.188	0.923138	2.66	0.11	0.06	-1.89	-1.04	-0.02	0.766257	5.38	1.58	-0.77	-1	5.91	2.22	1.47173	6.02	2.88	0.06	3.55	0.52	2.606	1.08294
9	1.7	3.56	4.64	5.54	3.38	3.764	0.646944	5.5	1.89	3.85	1.3	2.42	2.992	0.755999	3.8	4.29	1.28	1.05	6.69	3.422	1.04381	4.08	5.08	0.94	3.8	3.26	3.432	0.689597
13	3.23	2.51	5.98	7.41	4.07	4.64	0.903283	4.08	1.11	2.22	0.49	0.71	1.722	0.66048	6.2	4.57	-1.28	-0.39	5.43	2.906	1.55525	6.18	5.7	2.33	7.54	4.86	5.322	0.864988
14	2.44	4.02	3.83	7.97	5.65	4.782	0.945745	3.67	1.89	1.46	-0.22	0.16	1.392	0.691313	8.21	5.19	-0.31	0	7.84	4.186	1.84782	3.26	4.35	-0.06	7.48	2.43	3.492	1.23367
one-way ANOVA
Tukey's multiple comparisons test	Mean Diff.	95.00% CI of diff.	Below threshold?	Summary	Adjusted P Value
Column A vs. IAG933 3mg/kg qd	2.022	-0.6310 to 4.676	No	ns	0.1809
Column A vs. IAG933 10mg/kg qd	1.244	-1.409 to 3.898	No	ns	0.5756
Column A vs. IAG933 30mg/kg qd	0.2131	-2.440 to 2.866	No	ns	0.9961
IAG933 3mg/kg qd vs. IAG933 10mg/kg qd	-0.778	-3.431 to 1.875	No	ns	0.8496
IAG933 3mg/kg qd vs. IAG933 30mg/kg qd	-1.809	-4.462 to 0.8441	No	ns	0.2625
IAG933 10mg/kg qd vs. IAG933 30mg/kg qd	-1.031	-3.684 to 1.622	No	ns	0.7094
