# Supplementary material for: Direct and selective pharmacological disruption of the YAP–TEAD interface by IAG933 inhibits Hippo-dependent and RAS–MAPK-altered cancers
Source: Nat Cancer. 2024 Apr 2;5(7):1102–20. doi: 10.1038/s43018-024-00754-9 (PMC11286534; doi:10.1038/s43018-024-00754-9)
Supplement: Supplementary file 5 — Statistical source data. [file 43018_2024_754_MOESM5_ESM.xlsx]

## Sheet: Fig 4a
Endpoint Response % of vehicle
	PXF698 Vehicle	PXF698 YTP-75	PXF2443 Vehicle	PXF2443 YTP-75	PXF2328 Vehicle	PXF2328 YTP-75	PXF541 Vehicle	PXF541 YTP-75	PXF1118 Vehicle	PXF1118 YTP-75	PXF537 Vehicle	PXF537 YTP-75	PXF2197 Vehicle	PXF2197 YTP-75	PXF1752 Vehicle	PXF1752 YTP-75	PXF680 Vehicle	PXF680 YTP-75		CRL PDX study
	97.1437	183.848	19.1748	99.5977	119.548	58.9766	88.3825	17.6502	53.3337	2.91135	95.2113	-6.5864	66.5227	-77.0328	55.526	-95.5105	72.6283	-96.9975
	90.6191	283.384	102.123	24.0113	184.886	24.095	26.7387	70.6665	56.0264	-5.39262	98.595	12.2468	180.082	-58.8085	101.818	-92.0468	96.8633	-97.4856
	86.6029	105.988	108.843	200.95	147.401	33.0269	122.3	54.7945	96.5665	0.683415	107.318	11.6965	-26.6859	-70.7031	124.424	-96.4646	125.93	-95.0943
	125.634	118.53	169.534	111.625	117.286	52.111	187.829	-14.4049	128.332	14.2287	93.0453	-45.1529	180.082	-88.9928	126.553	-96.2153	128.269	-93.3729
			100.325	60.3064	18.417	46.1564	74.7497	27.3973	165.742	-16.5524	105.831	-78.722			91.6784	-94.655	76.3095	-94.6833
					12.4624	11.1771
mean	100	172.938	100	99.2981	100	37.5905	100	31.2207	100	-0.824312	100	-21.3036	100	-73.8843	100	-94.9784	100	-95.5267
SEM	8.81646	40.579	23.9275	29.7268	28.5494	7.39867	26.7872	14.8192	21.5033	5.05502	2.83564	17.7439	49.9968	6.29537	12.9463	0.797518	11.8148	0.759529
p value (Mann Whitney test)	ns		ns		ns		ns		**		**		*		**		**
		Low YAP/TEAD signature			High YAP/TEAD signature								NF2 altered
Unpaired t test	PXF698 Vehicle vs. YTP-75		PXF2443 Vehicle vs. YTP-75		PXF2328 Vehicle vs. YTP-75		PXF541 Vehicle vs. YTP-75		PXF1118 Vehicle vs. YTP-75		PXF537 Vehicle vs. YTP-75		PXF2197 Vehicle vs. YTP-75		PXF1752 Vehicle vs. YTP-75		PXF680 Vehicle vs. YTP-75
P value	0.1295		0.9858		0.0604		0.0548		0.0018		0.0001		0.0136		<0.0001		<0.0001
P value summary	ns		ns		ns		ns		**		***		*		****		****
Significantly different (P < 0.05)?	No		No		No		No		Yes		Yes		Yes		Yes		Yes
One- or two-tailed P value?	Two-tailed		Two-tailed		Two-tailed		Two-tailed		Two-tailed		Two-tailed		Two-tailed		Two-tailed		Two-tailed

## Sheet: Fig 4b
Tumor volume (mm3)																	Body weight (% change of Day 0)
	Days post first dose	Vehicle							IAG933 200 mg/kg									Days post first dose	Vehicle							IAG933 200 mg/kg
							mean	SEM						mean	SEM									mean	SEM						mean	SEM
	First dose 0	188.3	154.63	256.66	135.32	183.16	183.614	20.6522	133.01	150.37	144.47	121.3	219.56	153.742	17.1925			First dose 0	0	0	0	0	0	0	0	0	0	0	0	0	0	0
	4	299	202.45	299.27	199.58	191.91	238.442	24.8377	102.99	137.88	136.33	156.3	368.57	180.414	47.818			4	-0.35	-0.81	0.34	1.79	-2.36	-0.278	0.68123	2.41	0.38	-4.68	-0.72	-2.28	-0.978	1.19978
	7	217.01	200.6	347.99	154.44	128.01	209.61	38.0705	71.2	110.34	105.64	89.91	188.08	113.034	19.9733			7	-1.76	0	1.68	-0.36	-5.72	-1.232	1.24858	1.61	-0.75	-6.35	-1.81	-1.3	-1.72	1.29714
	14	263.52	166.67	306.76	191.23	161.2	217.876	28.7472	51.25	72.62	78.63	71.68	95.68	73.972	7.12848			14	-2.11	4.05	0	4.64	-0.34	1.248	1.31743	3.21	1.51	-3.34	1.44	-3.91	-0.218	1.4294
	16	479.34	279.75	556.33	186.58	209.58	342.316	74.2848	51.6	77.44	71.86	46.45	98.77	69.224	9.42517			16	-0.35	4.05	1.34	3.57	-4.38	0.846	1.5276	4.02	2.26	-2.34	-0.72	-4.89	-0.334	1.59085
	21	426.43	377.89	438.54	212.74	232.22	337.564	48.1653	53.78	51.37	74.82	74.37	58.92	62.652	5.02641			21	3.17	3.24	-0.34	0.71	-2.69	0.818	1.1193	8.84	1.51	-1.34	-3.25	-0.33	1.086	2.08561
	23	415.42	510.74	611.49	199.77	226.7	392.824	79.7172	40.1	81.29	102.82	67.91	92.02	76.828	10.8507			23	3.17	4.45	0.34	2.5	-5.72	0.948	1.79502	5.22	1.13	1.67	-1.08	-2.61	0.866	1.3331
	26	582.08	432.06	701.96	179.17	262.1	431.474	97.0026	36.28	52.18	72.85	58.14	61.1	56.11	5.99134			26	-3.52	6.88	0.67	1.79	-2.36	0.692	1.82419	8.84	2.64	-5.02	-0.72	-3.26	0.496	2.45185
	Last dose 29	645.64	470.79	631.77	257.64	242.1	449.588	87.1698	44.39	43.57	64.77	66.11	69.86	57.74	5.6806			Last dose 29	-1.41	4.86	2.35	4.29	1.01	2.22	1.13825	-0.8	2.64	-15.38	0.36	-4.23	-3.482	3.17455
	42								26.8	67.8	88.33	65.29	53.67	60.378	10.0822			42								5.62	5.66	0.67	-1.44	-2.93	1.516	1.77815
	46								49.14	61.9	58.78	64.65	74.22	61.738	4.07287			46								8.84	5.28	0	0	-4.23	1.978	2.28423
	49								49.23	65.67	63.86	102.33	48.81	65.98	9.75009			49								8.03	5.66	-2.34	-2.53	-2.93	1.178	2.34563
	64								54.69	55.44	56.26	97	98.44	72.366	10.3562			64								10.44	1.51	4.68	1.08	-3.26	2.89	2.27167
Tumor volume using values from day 4-29																	% BW change using values from day 4-29
Paired t test																	Paired t test
P value	0.001																P value	0.1204
P value summary	**																P value summary	ns
Significantly different (P < 0.05)?	Yes																Significantly different (P < 0.05)?	No
One- or two-tailed P value?	Two-tailed																One- or two-tailed P value?	Two-tailed
Number of pairs	8																Number of pairs	8

## Sheet: Fig 4c
Tumor volume (mm3)
days post first dose	Vehicle							YTP-75 120mg/kg							YTP-75 240mg/kg
						mean	SEM						mean	SEM						mean	SEM
0	187.9	196.58	263.73	154.04	272.56	214.962	22.8884	189.86	230.14	165.9	231.65	222.71	208.052	12.9756	190.85	222.07	226.47	164.8	283.43	217.524	19.9194
7	748.02	698.37	663.75	469.95	810.9	678.198	57.6489	427.73	386.1	207.97	272.5	335.26	325.912	39.2683	266.74	595.35		61.19	193.92	279.3	113.617
14	1507.1	1167.45	919.89	914.35	1480.86	1197.93	129.284	207.55	422.1	420.15	514.03	615.73	435.912	67.4631	387.09	591.99		74.4	170.71	306.048	115.581
21								559.83	447.3	653.98	680.73	989.49	666.266	90.5838	651.36	495.17		139.38	197.05	370.74	121.767
one-way ANOVA using values from day 7-21
Tukey's multiple comparisons test	Mean Diff.	95.00% CI of diff.	Below threshold?	Summary	Adjusted P Value
Vehicle vs. WBV435 120mg/kg	528.9	33.24 to 1025	Yes	*	0.0397
Vehicle vs. WBV435 240mg/kg	686.3	190.6 to 1182	Yes	*	0.0146
WBV435 120mg/kg vs. WBV435 240mg/kg	157.3	-286.0 to 600.7	No	ns	0.5258
% change in body weight
days post first dose	Vehicle							YTP-75 120mg/kg							YTP-75 240mg/kg
						mean	SEM						mean	SEM						mean	SEM
0	0	0	0	0	0	0	0	0	0	0	0	0	0	0	0	0	0	0	0	0	0
7	3.26	2.17	3.8	-0.79	1.73	2.034	0.797111	4.4	1.53	1.59	6.64	3.29	3.49	0.955045	4.53	0.99		-1.53	-1.43	0.64	1.42151
14	5.58	6.52	2.95	1.58	8.66	5.058	1.26342	11.6	4.96	6.77	7.42	4.12	6.974	1.30081	4.12	2.64		-0.38	-0.36	1.505	1.1239
21								11.2	4.96	9.16	10.55	7.82	8.738	1.10993	8.64	-14.52		6.49	1.08	0.4225	5.22855
one-way ANOVA using values from day 7-21
Tukey's multiple comparisons test	Mean Diff.	95.00% CI of diff.	Below threshold?	Summary	Adjusted P Value
Vehicle vs. WBV435 120mg/kg	-1.916	-6.549 to 2.717	No	ns	0.5239
Vehicle vs. WBV435 240mg/kg	3.553	-1.361 to 8.467	No	ns	0.1703

## Sheet: Fig 4d
CTGF gene expression (% of control)						Sigmoidal, 4PL, X is log(concentration)
YTP-75 concentration (μM)	OE YAP-MAML2	OE TAZ-CAMTA1					OE YAP-MAML2	OE TAZ-CAMTA1
5	2.06638	9.68114
1.66667	2.12622	17.7097				Best-fit
0.555556	4.49251	37.3971				IC50 (uM)	0.2919	0.08211
0.185185	17.9085	60.406
0.061728	36.7179	74.8749				Goodness of Fit
0.020576	56.3159	87.2987				Degrees of Freedom	4	4
0.006859	83.4298	96.0343				R squared	0.9796	0.9844
0.002286	84.335	96.2399				Sum of Squares	175.6	131
						Sy.x	6.626	5.723

## Sheet: Fig 4e
Tumor volume (mm3)
Days post first dose	Vehicle								IAG933 240mg/kg po QD								IAG933 120mg/kg po QD
							mean	SEM							mean	SEM							mean	SEM
0	107	167.94	118.86	108.36	153.52	111.64	132.064	12.0433	100.06	124.53	126.76	155.08	160.76	99.32	133.29	11.1865	123.09	126.24	106.19	172.86	139.41	99.97	128.934	13.0436
3	229.34	249.93	218.5	147.34	212.27	264.33	218.474	20.2371	109.2	121.85	87.59	129.98	128.76	104.87	114.61	8.10501	160.46	202.21	186	193.36	172.5	124.67	175.748	13.6657
6	419.16	487.02	329.92	543.93	407.95	357.38	425.24	39.9336	145.79	87.12	81.94	114.99	149.8	98.54	106.478	12.2252	184.58	385.34	233.35	256.94	277.2	113.86	253.338	43.5089
8	618.25	627.67	533.43	786.2	553.35	615.58	623.246	44.4886	233.12	120.8	90.69	187.38	189.98	171.95	152.16	19.7794	280.38	518.82	330.12	510.9	398.8	186.17	388.962	61.8125
10	1279	846.88	912.41	1245.96	756.88	1181.05	988.636	95.6177	380.67	208.21	168.63	340.96	289.85	208.25	243.18	31.4163	430.46	823.75	496.18	665.86	558.73	244.59	557.822	95.996
one-way ANOVA - Tumor volume day 3 to 10
Tukey's multiple comparisons test	Mean Diff.	95.00% CI of diff.	Below threshold?	Summary	Adjusted P Value
Vehicle vs. IAG933 240mpk po QD	0.514	0.06995 to 0.9581	Yes	*	0.0252
Vehicle vs. IAG933 120mpk po QD	0.2306	-0.2135 to 0.6747	No	ns	0.3579
IAG933 240mpk po QD vs. IAG933 120mpk po QD	-0.2834	-0.7275 to 0.1607	No	ns	0.2296
% change in body weight
Days post first dose	Vehicle								IAG933 240mg/kg po QD								IAG933 120mg/kg po QD
							mean	SEM							mean	SEM							mean	SEM
0	0	0	0	0	0	0	0	0	0	0	0	0	0	0	0	0	0	0	0	0	0	0	0	0
3	6.72	0.41	3.46	3.46	-1.09	1.97	1.642	0.885988	6.96	2.49	3.74	-3.73	2.18	-2.04	0.528	1.44258	3.51	3.23	0.98	-3.72	1.85	-0.39	0.39	1.18418
6	7.14	2.07	4.76	10.38	2.18	4.72	4.822	1.50764	10.26	2.49	-3.4	0	2.62	2.86	0.914	1.19639	3.51	2.42	5.9	-3.04	3.69	1.16	2.026	1.48907
8	8.4	2.07	3.9	7.69	3.64	5.12	4.484	0.937116	11.36	2.14	0.34	2.07	4.37	4.08	2.6	0.739033	6.14	4.84	4.59	-1.01	4.8	3.86	3.416	1.12045
10	11.76	3.73	5.19	9.62	2.91	6.3	5.55	1.17344	12.09	2.85	2.72	2.49	2.18	1.63	2.374	0.21805	5.26	4.44	9.18	1.35	4.43	3.47	4.574	1.28193
one-way ANOVA - % change BW day 3 to 10
Tukey's multiple comparisons test	Mean Diff.	95.00% CI of diff.	Below threshold?	Summary	Adjusted P Value
Vehicle vs. IAG933 240mpk po QD	0.108	-0.1692 to 0.3851	No	ns	0.5446
Vehicle vs. IAG933 120mpk po QD	0.08933	-0.1878 to 0.3665	No	ns	0.6538
IAG933 240mpk po QD vs. IAG933 120mpk po QD	-0.01864	-0.2958 to 0.2585	No	ns	0.9808
