# Supplementary material for: Direct and selective pharmacological disruption of the YAP–TEAD interface by IAG933 inhibits Hippo-dependent and RAS–MAPK-altered cancers
Source: Nat Cancer. 2024 Apr 2;5(7):1102–20. doi: 10.1038/s43018-024-00754-9 (PMC11286534; doi:10.1038/s43018-024-00754-9)
Supplement: Supplementary file 6 — Statistical source data. [file 43018_2024_754_MOESM6_ESM.xlsx]

## Sheet: Fig 5a
Tumor volume (mm3)
Time post first dosing (days)	Vehicle								Osimertinib 2.5mg/kg po QD								IAG933 240mg/kg po QD								IAG933 240mg/kg po QD + Osimertinib 2.5mg/kg po QD
							mean	SEM							mean	SEM							mean	SEM							mean	SEM
0	201.75	203.04	269.45	114.2	154.97	87.61	171.837	27.14	141	244.69	81.91	203.58	121.64	236.62	171.573	27.1226	227.1	142.58	118.54	272.3	99.61	169.61	171.623	27.12	104.49	275.86	134.14	231.52	133.88	153.4	172.215	27.1535
3	340.6	287.88	632.12	225.54	357.93	217.89	343.66	62.264	120.34	284.75	94.85	398.49	184.72	254.81	222.993	46.2055	386.68	312.54	240.56	497.73	191.46	355.45	330.737	44.5302	54.48	197.55	91.11	139.91	156.64	104.74	124.072	20.8277
6	506.65	1041.12	997.07	486.69	928.58	700.88	776.832	100.719	134.61	223.83	103.2	222.54	110.6	180.62	162.567	22.1227	957.88	518.89	537.59	918.47	526.11	1090.15	758.182	105.76	53.83	110.47	49.73	109.88	119.9	61.66	84.245	13.2195
8	819	1499.48	1298.39	836.08	1380.45	1020.26	1142.28	118.581	122.91	262.07	146.17	272.27	134.53	182.83	186.797	26.7403	1197.73	528.38	765.76	1032.72	643.91	1169.29	889.632	115.446	41.95	67.82	51.59	82.51	65.09	57.86	61.1367	5.7362
10									124.15	317.92	140.18	223.94	90.09	277.44	195.62	37.3149		836.94	1073.32		1393.73		1101.33	161.34	53.04	70.69	90.9	133.71	74.17	74.17	82.78	11.3118
13									142.41	341.51	172.13	316.4	129.41	293.04	232.483	38.7194									51.65	55.49	68.55	93.01	76.23	60.97	67.65	6.23443
% change in body weight
Time post first dosing (days)	Vehicle								Osimertinib 2.5mg/kg po QD								IAG933 240mg/kg po QD								IAG933 240mg/kg po QD + Osimertinib 2.5mg/kg po QD
							mean	SEM							mean	SEM							mean	SEM							mean	SEM
0	0	0	0	0	0	0	0	0	0	0	0	0	0	0	0	0	0	0	0	0	0	0	0	0	0	0	0	0	0	0	0	0
3	7.32	4.68	3.91	-0.76	8.27	4.26	4.61333	1.2935	4.84	-0.81	4.65	3.03	3.69	4.13	3.255	0.856114	6.22	6.55	6.67	8.77	4.96	5.68	6.475	0.526085	4.92	2.75	4.69	5.96	2.71	2.51	3.92333	0.593732
6	7.32	8.94	5.22	4.18	12.99	7.23	7.64667	1.27031	4.84	0	6.98	3.46	3.28	3.72	3.71333	0.930615	6.64	8.3	7.56	13.6	5.37	8.73	8.36667	1.15667	4.17	0.78	5.47	7.66	2.71	1.67	3.74333	1.04326
8	9.76	14.04	9.13	8.75	16.14	12.34	11.6933	1.22024	10.08	0.81	9.3	4.33	9.02	6.61	6.69167	1.45926	2.9	8.3	10.22	11.4	5.79	5.24	7.30833	1.31934	9.47	4.71	10.94	9.36	10.41	4.6	8.24833	1.16155
10									11.29	3.64	10.23	5.19	7.79	5.79	7.32167	1.22298		13.1	19.11		11.16		14.4567	2.39312	11.74	4.31	12.89	10.64	8.14	4.6	8.72	1.49393
13									11.69	3.24	8.37	6.93	9.84	5.37	7.57333	1.24854									11.36	4.71	13.67	11.06	7.24	2.93	8.495	1.71696
one-way ANOVA - Tumor volume day 6-10
Tukey's multiple comparisons test	Mean Diff.	95.00% CI of diff.	Below threshold?	Summary	Adjusted P Value
Vehicle vs. Osimertinib 2.5mg/kg po QD	0.5681	0.3793 to 0.7569	Yes	****	<0.0001
Vehicle vs. IAG933 240mg/kg po QD	0.0163	-0.1725 to 0.2051	No	ns	0.9911
Vehicle vs. Combination	0.7645	0.5757 to 0.9533	Yes	****	<0.0001
Osimertinib 2.5mg/kg po QD vs. IAG933 240mg/kg po QD	-0.5518	-0.7206 to -0.3829	Yes	****	<0.0001
Osimertinib 2.5mg/kg po QD vs. Combination	0.1965	0.02758 to 0.3653	Yes	*	0.0252
IAG933 240mg/kg po QD vs. Combination	0.7482	0.5793 to 0.9171	Yes	****	<0.0001
one-way ANOVA - % change in body weight day 6-10
Tukey's multiple comparisons test	Mean Diff.	95.00% CI of diff.	Below threshold?	Summary	Adjusted P Value
Vehicle vs. Osimertinib 2.5mg/kg po QD	3.761	-5.121 to 12.64	No	ns	0.5362
Vehicle vs. IAG933 240mg/kg po QD	-0.3739	-9.256 to 8.508	No	ns	0.9989
Vehicle vs. Combination	2.766	-6.116 to 11.65	No	ns	0.7381
Osimertinib 2.5mg/kg po QD vs. IAG933 240mg/kg po QD	-4.135	-12.08 to 3.809	No	ns	0.3801
Osimertinib 2.5mg/kg po QD vs. Combination	-0.995	-8.939 to 6.949	No	ns	0.9742
IAG933 240mg/kg po QD vs. Combination	3.14	-4.804 to 11.08	No	ns	0.5863

## Sheet: Fig 5b
Tumor volume (mm3)
Days post first dose	VEH: EBC-1								Capmatinib 25mg/kg po QD								IAG933 240mg/kg po QD								Capmatinib 20mg/kg po QD + IAG933 240mg/kg po QD
							mean	SEM							mean	SEM							mean	SEM							mean	SEM
0	445.59	308.85	244.35	372.09	189.87	153.24	285.665	45.4616	208.77	256.2	325.72	470.73	145.63	297.38	284.072	45.5947	365.89	278.25	355.55	201.33	107.48	394.15	283.775	45.455	390.57	216.26	154.84	294.16	442.25	212.92	285.167	45.7598
4	675.43	806.92	562.13	507.05	309.55	309.23	528.385	80.9764	261.22	321.16	540.35	521.97	120.66	381.15	357.752	65.25	419.43	437.25	703.25	472.02	258.69	635.65	487.715	65.3831	131.42	84.99	63.45	103.09	167.33	93.37	107.275	15.075
6	994.83	888.22	823.37	661.18	445.79	526.78	723.362	87.6417	244.62	269.03	642.47	460.29	117.99	354.21	348.102	75.0974	655.38	416.07	1008.18	698.92	364.89	784.07	654.585	97.3952	74.01	68.47	57.33	97.73	94.82	87.2	79.9267	6.50267
8	1316.79	954.46	1203.74	758.23	502.12	723.84	909.863	126.2	225.67	305.46	706.43	441.47	124.18	324.63	354.64	82.5348	798.85	641.98	1274.15	921.68	423.26	914.77	829.115	117.561	68.43	50.17	66.73	70.07	78.08	71.74	67.5367	3.82229
11									205.64	256.9	585.74	495.2	125.35	317.74	331.095	72.0018									55.64	43.76	51.56	54.74	51.28	59.7	52.78	2.19853
13									203.96	302.39	726.39	447.54	105.99	380.21	361.08	88.4109									48.61	43.26	54.67	50.47	38.81	49.1	47.4867	2.29139
15									182.83	293.86	582.59	380.21	92.73	382.98	319.2	70.1646									54.33	49.44	44.66	43.78	47.31	47	47.7533	1.55153
% change in body weight
Days post first dose	VEH: EBC-1								Capmatinib 25mg/kg po QD								IAG933 240mg/kg po QD								Capmatinib 20mg/kg po QD + IAG933 240mg/kg po QD
							mean	SEM							mean	SEM							mean	SEM							mean	SEM
0	0	0	0	0	0	0	0	0	0	0	0	0	0	0	0	0	0	0	0	0	0	0	0	0	0	0	0	0	0	0	0	0
4	-1.65	-1.28	4.56	2.39	3.35	-0.44	1.155	1.06893	-0.7	2.2	1.84	1.34	-3.54	-2.17	-0.171667	0.95873	3.62	-5.47	3.7	0	2.01	2.28	1.02333	1.41033	-2.56	0.88	0	1.72	-0.71	-1.27	-0.323333	0.626528
6	-2.48	1.71	8.71	6.37	4.78	2.62	3.61833	1.59869	0.35	5.73	1.84	5.8	-0.44	1.74	2.50333	1.08937	4.07	-4.69	4.63	3.37	7.54	3.04	2.99333	1.67021	-2.99	2.19	-1.96	-0.43	-2.48	2.11	-0.593333	0.935467
8	-0.41	2.56	8.71	5.98	7.66	4.37	4.81167	1.38089	1.05	8.81	6.25	8.04	6.64	8.7	6.58167	1.18733	6.33	-1.95	9.72	7.69	10.05	7.98	6.63667	1.80644	0	0.88	2.75	6.03	3.55	10.97	4.03	1.63499
11									4.88	13.22	9.19	11.61	11.06	11.3	10.21	1.18856									1.71	3.51	4.31	7.33	8.51	11.39	6.12667	1.46612
13									1.39	9.69	8.46	8.93	9.29	10.43	8.03167	1.35631									0.43	3.07	2.35	7.33	7.09	9.28	4.925	1.41084
15									3.83	12.78	9.93	10.27	12.39	12.61	10.3017	1.38868									2.99	6.58	3.92	8.62	12.77	11.39	7.71167	1.61135
one-way ANOVA - Tumor volume day 4-15
Tukey's multiple comparisons test	Mean Diff.	95.00% CI of diff.	Below threshold?	Summary	Adjusted P Value
VEH: EBC-1 vs. Capmatinib 25mg/kg po QD	0.2739	0.1416 to 0.4061	Yes	***	0.0002
VEH: EBC-1 vs. IAG933 240mg/kg po QD	0.0351	-0.1176 to 0.1878	No	ns	0.9074
VEH: EBC-1 vs. Combination	0.6711	0.5388 to 0.8033	Yes	****	<0.0001
Capmatinib 25mg/kg po QD vs. IAG933 240mg/kg po QD	-0.2388	-0.3710 to -0.1065	Yes	***	0.0006
Capmatinib 25mg/kg po QD vs. Combination	0.3972	0.2892 to 0.5052	Yes	****	<0.0001
IAG933 240mg/kg po QD vs. Combination	0.636	0.5037 to 0.7682	Yes	****	<0.0001
one-way ANOVA - % change in body weight day 4-15
Tukey's multiple comparisons test	Mean Diff.	95.00% CI of diff.	Below threshold?	Summary	Adjusted P Value
VEH: EBC-1 vs. Capmatinib 25mg/kg po QD	-3.048	-10.25 to 4.157	No	ns	0.6193
VEH: EBC-1 vs. IAG933 240mg/kg po QD	-0.3561	-8.675 to 7.963	No	ns	0.9993
VEH: EBC-1 vs. Combination	-0.4511	-7.656 to 6.753	No	ns	0.9978
Capmatinib 25mg/kg po QD vs. IAG933 240mg/kg po QD	2.692	-4.513 to 9.896	No	ns	0.7034
Capmatinib 25mg/kg po QD vs. Combination	2.597	-3.286 to 8.479	No	ns	0.5877
IAG933 240mg/kg po QD vs. Combination	-0.095	-7.299 to 7.109	No	ns	>0.9999

## Sheet: Fig 5c
cell line	Raw data					Effect measure (growth inhibition)					Compound1	Concentration of compound1 uM	Compound2	Concentration of compound2 uM
				mean	SEM				mean	SEM
RERF-GC-1B	403522			403522	#DIV/0!	0.0145307	-0.0435991	0.0290685	-4.74158e-17	0.0221999	IAG933	0	Lapatinib	0
	249863	250846	194997	231902	18454.7	0.451119	0.448233	0.612197	0.50385	0.0541801	IAG933	0	Lapatinib	6
	290678	258096	292141	280305	11112.5	0.331292	0.426948	0.326997	0.361746	0.0326247	IAG933	0	Lapatinib	2
	310777	308938	350574	323430	13582.5	0.272285	0.277684	0.155447	0.235139	0.0398763	IAG933	0	Lapatinib	0.666667
	310660	338228	289803	312897	14023.8	0.272628	0.191693	0.333861	0.266061	0.0411717	IAG933	0	Lapatinib	0.222222
	366300	333390	393101	364264	17267.1	0.109278	0.205897	0.0305941	0.115256	0.0506937	IAG933	0	Lapatinib	0.0740741
	347133	351418	441381	379977	30726.7	0.165549	0.152969	-0.111149	0.0691232	0.090209	IAG933	0	Lapatinib	0.0246914
	199081	190657	156546	182095	13003.7	0.600207	0.624939	0.725084	0.650077	0.038177	IAG933	0.0246914	Lapatinib	6
	248218	249081	225434	240911	7742.51	0.455949	0.453415	0.522839	0.477401	0.0227308	IAG933	0.0246914	Lapatinib	2
	244711	284812	247436	258986	12936.8	0.466245	0.348514	0.458244	0.424334	0.0379804	IAG933	0.0246914	Lapatinib	0.666667
	300218	306057	263172	289816	13428	0.303284	0.286142	0.412046	0.333824	0.0394227	IAG933	0.0246914	Lapatinib	0.222222
	336286	318329	323045	325887	5374.93	0.197394	0.250113	0.236268	0.227925	0.01578	IAG933	0.0246914	Lapatinib	0.0740741
	369847	301766	336011	335875	19653.4	0.0988643	0.29874	0.198202	0.198602	0.0576994	IAG933	0.0246914	Lapatinib	0.0246914
	80858	90363	98652	89957.7	5140.68	0.947292	0.919387	0.895052	0.920577	0.0150923	IAG933	0.0740741	Lapatinib	6
	171283	137602	149607	152831	9855.56	0.681818	0.7807	0.745455	0.735991	0.0289344	IAG933	0.0740741	Lapatinib	2
	151214	146392	207633	168413	19659.3	0.740738	0.754894	0.5751	0.690244	0.0577168	IAG933	0.0740741	Lapatinib	0.666667
	237445	205969	213289	218901	9509.74	0.487576	0.579985	0.558495	0.542019	0.0279192	IAG933	0.0740741	Lapatinib	0.222222
	276838	273688	220641	257056	18230	0.371925	0.381173	0.53691	0.430003	0.0535206	IAG933	0.0740741	Lapatinib	0.0740741
	281120	274573	293715	283136	5617	0.359353	0.378574	0.322376	0.353435	0.0164907	IAG933	0.0740741	Lapatinib	0.0246914
	54488	45761	45858	48702.3	2892.97	1.13744	1.27994	1.27835	1.23191	0.0472388	IAG933	0.222222	Lapatinib	6
	71562	62583	42840	58995	8483.19	0.974584	1.00525	1.32763	1.10249	0.11292	IAG933	0.222222	Lapatinib	2
	84144	72271	90106	82173.7	5241.93	0.937645	0.972502	0.920141	0.943429	0.0153895	IAG933	0.222222	Lapatinib	0.666667
	92798	88938	120484	100740	9934.69	0.912238	0.92357	0.830956	0.888922	0.0291667	IAG933	0.222222	Lapatinib	0.222222
	126009	143111	108341	125820	10037.7	0.814736	0.764527	0.866606	0.81529	0.0294691	IAG933	0.222222	Lapatinib	0.0740741
	158764	197436	161179	172460	12507.6	0.718572	0.605037	0.711482	0.678364	0.0367204	IAG933	0.222222	Lapatinib	0.0246914
	14168	18205	22139	18170.7	2301.09	1.79582	1.7299	1.66566	1.73046	0.0375742	IAG933	0.666667	Lapatinib	6
	18490	17973	21633	19365.3	1143.61	1.72524	1.73368	1.67392	1.71095	0.0186739	IAG933	0.666667	Lapatinib	2
	28055	21832	24439	24775.3	1804.28	1.56906	1.67067	1.6281	1.62261	0.0294618	IAG933	0.666667	Lapatinib	0.666667
	36274	39341	33409	36341.3	1712.75	1.43485	1.38477	1.48163	1.43375	0.0279673	IAG933	0.666667	Lapatinib	0.222222
	58618	42776	52992	51462	4636.73	1.07	1.32868	1.16186	1.18685	0.0757125	IAG933	0.666667	Lapatinib	0.0740741
	59740	61742	83672	68384.7	7665.48	1.05168	1.01899	0.939031	1.00323	0.0334588	IAG933	0.666667	Lapatinib	0.0246914
	11597	9423	10066	10362	644.795	1.8378	1.8733	1.8628	1.85796	0.0105288	IAG933	2	Lapatinib	6
	16154	17660	14166	15993.3	1011.82	1.76339	1.73879	1.79585	1.76601	0.0165219	IAG933	2	Lapatinib	2
	16495	16202	19802	17499.7	1154.27	1.75782	1.7626	1.70382	1.74141	0.0188479	IAG933	2	Lapatinib	0.666667
	27882	23313	26388	25861	1345.02	1.57188	1.64649	1.59628	1.60488	0.0219626	IAG933	2	Lapatinib	0.222222
	33839	29089	36075	33001	2059.75	1.47461	1.55217	1.4381	1.48829	0.0336334	IAG933	2	Lapatinib	0.0740741
	45266	52458	38563	45429	4011.97	1.28802	1.17058	1.39747	1.28536	0.0655108	IAG933	2	Lapatinib	0.0246914
	7763	9906	5771	7813.33	1193.94	1.9004	1.86541	1.93293	1.89958	0.0194956	IAG933	6	Lapatinib	6
	13508	13813	10032	12451	1212.7	1.80659	1.80161	1.86335	1.82385	0.019802	IAG933	6	Lapatinib	2
	11803	17078	14220	14367	1524.53	1.83443	1.7483	1.79497	1.79257	0.0248939	IAG933	6	Lapatinib	0.666667
	21796	19541	18809	20048.7	898.858	1.67126	1.70808	1.72003	1.69979	0.0146773	IAG933	6	Lapatinib	0.222222
	19974	30723	24977	25224.7	3105.44	1.70101	1.52549	1.61932	1.61527	0.0507082	IAG933	6	Lapatinib	0.0740741
	29798	24192	21497	25162.3	2444.91	1.5406	1.63213	1.67614	1.61629	0.0399226	IAG933	6	Lapatinib	0.0246914
	49717	36966	34523	40402	4710.59	1.21534	1.42355	1.46344	1.36744	0.0769185	IAG933	6	Lapatinib	0
	43682	47437	54508	48542.3	3173.69	1.31389	1.25257	1.13711	1.23452	0.0518227	IAG933	2	Lapatinib	0
	78431	102831	85954	89072	7214.14	0.954417	0.882783	0.932331	0.923177	0.0211796	IAG933	0.666667	Lapatinib	0
	192027	191151	170817	184665	6928.62	0.620917	0.623489	0.683186	0.642531	0.0203414	IAG933	0.222222	Lapatinib	0
	304545	299762	326285	310197	8161.48	0.290581	0.304623	0.226756	0.273987	0.0239608	IAG933	0.0740741	Lapatinib	0
	310292	353545	368568	344135	17468.4	0.273709	0.146725	0.102619	0.174351	0.0512845	IAG933	0.0246914	Lapatinib	0
SNU-216	1.6186e+06			1.6186e+06	#DIV/0!	-0.00767556	0.00170537	0.00597019	-1.85037e-17	0.00403042	IAG933	0	Lapatinib	0
	128944	132977	135751	132557	1976.18	0.979614	0.976962	0.975137	0.977238	0.00129956	IAG933	0	Lapatinib	6
	333703	369379	366340	356474	11419.2	0.844962	0.821501	0.8235	0.829988	0.00750942	IAG933	0	Lapatinib	2
	484670	505808	519738	503405	10194.3	0.745685	0.731784	0.722623	0.733364	0.00670388	IAG933	0	Lapatinib	0.666667
	828654	880623	1010204	906494	53981.7	0.519477	0.485302	0.400088	0.468289	0.0354989	IAG933	0	Lapatinib	0.222222
	1324631	1256670	1205574	1.26229e+06	34483.5	0.193317	0.238009	0.27161	0.234312	0.0226768	IAG933	0	Lapatinib	0.0740741
	1419834	1548169	1408659	1.45889e+06	44757.2	0.130711	0.046316	0.138059	0.105029	0.0294328	IAG933	0	Lapatinib	0.0246914
	64122	54290	73209	63873.7	5462.86	1.36444	1.47039	1.26653	1.36712	0.0588649	IAG933	0.0246914	Lapatinib	6
	182028	179134	186707	182623	2206.29	0.944705	0.946608	0.941628	0.944314	0.00145088	IAG933	0.0246914	Lapatinib	2
	280005	289751	289960	286572	3284.05	0.880274	0.873865	0.873728	0.875956	0.00215963	IAG933	0.0246914	Lapatinib	0.666667
	640220	548850	579113	589394	26872.5	0.643393	0.703479	0.683578	0.676817	0.0176717	IAG933	0.0246914	Lapatinib	0.222222
	943333	968036	999437	970269	16234.3	0.444063	0.427818	0.407168	0.42635	0.0106758	IAG933	0.0246914	Lapatinib	0.0740741
	1203833	1110245	1238825	1184301	38381.1	0.272755	0.3343	0.249744	0.2856	0.0252398	IAG933	0.0246914	Lapatinib	0.0246914
	30938	23536	19142	24538.7	3441.92	1.72202	1.80178	1.84912	1.79097	0.0370883	IAG933	0.0740741	Lapatinib	6
	88805	86199	80637	85213.7	2408.82	1.09847	1.12655	1.18649	1.13717	0.0259562	IAG933	0.0740741	Lapatinib	2
	116995	133150	103597	117914	8543.58	0.987472	0.976848	0.996282	0.986867	0.00561835	IAG933	0.0740741	Lapatinib	0.666667
	237851	298824	228068	254914	22135.7	0.907995	0.867899	0.914429	0.896774	0.0145567	IAG933	0.0740741	Lapatinib	0.222222
	541075	589752	534203	555010	17483.9	0.708592	0.676581	0.713111	0.699428	0.0114976	IAG933	0.0740741	Lapatinib	0.0740741
	792012	725596	814206	777271	26620.2	0.543573	0.587249	0.528978	0.553267	0.0175057	IAG933	0.0740741	Lapatinib	0.0246914
	9059	8969	8935	8987.67	36.9925	1.95777	1.95874	1.95911	1.95854	0.000398612	IAG933	0.222222	Lapatinib	6
	14498	10407	15442	13449	1545.22	1.89917	1.94325	1.88899	1.91047	0.0166505	IAG933	0.222222	Lapatinib	2
	17349	14733	20558	17546.7	1684.43	1.86844	1.89663	1.83387	1.86631	0.0181506	IAG933	0.222222	Lapatinib	0.666667
	32529	27023	18037	25863	4223.49	1.70487	1.7642	1.86103	1.7767	0.0455102	IAG933	0.222222	Lapatinib	0.222222
	81937	67519	94562	81339.3	7812.36	1.17248	1.32784	1.03644	1.17892	0.0841819	IAG933	0.222222	Lapatinib	0.0740741
	244251	209604	306392	253416	28313.6	0.903787	0.926571	0.862922	0.89776	0.0186193	IAG933	0.222222	Lapatinib	0.0246914
	12807	24766	7885	15152.7	5012.27	1.91739	1.78852	1.97042	1.89211	0.0540096	IAG933	0.666667	Lapatinib	6
	12807	17090	8312	12736.3	2534.24	1.91739	1.87124	1.96582	1.91815	0.0273076	IAG933	0.666667	Lapatinib	2
	16623	10830	13324	13592.3	1677.67	1.87627	1.93869	1.91182	1.90892	0.0180777	IAG933	0.666667	Lapatinib	0.666667
	16357	9922	8887	11722	2336.68	1.87913	1.94847	1.95963	1.92908	0.0251788	IAG933	0.666667	Lapatinib	0.222222
	18213	14404	15270	15962.3	1152.77	1.85913	1.90018	1.89085	1.88339	0.0124216	IAG933	0.666667	Lapatinib	0.0740741
	29861	32913	39383	34052.3	2807.17	1.73362	1.70074	1.63102	1.68846	0.0302486	IAG933	0.666667	Lapatinib	0.0246914
	13731	16074	14346	14717	701.342	1.90743	1.88218	1.9008	1.89681	0.0075573	IAG933	2	Lapatinib	6
	7461	13280	18304	13015	3132.91	1.97499	1.91229	1.85815	1.91515	0.0337586	IAG933	2	Lapatinib	2
	12997	12651	13937	13195	384.21	1.91534	1.91907	1.90521	1.91321	0.00414005	IAG933	2	Lapatinib	0.666667
	13965	6554	20690	13736.3	4082.31	1.90491	1.98477	1.83244	1.90737	0.0439889	IAG933	2	Lapatinib	0.222222
	16162	14142	11891	14065	1233.53	1.88124	1.903	1.92726	1.90383	0.0132919	IAG933	2	Lapatinib	0.0740741
	14192	17714	16304	16070	1023.42	1.90246	1.86451	1.8797	1.88223	0.0110279	IAG933	2	Lapatinib	0.0246914
	17622	11785	15314	14907	1697.24	1.8655	1.9284	1.89037	1.89476	0.0182886	IAG933	6	Lapatinib	6
	9940	15719	16579	14079.3	2084.5	1.94828	1.88601	1.87674	1.90368	0.0224615	IAG933	6	Lapatinib	2
	15058	13464	17060	15194	1040.3	1.89313	1.91031	1.87156	1.89167	0.0112097	IAG933	6	Lapatinib	0.666667
	10695	11382	8698	10258.3	804.979	1.94014	1.93274	1.96166	1.94485	0.00867403	IAG933	6	Lapatinib	0.222222
	10193	10020	10383	10198.7	104.827	1.94555	1.94742	1.94351	1.94549	0.00112956	IAG933	6	Lapatinib	0.0740741
	18546	13801	11787	14711.3	2003.54	1.85555	1.90668	1.92838	1.89687	0.0215891	IAG933	6	Lapatinib	0.0246914
	37993	47394	39373	41586.7	2930.87	1.646	1.5447	1.63113	1.60727	0.0315815	IAG933	6	Lapatinib	0
	60892	41645	47604	50047	5688.82	1.39925	1.60664	1.54243	1.51611	0.0612997	IAG933	2	Lapatinib	0
	90866	81718	98404	90329.3	4824.3	1.07626	1.17484	0.999697	1.0836	0.0506917	IAG933	0.666667	Lapatinib	0
	515704	560343	533067	536371	12991.7	0.725276	0.695921	0.713858	0.711685	0.00854345	IAG933	0.222222	Lapatinib	0
	1063801	1157842	1039466	1.08704e+06	36093.1	0.364842	0.302999	0.380845	0.349562	0.0237352	IAG933	0.0740741	Lapatinib	0
	1370103	1408973	1454549	1.41121e+06	24403.1	0.163414	0.137853	0.107882	0.136383	0.0160477	IAG933	0.0246914	Lapatinib	0
MKN7	655163			655163	#DIV/0!	0.00821837	0.00137019	-0.00958855	4.91505e-17	0.00518587	IAG933	0	Lapatinib	0
	208280	181077	222075	203811	12044.2	0.766936	0.813622	0.743262	0.774607	0.0206702	IAG933	0	Lapatinib	6
	332416	359745	370686	354282	11380.2	0.553895	0.506993	0.488217	0.516368	0.0195307	IAG933	0	Lapatinib	2
	399087	392988	388495	393523	3069.34	0.439475	0.449942	0.457653	0.449023	0.00526758	IAG933	0	Lapatinib	0.666667
	487342	491090	463923	480785	8500.14	0.288013	0.28158	0.328204	0.299266	0.0145879	IAG933	0	Lapatinib	0.222222
	618419	573666	631439	607841	17496.1	0.0630593	0.139864	0.0407145	0.0812126	0.0300267	IAG933	0	Lapatinib	0.0740741
	606360	599800	601733	602631	1946.21	0.0837548	0.0950131	0.0916957	0.0901545	0.00334007	IAG933	0	Lapatinib	0.0246914
	143832	154153	126840	141608	7962.59	0.877542	0.859829	0.906703	0.881358	0.0136653	IAG933	0.0246914	Lapatinib	6
	307846	276892	287456	290731	9084.48	0.596062	0.649185	0.631055	0.625434	0.0155907	IAG933	0.0246914	Lapatinib	2
	277207	315381	316469	303019	12909.8	0.648645	0.583131	0.581263	0.604346	0.0221557	IAG933	0.0246914	Lapatinib	0.666667
	380639	368321	420363	389774	15702.3	0.471135	0.492275	0.402961	0.455457	0.0269481	IAG933	0.0246914	Lapatinib	0.222222
	453209	472339	474707	466752	6805.75	0.346591	0.313761	0.309697	0.32335	0.01168	IAG933	0.0246914	Lapatinib	0.0740741
	445083	485022	498162	476089	15960.3	0.360537	0.291994	0.269443	0.307325	0.0273909	IAG933	0.0246914	Lapatinib	0.0246914
	65481	62151	54790	60807.3	3158.5	1.09921	1.14643	1.25082	1.16549	0.0447894	IAG933	0.0740741	Lapatinib	6
	137071	137573	159876	144840	7519.4	0.889145	0.888283	0.850007	0.875812	0.0129047	IAG933	0.0740741	Lapatinib	2
	170069	209534	199545	193049	11846.5	0.832514	0.764784	0.781927	0.793075	0.0203308	IAG933	0.0740741	Lapatinib	0.666667
	283377	291999	256700	277359	10625	0.638056	0.623259	0.683838	0.648384	0.0182345	IAG933	0.0740741	Lapatinib	0.222222
	342755	358854	365557	355722	6766.09	0.536152	0.508523	0.497019	0.513898	0.0116119	IAG933	0.0740741	Lapatinib	0.0740741
	438466	342938	387721	389708	27594.5	0.371893	0.535838	0.458981	0.455571	0.0473574	IAG933	0.0740741	Lapatinib	0.0246914
	15561	11282	11210	12684.3	1438.48	1.80711	1.86778	1.86881	1.8479	0.0203985	IAG933	0.222222	Lapatinib	6
	27551	28850	27352	27917.7	469.693	1.63708	1.61866	1.6399	1.63188	0.00666052	IAG933	0.222222	Lapatinib	2
	42069	32256	29909	34744.7	3724.31	1.43121	1.57036	1.60364	1.53507	0.0528129	IAG933	0.222222	Lapatinib	0.666667
	106762	94430	89299	96830.3	5182.03	0.941161	0.962325	0.971131	0.958205	0.00889336	IAG933	0.222222	Lapatinib	0.222222
	208918	251886	222685	227830	12667.7	0.765842	0.6921	0.742215	0.733385	0.0217402	IAG933	0.222222	Lapatinib	0.0740741
	291298	250751	265480	269176	11849.9	0.624462	0.694048	0.66877	0.662427	0.0203367	IAG933	0.222222	Lapatinib	0.0246914
	3546	3134	6128	4269.33	936.913	1.97749	1.98333	1.94087	1.96723	0.013286	IAG933	0.666667	Lapatinib	6
	9704	13065	9914	10894.3	1087.03	1.89016	1.8425	1.88718	1.87328	0.0154146	IAG933	0.666667	Lapatinib	2
	9043	8510	7351	8301.33	499.457	1.89953	1.90709	1.92353	1.91005	0.00708259	IAG933	0.666667	Lapatinib	0.666667
	9459	7363	11769	9530.33	1272.4	1.89364	1.92336	1.86088	1.89262	0.0180434	IAG933	0.666667	Lapatinib	0.222222
	45135	48692	51631	48486	1878.06	1.38773	1.33729	1.29561	1.34021	0.026632	IAG933	0.666667	Lapatinib	0.0740741
	110302	116808	114782	113964	1922.14	0.935086	0.92392	0.927397	0.928801	0.00329876	IAG933	0.666667	Lapatinib	0.0246914
	6214	13897	9191	9767.33	2236.53	1.93965	1.8307	1.89744	1.88926	0.0317153	IAG933	2	Lapatinib	6
	6782	6576	12170	8509.33	1831.3	1.9316	1.93452	1.85519	1.9071	0.0259689	IAG933	2	Lapatinib	2
	7205	6200	8528	7311	674.122	1.9256	1.93985	1.90684	1.9241	0.00955944	IAG933	2	Lapatinib	0.666667
	12278	8941	10918	10712.3	968.782	1.85366	1.90098	1.87295	1.87586	0.0137379	IAG933	2	Lapatinib	0.222222
	12332	10563	15330	12741.7	1391.28	1.85289	1.87798	1.81038	1.84709	0.0197291	IAG933	2	Lapatinib	0.0740741
	55895	49135	59189	54739.7	2959.27	1.23515	1.33101	1.18844	1.25153	0.0419641	IAG933	2	Lapatinib	0.0246914
	5823	4146	7069	5679.33	846.85	1.9452	1.96898	1.92753	1.94723	0.0120088	IAG933	6	Lapatinib	6
	13290	6642	6702	8878	2206.07	1.83931	1.93358	1.93273	1.90187	0.0312833	IAG933	6	Lapatinib	2
	7933	8178	5549	7220	838.488	1.91528	1.9118	1.94908	1.92539	0.0118902	IAG933	6	Lapatinib	0.666667
	3618	8454	9546	7206	1821.49	1.97646	1.90789	1.8924	1.92558	0.0258297	IAG933	6	Lapatinib	0.222222
	7521	8294	12380	9398.33	1507.44	1.92112	1.91016	1.85221	1.8945	0.0213764	IAG933	6	Lapatinib	0.0740741
	30126	35950	33323	33133	1683.93	1.60057	1.51798	1.55523	1.55792	0.023879	IAG933	6	Lapatinib	0.0246914
	65975	71483	61336	66264.7	2932.77	1.09221	1.0141	1.15799	1.0881	0.0415883	IAG933	6	Lapatinib	0
	79146	80162	93205	84171	4526.51	0.988555	0.986812	0.964427	0.979931	0.00776836	IAG933	2	Lapatinib	0
	149638	147522	127515	141558	7048.19	0.867577	0.871209	0.905545	0.881444	0.012096	IAG933	0.666667	Lapatinib	0
	278763	262359	267828	269650	4822.26	0.645974	0.674127	0.664741	0.661614	0.00827592	IAG933	0.222222	Lapatinib	0
	396639	479742	388100	421494	29228.3	0.443676	0.301056	0.458331	0.401021	0.0501614	IAG933	0.0740741	Lapatinib	0
	474216	506542	550967	510575	22247.7	0.310539	0.255062	0.17882	0.24814	0.0381813	IAG933	0.0246914	Lapatinib	0
OE19	598649			598649	#DIV/0!	0.0297881	-0.027409	-0.00237906	1.22876e-17	0.0165542	IAG933	0	Lapatinib	0
	13299	19258	27821	20126	4214.55	1.89372	1.82584	1.72829	1.81595	0.0480124	IAG933	0	Lapatinib	6
	26000	30410	41564	32658	4631.4	1.74903	1.69879	1.57172	1.67318	0.0527613	IAG933	0	Lapatinib	2
	64910	70300	64198	66469.3	1926.33	1.30576	1.24436	1.31388	1.288	0.0219449	IAG933	0	Lapatinib	0.666667
	171331	151240	153120	158564	6406.69	0.843004	0.88264	0.878931	0.868192	0.012639	IAG933	0	Lapatinib	0.222222
	344347	417851	395581	385926	21761	0.501682	0.356675	0.400608	0.419655	0.0429296	IAG933	0	Lapatinib	0.0740741
	532200	583707	630805	582237	28474.3	0.131089	0.0294771	-0.0634369	0.0323764	0.0561735	IAG933	0	Lapatinib	0.0246914
	13395	21821	17890	17702	2434.19	1.89263	1.79664	1.84142	1.84356	0.0277305	IAG933	0.0246914	Lapatinib	6
	18299	32006	18273	22859.3	4573.34	1.83676	1.68061	1.83706	1.78481	0.0520998	IAG933	0.0246914	Lapatinib	2
	53130	47118	43304	47850.7	2860.08	1.43996	1.50845	1.5519	1.50011	0.0325822	IAG933	0.0246914	Lapatinib	0.666667
	95628	132584	110913	113042	10721.2	0.99235	0.919444	0.962196	0.957996	0.0211507	IAG933	0.0246914	Lapatinib	0.222222
	322287	310458	364565	332437	16423.1	0.545201	0.568537	0.461796	0.525178	0.0323992	IAG933	0.0246914	Lapatinib	0.0740741
	541544	553414	517911	537623	10434.7	0.112655	0.0892385	0.159278	0.120391	0.0205853	IAG933	0.0246914	Lapatinib	0.0246914
	10480	14283	9933	11565.3	1367.98	1.92584	1.88251	1.93207	1.91347	0.0155841	IAG933	0.0740741	Lapatinib	6
	21035	27825	27460	25440	2205.02	1.80559	1.72824	1.7324	1.75541	0.0251197	IAG933	0.0740741	Lapatinib	2
	19721	34034	36708	30154.3	5273.47	1.82056	1.65751	1.62704	1.7017	0.0600757	IAG933	0.0740741	Lapatinib	0.666667
	88638	82691	107476	92935	7470.44	1.03545	1.1032	0.968976	1.03588	0.0387482	IAG933	0.0740741	Lapatinib	0.222222
	277254	252628	303685	277856	14742	0.634042	0.682623	0.581899	0.632855	0.0290826	IAG933	0.0740741	Lapatinib	0.0740741
	462277	479568	498540	480128	10472	0.269032	0.23492	0.197493	0.233815	0.0206589	IAG933	0.0740741	Lapatinib	0.0246914
	10683	16003	16873	14519.7	1934.7	1.92352	1.86292	1.85301	1.87981	0.0220403	IAG933	0.222222	Lapatinib	6
	10995	7194	15005	11064.7	2255.11	1.91997	1.96327	1.87429	1.91917	0.0256904	IAG933	0.222222	Lapatinib	2
	19388	26430	10418	18745.3	4633.42	1.82435	1.74413	1.92654	1.83168	0.0527843	IAG933	0.222222	Lapatinib	0.666667
	56185	65599	74891	65558.3	5400	1.40516	1.29792	1.19206	1.29838	0.0615171	IAG933	0.222222	Lapatinib	0.222222
	222465	185755	237467	215229	15360.1	0.742128	0.814549	0.712533	0.756403	0.0303022	IAG933	0.222222	Lapatinib	0.0740741
	401370	389297	366689	385785	10164.3	0.389188	0.413005	0.457606	0.419933	0.020052	IAG933	0.222222	Lapatinib	0.0246914
	11957	8133	24958	15016	5092.09	1.90901	1.95257	1.7609	1.87416	0.0580095	IAG933	0.666667	Lapatinib	6
	15871	17046	22046	18321	1893.13	1.86442	1.85103	1.79407	1.83651	0.0215667	IAG933	0.666667	Lapatinib	2
	7056	15297	19065	13806	3545.95	1.96484	1.87096	1.82803	1.88795	0.0403957	IAG933	0.666667	Lapatinib	0.666667
	38361	31952	35984	35432.3	1870.57	1.60821	1.68122	1.63529	1.64158	0.0213096	IAG933	0.666667	Lapatinib	0.222222
	149525	129544	168239	149103	11172.3	0.886023	0.925441	0.849104	0.886856	0.0220405	IAG933	0.666667	Lapatinib	0.0740741
	237925	309107	301906	282979	22622.9	0.711629	0.571203	0.585409	0.622747	0.04463	IAG933	0.666667	Lapatinib	0.0246914
	14109	14101	20291	16167	2062	1.88449	1.88458	1.81407	1.86105	0.0234905	IAG933	2	Lapatinib	6
	14702	13995	16258	14985	668.421	1.87774	1.88579	1.86001	1.87451	0.0076147	IAG933	2	Lapatinib	2
	7797	20423	10635	12951.7	3824.45	1.9564	1.81256	1.92407	1.89768	0.0435684	IAG933	2	Lapatinib	0.666667
	18481	25839	15891	20070.3	2979.66	1.83469	1.75086	1.86419	1.81658	0.0339445	IAG933	2	Lapatinib	0.222222
	62655	78969	72546	71390	4744.78	1.33145	1.1456	1.21877	1.23194	0.0540529	IAG933	2	Lapatinib	0.0740741
	211867	182299	169721	187962	12491.7	0.763036	0.821367	0.846181	0.810194	0.0246433	IAG933	2	Lapatinib	0.0246914
	17563	9771	12337	13223.7	2292.63	1.84515	1.93391	1.90468	1.89458	0.0261178	IAG933	6	Lapatinib	6
	23302	16990	7659	15983.7	4543.69	1.77977	1.85167	1.95797	1.86314	0.0517621	IAG933	6	Lapatinib	2
	18678	17040	10028	15248.7	2652.81	1.83244	1.8511	1.93098	1.87151	0.0302211	IAG933	6	Lapatinib	0.666667
	17024	19117	11636	15925.7	2228.31	1.85129	1.82744	1.91267	1.8638	0.0253851	IAG933	6	Lapatinib	0.222222
	51488	44921	54743	50384	2888.6	1.45867	1.53348	1.42159	1.47125	0.0329071	IAG933	6	Lapatinib	0.0740741
	140829	164562	126175	143855	11184.2	0.903178	0.856358	0.932087	0.897208	0.022064	IAG933	6	Lapatinib	0.0246914
	280844	227069	262080	256664	15757.9	0.626959	0.733046	0.663977	0.67466	0.0310869	IAG933	6	Lapatinib	0
	304486	262209	281442	282712	12220.8	0.580319	0.663722	0.62578	0.623273	0.024109	IAG933	2	Lapatinib	0
	389737	390165	460029	413310	23359.7	0.412137	0.411293	0.273467	0.365632	0.0460835	IAG933	0.666667	Lapatinib	0
	572583	568705	474567	538618	32045.2	0.0514223	0.0590727	0.244786	0.118427	0.0632182	IAG933	0.222222	Lapatinib	0
	538544	572040	525829	545471	13782.3	0.118574	0.0524935	0.143658	0.104908	0.0271894	IAG933	0.0740741	Lapatinib	0
	629091	619355	534155	594200	30153.9	-0.0600556	-0.0408486	0.127232	0.00877602	0.0594871	IAG933	0.0246914	Lapatinib	0
TEN	870626			870626	#DIV/0!	-0.024729	0.00865907	0.01607	2.54426e-17	0.0125482	IAG933	0	Lapatinib	0
	340631	383883	327494	350669	17034.3	0.70996	0.652021	0.727557	0.696513	0.0228185	IAG933	0	Lapatinib	6
	675379	667785	693195	678786	7530.48	0.261545	0.271717	0.237679	0.25698	0.0100875	IAG933	0	Lapatinib	2
	741874	787646	696383	741968	26345.4	0.172471	0.111156	0.233408	0.172345	0.0352912	IAG933	0	Lapatinib	0.666667
	595077	638420	772359	668619	53357.9	0.369114	0.311053	0.131634	0.2706	0.0714761	IAG933	0	Lapatinib	0.222222
	795979	817611	847346	820312	14889.7	0.0999936	0.0710163	0.0311844	0.0673981	0.0199457	IAG933	0	Lapatinib	0.0740741
	806931	825266	773660	801952	15103.9	0.0853228	0.0607619	0.129891	0.091992	0.0202326	IAG933	0	Lapatinib	0.0246914
	288819	340446	301119	310128	15569.3	0.779365	0.710207	0.762888	0.75082	0.020856	IAG933	0.0246914	Lapatinib	6
	667344	568479	533299	589707	40124.8	0.272308	0.404744	0.451869	0.376307	0.0537496	IAG933	0.0246914	Lapatinib	2
	617304	533292	608377	586324	26641.1	0.33934	0.451879	0.351298	0.380839	0.0356874	IAG933	0.0246914	Lapatinib	0.666667
	624880	665426	743185	677830	34710.3	0.329191	0.274877	0.170714	0.258261	0.0464966	IAG933	0.0246914	Lapatinib	0.222222
	755827	706700	771878	744802	19606.2	0.15378	0.219588	0.132278	0.168549	0.0262637	IAG933	0.0246914	Lapatinib	0.0740741
	707786	760047	779920	749251	21511.6	0.218133	0.148127	0.121506	0.162589	0.028816	IAG933	0.0246914	Lapatinib	0.0246914
	218986	173103	152332	181474	19691.3	0.87291	0.934373	0.962197	0.92316	0.0263777	IAG933	0.0740741	Lapatinib	6
	522679	435477	545655	501270	33558.6	0.466095	0.582908	0.435318	0.494774	0.0449538	IAG933	0.0740741	Lapatinib	2
	486740	510675	439053	478823	21051.1	0.514238	0.482175	0.578117	0.524844	0.0281992	IAG933	0.0740741	Lapatinib	0.666667
	525116	527089	505675	519293	6832.95	0.462831	0.460188	0.488873	0.470631	0.00915314	IAG933	0.0740741	Lapatinib	0.222222
	645150	647454	690715	661106	14819.3	0.302038	0.298952	0.241001	0.280664	0.0198513	IAG933	0.0740741	Lapatinib	0.0740741
	635514	674413	803057	704328	50625.6	0.314946	0.262839	0.0905122	0.222766	0.067816	IAG933	0.0740741	Lapatinib	0.0246914
	10295	16915	11686	12965.3	2015.24	1.94669	1.89163	1.93512	1.92448	0.0167621	IAG933	0.222222	Lapatinib	6
	141191	130536	136674	136134	3087.68	0.977122	0.991395	0.983172	0.983896	0.00413613	IAG933	0.222222	Lapatinib	2
	131348	127458	134187	130998	1950.38	0.990307	0.995518	0.986504	0.990776	0.00261265	IAG933	0.222222	Lapatinib	0.666667
	195971	180067	274869	216969	29311.8	0.90374	0.925045	0.798052	0.875612	0.0392649	IAG933	0.222222	Lapatinib	0.222222
	263848	308982	337087	303306	21331.9	0.812815	0.752355	0.714707	0.759959	0.0285754	IAG933	0.222222	Lapatinib	0.0740741
	417859	407598	373662	399706	13354.8	0.606508	0.620253	0.665713	0.630825	0.0178896	IAG933	0.222222	Lapatinib	0.0246914
	13615	12647	12890	13050.7	290.756	1.91908	1.92713	1.92511	1.92377	0.00241841	IAG933	0.666667	Lapatinib	6
	14553	15768	11195	13838.7	1367.58	1.91127	1.90117	1.93921	1.91722	0.011375	IAG933	0.666667	Lapatinib	2
	13441	19141	9905	14162.3	2690.49	1.92052	1.87311	1.94994	1.91452	0.0223786	IAG933	0.666667	Lapatinib	0.666667
	12251	12168	21008	15142.3	2932.93	1.93042	1.93111	1.85758	1.90637	0.0243951	IAG933	0.666667	Lapatinib	0.222222
	53809	52809	38925	48514.3	4803.35	1.58476	1.59307	1.70856	1.6288	0.0399527	IAG933	0.666667	Lapatinib	0.0740741
	171659	160463	179821	170648	5611.01	0.936308	0.951306	0.925374	0.937663	0.00751628	IAG933	0.666667	Lapatinib	0.0246914
	11279	6985	12725	10329.7	1723.64	1.93851	1.97422	1.92648	1.9464	0.0143367	IAG933	2	Lapatinib	6
	9278	10281	11185	10248	550.751	1.95515	1.94681	1.93929	1.94708	0.00458096	IAG933	2	Lapatinib	2
	13607	10351	13004	12320.7	1000.1	1.91914	1.94623	1.92416	1.92984	0.00831849	IAG933	2	Lapatinib	0.666667
	14996	9865	10283	11714.7	1645.1	1.90759	1.95027	1.94679	1.93488	0.0136834	IAG933	2	Lapatinib	0.222222
	13687	14449	15140	14425.3	419.612	1.91848	1.91214	1.90639	1.91234	0.00349019	IAG933	2	Lapatinib	0.0740741
	27558	26666	29918	28047.3	970.131	1.8031	1.81052	1.78347	1.79903	0.00806923	IAG933	2	Lapatinib	0.0246914
	7285	11321	11283	9963	1339.04	1.97173	1.93816	1.93847	1.94945	0.0111377	IAG933	6	Lapatinib	6
	11039	5894	12024	9652.33	1900.56	1.9405	1.9833	1.93231	1.95204	0.0158082	IAG933	6	Lapatinib	2
	11892	11171	10698	11253.7	347.148	1.93341	1.9394	1.94334	1.93872	0.00288746	IAG933	6	Lapatinib	0.666667
	10598	10956	7960	9838	944.67	1.94417	1.94119	1.96611	1.95049	0.00785745	IAG933	6	Lapatinib	0.222222
	16185	11918	9490	12531	1956.83	1.8977	1.93319	1.95339	1.92809	0.0162763	IAG933	6	Lapatinib	0.0740741
	10404	10085	10371	10286.7	101.282	1.94578	1.94844	1.94606	1.94676	0.000842433	IAG933	6	Lapatinib	0.0246914
	37556	29739	27186	31493.7	3119.47	1.71994	1.78496	1.8062	1.77037	0.0259468	IAG933	6	Lapatinib	0
	50947	86891	65271	67703	10447.1	1.60856	1.30959	1.48942	1.46919	0.0868959	IAG933	2	Lapatinib	0
	186622	185960	200670	191084	4796.81	0.916264	0.917151	0.897446	0.910287	0.00642561	IAG933	0.666667	Lapatinib	0
	502389	505591	445423	484468	19544.2	0.493275	0.488986	0.569584	0.517282	0.0261806	IAG933	0.222222	Lapatinib	0
	713762	765306	726229	735099	15526.4	0.210128	0.141082	0.193428	0.181546	0.0207985	IAG933	0.0740741	Lapatinib	0
	843257	928101	802974	858111	36876.7	0.0366619	-0.0769917	0.0906234	0.0167645	0.0493985	IAG933	0.0246914	Lapatinib	0
Calu-3	370912			370912	#DIV/0!	0.00702279	0.00163998	-0.00866277	6.36065e-18	0.00460168	IAG933	0	Lapatinib	0
	1671	1427	1665	1587.67	80.352	1.9881	1.99235	1.9882	1.98955	0.00140021	IAG933	0	Lapatinib	6
	15487	12591	14510	14196	850.618	1.74734	1.79781	1.76437	1.76984	0.0148229	IAG933	0	Lapatinib	2
	24387	20831	21930	22382.7	1051.18	1.59225	1.65422	1.63507	1.62718	0.0183179	IAG933	0	Lapatinib	0.666667
	26376	28860	29837	28357.7	1030.19	1.55759	1.5143	1.49728	1.52306	0.0179521	IAG933	0	Lapatinib	0.222222
	87771	86023	85442	86412	699.893	0.90594	0.911533	0.913392	0.910288	0.00223939	IAG933	0	Lapatinib	0.0740741
	217607	224603	171711	204640	16588.1	0.490515	0.468131	0.637364	0.532003	0.0530754	IAG933	0	Lapatinib	0.0246914
	1763	3718	1133	2204.67	778.216	1.9865	1.95243	1.99748	1.9788	0.0135612	IAG933	0.0246914	Lapatinib	6
	11418	13761	20991	15390	2881.02	1.81825	1.77742	1.65143	1.74903	0.0502047	IAG933	0.0246914	Lapatinib	2
	23696	23281	21752	22909.7	591.101	1.60429	1.61152	1.63817	1.61799	0.0103005	IAG933	0.0246914	Lapatinib	0.666667
	23740	34446	31261	29815.7	3173.92	1.60353	1.41696	1.47246	1.49765	0.0553088	IAG933	0.0246914	Lapatinib	0.222222
	99851	82111	79961	87307.7	6302.3	0.867288	0.92405	0.930929	0.907422	0.0201649	IAG933	0.0246914	Lapatinib	0.0740741
	197349	262351	203488	221063	20720.1	0.555333	0.347352	0.53569	0.479458	0.0662962	IAG933	0.0246914	Lapatinib	0.0246914
	1721	3712	1403	2278.67	722.522	1.98723	1.95253	1.99277	1.97751	0.0125907	IAG933	0.0740741	Lapatinib	6
	12286	10930	11929	11715	405.804	1.80312	1.82675	1.80934	1.81307	0.00707154	IAG933	0.0740741	Lapatinib	2
	17056	17784	17399	17413	210.272	1.72	1.70731	1.71402	1.71378	0.0036642	IAG933	0.0740741	Lapatinib	0.666667
	27332	23744	25617	25564.3	1036.1	1.54093	1.60346	1.57082	1.57173	0.0180551	IAG933	0.0740741	Lapatinib	0.222222
	89804	67183	86781	81256	7090.41	0.899435	0.971813	0.909107	0.926785	0.0226865	IAG933	0.0740741	Lapatinib	0.0740741
	192714	188829	145781	175775	15038.7	0.570163	0.582593	0.72033	0.624362	0.048118	IAG933	0.0740741	Lapatinib	0.0246914
	2073	2191	2897	2387	257.265	1.98109	1.97904	1.96674	1.97562	0.0044831	IAG933	0.222222	Lapatinib	6
	8851	6704	6074	7209.67	840.576	1.86298	1.90039	1.91137	1.89158	0.0146479	IAG933	0.222222	Lapatinib	2
	14717	9812	13851	12793.3	1511.48	1.76076	1.84623	1.77585	1.79428	0.0263391	IAG933	0.222222	Lapatinib	0.666667
	17147	15843	16070	16353.3	402.207	1.71842	1.74114	1.73718	1.73225	0.00700887	IAG933	0.222222	Lapatinib	0.222222
	57710	65291	40697	54566	7271.63	1.01156	0.977867	1.30803	1.09915	0.104891	IAG933	0.222222	Lapatinib	0.0740741
	156470	159645	127409	147841	10257.2	0.68613	0.675971	0.779114	0.713738	0.032819	IAG933	0.222222	Lapatinib	0.0246914
	881	3968	1993	2280.67	902.673	2.00187	1.94807	1.98249	1.97748	0.01573	IAG933	0.666667	Lapatinib	6
	1939	3866	2755	2853.33	558.446	1.98343	1.94985	1.96921	1.9675	0.00973148	IAG933	0.666667	Lapatinib	2
	3210	3154	5751	4038.33	856.486	1.96128	1.96226	1.917	1.94685	0.0149251	IAG933	0.666667	Lapatinib	0.666667
	4220	6738	6240	5732.67	769.875	1.94368	1.8998	1.90848	1.91732	0.0134158	IAG933	0.666667	Lapatinib	0.222222
	27629	25728	28882	27413	916.864	1.53576	1.56888	1.51392	1.53952	0.0159773	IAG933	0.666667	Lapatinib	0.0740741
	100387	79890	75911	85396	7583	0.865573	0.931156	0.943887	0.913539	0.0242627	IAG933	0.666667	Lapatinib	0.0246914
	1625	4268	1117	2336.67	976.738	1.9889	1.94284	1.99775	1.9765	0.0170206	IAG933	2	Lapatinib	6
	2131	1471	1277	1626.33	258.473	1.98008	1.99159	1.99497	1.98888	0.00450416	IAG933	2	Lapatinib	2
	4869	2063	1503	2811.67	1041.29	1.93237	1.98127	1.99103	1.96822	0.0181456	IAG933	2	Lapatinib	0.666667
	3922	2387	2809	3039.33	457.838	1.94887	1.97562	1.96827	1.96426	0.00797828	IAG933	2	Lapatinib	0.222222
	11707	6192	15206	11035	2623.72	1.81321	1.90932	1.75224	1.82492	0.045721	IAG933	2	Lapatinib	0.0740741
	30437	32477	26629	29847.7	1713.7	1.48682	1.45127	1.55318	1.49709	0.0298629	IAG933	2	Lapatinib	0.0246914
	2043	1337	849	1409.67	346.588	1.98162	1.99392	2.00242	1.99265	0.00603964	IAG933	6	Lapatinib	6
	2687	3218	3066	2990.33	157.886	1.9704	1.96114	1.96379	1.96511	0.00275133	IAG933	6	Lapatinib	2
	1779	4452	1619	2616.67	918.828	1.98622	1.93964	1.98901	1.97162	0.0160115	IAG933	6	Lapatinib	0.666667
	1507	3106	2401	2338	462.665	1.99096	1.96309	1.97538	1.97648	0.0080624	IAG933	6	Lapatinib	0.222222
	2723	3002	2683	2802.67	100.333	1.96977	1.96491	1.97046	1.96838	0.00174841	IAG933	6	Lapatinib	0.0740741
	12903	10980	8316	10733	1329.9	1.79237	1.82588	1.8723	1.83019	0.0231748	IAG933	6	Lapatinib	0.0246914
	79217	67216	71586	72673	3506.76	0.933309	0.971708	0.957725	0.954248	0.0112203	IAG933	6	Lapatinib	0
	94116	106619	201909	134215	34039.1	0.885638	0.845633	0.540743	0.757338	0.108912	IAG933	2	Lapatinib	0
	210213	200686	221100	210666	5897.37	0.514173	0.544656	0.479339	0.512722	0.0188693	IAG933	0.666667	Lapatinib	0
	305124	306615	346609	319449	13586.7	0.210495	0.205724	0.0777587	0.164659	0.043472	IAG933	0.222222	Lapatinib	0
	277946	353639	337543	323043	23022.1	0.297454	0.0552655	0.106766	0.153162	0.0736618	IAG933	0.0740741	Lapatinib	0
	335425	311615	327338	324793	6990.19	0.113543	0.189726	0.139418	0.147563	0.0223659	IAG933	0.0246914	Lapatinib	0
NCI-H2170	1.05114e+06			1.05114e+06	#DIV/0!	0.00823377	0.0183007	-0.0265345	1.2837e-16	0.0135818	IAG933	0	Lapatinib	0
	32733	14473	19704	22303.3	5429.07	1.29335	1.74689	1.61697	1.5524	0.134848	IAG933	0	Lapatinib	6
	34698	31668	36540	34302	1420.29	1.24454	1.3198	1.19879	1.25438	0.0352775	IAG933	0	Lapatinib	2
	56646	51509	33890	47348.3	6890.63	0.987977	0.99308	1.26461	1.08189	0.091373	IAG933	0	Lapatinib	0.666667
	178866	127581	125751	144066	17408	0.866557	0.917506	0.919324	0.901129	0.017294	IAG933	0	Lapatinib	0.222222
	446829	490929	455721	464493	13464.9	0.600349	0.556538	0.591516	0.582801	0.0133767	IAG933	0	Lapatinib	0.0740741
	982952	614471	778363	791929	106587	0.0677378	0.433805	0.270987	0.25751	0.105889	IAG933	0	Lapatinib	0.0246914
	18144	17183	18497	17941.3	392.621	1.65571	1.67958	1.64695	1.66075	0.00975198	IAG933	0.0246914	Lapatinib	6
	22894	25845	25471	24736.7	927.638	1.53773	1.46443	1.47372	1.49196	0.0230408	IAG933	0.0246914	Lapatinib	2
	48098	33681	27736	36505	6045.22	0.996469	1.2698	1.41747	1.22791	0.123323	IAG933	0.0246914	Lapatinib	0.666667
	175126	101963	143591	140227	21187.2	0.870273	0.942957	0.901601	0.904943	0.0210485	IAG933	0.0246914	Lapatinib	0.222222
	400989	425477	512825	446430	33941.6	0.645889	0.621561	0.534786	0.600745	0.0337193	IAG933	0.0246914	Lapatinib	0.0740741
	751435	913556	722606	795866	59430.7	0.297738	0.136679	0.326379	0.253599	0.0590415	IAG933	0.0246914	Lapatinib	0.0246914
	10087	11245	10892	10741.3	342.669	1.85583	1.82707	1.83584	1.83958	0.00851126	IAG933	0.0740741	Lapatinib	6
	18124	20250	16846	18406.7	992.762	1.65621	1.6034	1.68795	1.64919	0.0246584	IAG933	0.0740741	Lapatinib	2
	24723	25542	32367	27544	2423.06	1.4923	1.47196	1.30244	1.42223	0.0601843	IAG933	0.0740741	Lapatinib	0.666667
	116007	68222	73447	85892	15132.9	0.929005	0.976477	0.971286	0.958922	0.0150337	IAG933	0.0740741	Lapatinib	0.222222
	333338	353067	545203	410536	67573.9	0.713097	0.693497	0.50262	0.636405	0.0671313	IAG933	0.0740741	Lapatinib	0.0740741
	733075	599654	814710	715813	62678.4	0.315978	0.448525	0.234878	0.333127	0.0622679	IAG933	0.0740741	Lapatinib	0.0246914
	13529	11471	10764	11921.3	829.338	1.77034	1.82146	1.83902	1.81027	0.0205992	IAG933	0.222222	Lapatinib	6
	8076	9963	16287	11442	2482.99	1.90578	1.85891	1.70184	1.82218	0.0616728	IAG933	0.222222	Lapatinib	2
	15507	16618	12307	14810.7	1292.26	1.72121	1.69362	1.80069	1.73851	0.0320974	IAG933	0.222222	Lapatinib	0.666667
	62340	57707	28291	49446	10661.7	0.98232	0.986923	1.40368	1.12431	0.139693	IAG933	0.222222	Lapatinib	0.222222
	203169	213335	257434	224646	16654.6	0.842413	0.832314	0.788504	0.821077	0.0165455	IAG933	0.222222	Lapatinib	0.0740741
	406963	397015	453163	419047	17298	0.639954	0.649837	0.594057	0.627949	0.0171847	IAG933	0.222222	Lapatinib	0.0246914
	17470	15048	12894	15137.3	1321.73	1.67245	1.73261	1.78611	1.73039	0.0328294	IAG933	0.666667	Lapatinib	6
	11147	14744	11750	12547	1112.21	1.82951	1.74016	1.81453	1.79473	0.0276251	IAG933	0.666667	Lapatinib	2
	15245	13433	7950	12209.3	2192.96	1.72772	1.77273	1.90891	1.80312	0.0544691	IAG933	0.666667	Lapatinib	0.666667
	33772	32789	32749	33103.3	334.533	1.26754	1.29196	1.29295	1.28415	0.00830917	IAG933	0.666667	Lapatinib	0.222222
	161214	158700	176119	165344	5436	0.884094	0.886591	0.869286	0.87999	0.00540039	IAG933	0.666667	Lapatinib	0.0740741
	283555	321247	217364	274055	30362.3	0.762554	0.725109	0.828311	0.771991	0.0301634	IAG933	0.666667	Lapatinib	0.0246914
	13028	6953	13874	11285	2179.72	1.78278	1.93368	1.76177	1.82608	0.0541403	IAG933	2	Lapatinib	6
	7678	16307	10189	11391.3	2562.49	1.91567	1.70134	1.8533	1.82344	0.0636476	IAG933	2	Lapatinib	2
	12481	7808	10764	10351	1364.69	1.79637	1.91244	1.83902	1.84928	0.0338964	IAG933	2	Lapatinib	0.666667
	26397	17017	24399	22604.3	2852.58	1.45072	1.68371	1.50035	1.54493	0.0708529	IAG933	2	Lapatinib	0.222222
	136176	116159	115958	122764	6706.08	0.908968	0.928854	0.929053	0.922291	0.00666216	IAG933	2	Lapatinib	0.0740741
	224794	276735	271969	257833	16576.5	0.82093	0.769329	0.774064	0.788108	0.016468	IAG933	2	Lapatinib	0.0246914
	7512	9624	11383	9506.33	1119.01	1.91979	1.86733	1.82364	1.87026	0.0277941	IAG933	6	Lapatinib	6
	13250	7372	14325	11649	2160.9	1.77727	1.92327	1.75057	1.81704	0.0536727	IAG933	6	Lapatinib	2
	14367	15844	10153	13454.7	1705.01	1.74953	1.71284	1.85419	1.77219	0.0423492	IAG933	6	Lapatinib	0.666667
	17470	16762	22234	18822	1718.2	1.67245	1.69004	1.55413	1.63887	0.0426769	IAG933	6	Lapatinib	0.222222
	68899	114624	126660	103394	17594.1	0.975804	0.930378	0.918421	0.941535	0.0174789	IAG933	6	Lapatinib	0.0740741
	224370	265863	216217	235483	15371.1	0.821351	0.78013	0.829451	0.810311	0.0152704	IAG933	6	Lapatinib	0.0246914
	655945	684120	576610	638892	32185.5	0.392603	0.364613	0.471418	0.409545	0.0319747	IAG933	6	Lapatinib	0
	628359	633269	604516	622048	8879.85	0.420008	0.41513	0.443695	0.426278	0.00882169	IAG933	2	Lapatinib	0
	632748	726374	711752	690291	29079.6	0.415648	0.322635	0.337162	0.358482	0.0288892	IAG933	0.666667	Lapatinib	0
	832355	816208	767555	805373	19474.9	0.217348	0.23339	0.281724	0.244154	0.0193473	IAG933	0.222222	Lapatinib	0
	949610	977272	940340	955741	11093.3	0.100861	0.0733806	0.110071	0.0947709	0.0110206	IAG933	0.0740741	Lapatinib	0
	1089828	1037347	1056647	1061274	15325.6	-0.0384382	0.0136991	-0.00547452	-0.0100712	0.0152252	IAG933	0.0246914	Lapatinib	0

## Sheet: Fig 5d
% confluency - SNU-216																			% confluency - NCI-H2170
days	IAG933 600 nM				Lapatinib 100 nM				IAG933 600 nM + Lapatinib 100 nM				DMSO						days	IAG933 600 nM				Lapatinib 600 nM				IAG933 600 nM + Lapatinib 600 nM				DMSO
			mean	SEM			mean	SEM			mean	SEM			mean	SEM						mean	SEM			mean	SEM			mean	SEM			mean	SEM
0	1.33678	1.66623	1.50151	0.164726	2.4677	2.2437	2.3557	0.111997	2.32898	2.61444	2.47171	0.142729	2.67769	2.03707	2.35738	0.320311			0	3.23107	3.34768	3.28938	0.0583035	4.96568	3.41676	4.19122	0.774463	3.44358	2.96269	3.20313	0.240444	18.2758	1.59101	9.9334	8.34238
0.25	1.40265	1.80918	1.60592	0.203268	2.72343	2.61837	2.6709	0.0525325	2.33042	2.77556	2.55299	0.22257	2.87258	2.13177	2.50218	0.370402			0.25	3.36446	3.50869	3.43658	0.0721155	4.55626	3.58269	4.06947	0.486787	3.59477	2.8909	3.24284	0.351938	19.0304	1.73592	10.3832	8.64724
0.5	1.45697	1.83386	1.64541	0.188441	2.86891	2.71114	2.79002	0.0788845	2.44141	2.68771	2.56456	0.123154	2.85224	2.15195	2.5021	0.350145			0.5	3.83045	3.77129	3.80087	0.029579	4.57482	3.95057	4.26269	0.312124	3.75172	2.93373	3.34273	0.408995	9.58713	1.82732	5.70722	3.87991
0.75	1.38027	1.75851	1.56939	0.189123	2.8803	2.84485	2.86257	0.0177215	2.20853	2.47977	2.34415	0.135617	2.99197	2.23752	2.61475	0.377223			0.75	3.74766	3.96046	3.85406	0.106398	4.494	3.78483	4.13941	0.354585	3.90191	2.94705	3.42448	0.477432	3.97422	2.00093	2.98757	0.986643
1	1.52115	1.96967	1.74541	0.224259	3.45718	3.11501	3.2861	0.171086	2.29108	2.55661	2.42385	0.132766	3.52792	2.68544	3.10668	0.421237			1	3.87603	4.08425	3.98014	0.10411	4.71103	3.91632	4.31367	0.397351	3.92822	3.00027	3.46424	0.463978	6.43217	2.19177	4.31197	2.1202
1.25	1.49394	1.85412	1.67403	0.180092	3.55448	3.14743	3.35096	0.203524	2.19583	2.39326	2.29455	0.0987145	3.72504	2.82438	3.27471	0.450329			1.25	4.10288	4.41164	4.25726	0.15438	4.85865	4.24047	4.54956	0.309093	4.02252	3.04751	3.53501	0.487504	4.67288	2.37532	3.5241	1.14878
1.5	1.56479	1.94561	1.7552	0.190413	3.74018	3.31609	3.52814	0.212044	2.15991	2.23862	2.19926	0.039353	4.03682	3.06458	3.5507	0.486122			1.5	4.46347	4.62976	4.54662	0.083144	5.0393	4.42117	4.73023	0.309068	4.02222	3.16229	3.59226	0.429969	7.62719	2.60923	5.11821	2.50898
1.75	1.72896	1.89603	1.8125	0.083537	4.1436	3.63742	3.89051	0.253087	2.12297	2.23694	2.17995	0.056989	4.56539	3.40276	3.98408	0.581319			1.75	4.63116	5.05526	4.84321	0.212052	4.88619	4.50434	4.69527	0.190924	3.87219	3.16737	3.51978	0.352408	5.71854	2.94003	4.32929	1.38925
2	1.72997	1.87929	1.80463	0.074659	4.39282	3.79092	4.09187	0.300951	2.05107	2.26981	2.16044	0.109368	5.44343	3.72429	4.58386	0.859572			2	5.07623	5.41874	5.24749	0.171257	5.01656	4.66706	4.84181	0.174748	3.81223	3.04319	3.42771	0.384522	5.9012	3.2328	4.567	1.3342
2.25	1.72291	1.91568	1.8193	0.0963845	5.08046	4.3532	4.71683	0.363632	1.98073	2.23988	2.11031	0.129574	6.31474	4.41731	5.36602	0.948717			2.25	5.4584	5.68827	5.57334	0.114934	5.16024	4.77001	4.96513	0.195116	3.84264	3.00638	3.42451	0.41813	5.98834	3.69118	4.83976	1.14858
2.5	1.83261	1.90722	1.86991	0.037304	5.88603	4.77204	5.32903	0.55699	2.00482	2.09985	2.05234	0.047514	7.45609	5.30753	6.38181	1.07428			2.5	5.98438	6.0231	6.00374	0.01936	5.35588	4.93492	5.1454	0.210482	3.85807	2.97585	3.41696	0.441109	5.37886	4.007	4.69293	0.685932
2.75	1.78212	1.98095	1.88154	0.099415	6.82629	5.48231	6.1543	0.671992	1.92893	2.07301	2.00097	0.0720385	8.50634	6.05455	7.28044	1.22589			2.75	6.37828	6.45137	6.41483	0.0365445	5.18782	5.03322	5.11052	0.077297	3.70281	2.93233	3.31757	0.385239	6.66391	4.58018	5.62205	1.04187
3	1.75607	1.91338	1.83473	0.0786545	7.88405	6.07642	6.98024	0.903815	1.89684	2.00388	1.95036	0.053523	10.1732	6.95126	8.56225	1.61099			3	6.9593	6.78388	6.87159	0.087711	5.34298	5.14951	5.24624	0.0967345	3.69013	2.8965	3.29331	0.396814	8.20428	5.15367	6.67898	1.52531
3.25	1.75469	1.94355	1.84912	0.0944295	8.61966	6.85496	7.73731	0.882354	1.91106	1.90515	1.9081	0.002954	11.8166	8.30238	10.0595	1.7571			3.25	7.76838	7.68329	7.72584	0.042545	5.60398	5.32546	5.46472	0.139263	3.69591	2.89192	3.29392	0.401996	8.4296	5.71619	7.07289	1.3567
3.5	1.7019	1.87807	1.78999	0.088087	9.8972	7.77818	8.83769	1.05951	1.8429	1.93487	1.88889	0.0459855	14.6913	9.42448	12.0579	2.63343			3.5	8.35663	8.25271	8.30467	0.0519605	5.66818	5.30488	5.48653	0.181646	3.67266	2.86732	3.26999	0.40267	10.5814	6.54836	8.56486	2.0165
3.75	1.57882	1.91346	1.74614	0.167322	11.9264	9.16101	10.5437	1.38271	1.78798	1.90616	1.84707	0.059089	17.621	11.1409	14.381	3.24006			3.75	9.10656	8.97085	9.03871	0.0678555	5.81403	5.3342	5.57411	0.239915	3.61553	2.84156	3.22855	0.386988	8.78107	7.12228	7.95168	0.829395
4	1.57109	1.93895	1.75502	0.183934	13.6719	10.3783	12.0251	1.64682	1.82301	1.81832	1.82067	0.0023475	20.647	13.4414	17.0442	3.60277			4	10.5224	10.1687	10.3456	0.17684	6.17754	5.67023	5.92388	0.253659	3.76501	2.88885	3.32693	0.438079	16.5988	8.49229	12.5455	4.05325
4.25	1.72747	1.93964	1.83356	0.106082	16.9827	12.2801	14.6314	2.35129	1.97448	1.96426	1.96937	0.0051135	24.3296	16.2654	20.2975	4.0321			4.25	11.4949	10.7207	11.1078	0.387115	6.30583	5.80403	6.05493	0.250902	3.69088	2.88059	3.28573	0.405146	12.4191	9.63234	11.0257	1.3934
4.5	1.29536	1.6767	1.48603	0.190669	12.5508	9.23615	10.8935	1.65734	1.34738	1.44328	1.39533	0.047949	19.9016	14.1169	17.0092	2.89233			4.5	12.8128	11.712	12.2624	0.55041	6.39876	5.91408	6.15642	0.24234	3.59365	2.83603	3.21484	0.378811	14.4538	11.1415	12.7976	1.65615
4.75	1.3957	1.59583	1.49576	0.100063	12.7511	10.7285	11.7398	1.01131	1.34679	1.35993	1.35336	0.0065725	21.6614	15.4936	18.5775	3.0839			4.75	15.2564	13.7221	14.4893	0.76714	8.4012	6.80804	7.60462	0.796581	3.97024	3.10431	3.53727	0.432965	43.7249	13.9856	28.8552	14.8697
5	1.77634	2.01394	1.89514	0.118801	25.5063	19.9323	22.7193	2.78701	2.08465	1.83037	1.95751	0.12714	38.8795	30.6926	34.7861	4.09342			5	16.5527	14.6629	15.6078	0.944905	8.17036	6.78354	7.47695	0.693411	3.91385	2.98159	3.44772	0.46613	32.1861	15.7785	23.9823	8.20379
5.25	1.6227	1.88553	1.75412	0.131418	26.6503	19.4381	23.0442	3.60614	1.75995	1.65884	1.70939	0.050552	40.3302	33.5097	36.92	3.41025			5.25	18.1422	15.8883	17.0152	1.12694	7.93933	7.15364	7.54649	0.392845	3.93471	2.95309	3.4439	0.490808	31.952	18.4566	25.2043	6.74769
5.5	1.2514	1.61211	1.43176	0.180356	18.0093	12.9488	15.4791	2.53025	1.30707	1.17732	1.2422	0.0648765	31.1548	26.9735	29.0641	2.09063			5.5	19.9081	17.2664	18.5872	1.32081	7.76639	7.06372	7.41505	0.351331	3.75934	2.80434	3.28184	0.4775	26.0703	20.9715	23.5209	2.54941
5.75	1.24657	1.55567	1.40112	0.154551	24.6762	16.3438	20.51	4.16624	1.34424	1.1899	1.26707	0.077169	42.5471	36.9294	39.7382	2.80888			5.75	24.213	21.1578	22.6854	1.5276	13.8203	8.73656	11.2784	2.54185	4.4472	3.46468	3.95594	0.491261	71.1173	25.9908	48.554	22.5633
6	0.758765	1.39799	1.07838	0.319611	41.3926	29.9972	35.6949	5.6977	0.687077	0.91592	0.801499	0.114421	69.7917	62.3617	66.0767	3.71496			6	24.9708	21.912	23.4414	1.52943	8.29061	7.39616	7.84338	0.447222	3.77745	2.89481	3.33613	0.441322	32.6203	27.8595	30.2399	2.3804
6.25	0.60301	1.02831	0.81566	0.21265	30.4344	20.4762	25.4553	4.97908	0.360594	0.592903	0.476749	0.116154	54.889	48.7304	51.8097	3.07932			6.25	27.2115	23.769	25.4903	1.72125	8.48636	7.6269	8.05663	0.42973	3.78065	2.85925	3.31995	0.4607	35.6542	31.4481	33.5511	2.10307
6.5	0.622251	0.923364	0.772807	0.150557	29.0965	17.8306	23.4635	5.63295	0.297459	0.512764	0.405111	0.107653	56.4463	48.1541	52.3002	4.14611			6.5	29.4602	26.4218	27.941	1.51917	8.74467	7.50638	8.12553	0.619145	3.68243	2.84673	3.26458	0.417848	42.7421	35.5013	39.1217	3.62043
6.75	0.590308	0.92683	0.758569	0.168261	38.6404	26.9494	32.7949	5.8455	0.36114	0.594645	0.477892	0.116752	73.7999	65.0934	69.4467	4.35327			6.75	32.332	28.8449	30.5885	1.74353	9.10779	7.83924	8.47352	0.634279	3.78802	2.90888	3.34845	0.439573	42.8205	40.2974	41.5589	1.26159
7	0.767489	1.1829	0.975197	0.207707	56.2853	47.9195	52.1024	4.18287	0.627527	0.99705	0.812288	0.184761	94.7827	92.5411	93.6619	1.12082			7	33.8681	29.4816	31.6748	2.19328	7.32963	6.69218	7.01091	0.318723	1.27173	2.2756	1.77366	0.50193	50.7466	45.5794	48.163	2.58361
7.25	0.679667	1.11535	0.897507	0.21784	56.1362	48.282	52.2091	3.92708	0.505935	0.727624	0.61678	0.110845	95.742	95.1418	95.4419	0.30012			7.25	35.1344	30.7337	32.9341	2.20032	7.84653	6.76712	7.30682	0.539705	1.32864	2.1986	1.76362	0.43498	51.109	48.7206	49.9148	1.19421
7.5	0.526934	0.84879	0.687862	0.160928	48.9645	37.4011	43.1828	5.78166	0.355967	0.52579	0.440878	0.0849115	95.0528	96.1621	95.6075	0.55467			7.5	37.8272	32.8871	35.3571	2.47003	8.38871	6.98695	7.68783	0.70088	1.34047	2.28507	1.81277	0.472301	57.4025	54.7995	56.101	1.3015
7.75	0.530946	0.80184	0.666393	0.135447	52.7784	43.6945	48.2365	4.54199	0.312432	0.501291	0.406861	0.0944295	98.4347	98.828	98.6314	0.19667			7.75	41.2494	34.877	38.0632	3.18618	8.54168	7.40451	7.97309	0.568583	1.27745	2.24297	1.76021	0.482758	61.1889	60.4636	60.8262	0.362615
8	0.673333	1.14589	0.909612	0.236279	66.1203	64.4853	65.3028	0.81751	0.630515	0.976477	0.803496	0.172981	99.957	99.9762	99.9666	0.00961			8	44.604	38.4433	41.5237	3.08038	8.83386	7.62521	8.22954	0.604325	1.21737	2.04294	1.63016	0.412785	65.498	65.8831	65.6905	0.19256
8.25	0.531646	0.849831	0.690738	0.159093	59.6761	56.8747	58.2754	1.40071	0.375533	0.542897	0.459215	0.083682	99.8575	99.903	99.8802	0.02273			8.25	49.9611	43.9275	46.9443	3.01683	9.66894	7.68558	8.67726	0.99168	1.29782	2.19525	1.74654	0.448715	72.441	71.64	72.0405	0.40046
8.5	0.393032	0.825537	0.609285	0.216252	58.872	57.2208	58.0464	0.825595	0.276511	0.547916	0.412214	0.135702	99.8463	99.8783	99.8623	0.01598			8.5	55.3751	49.9674	52.6713	2.70384	10.3597	8.0199	9.18979	1.1699	1.35768	2.16554	1.76161	0.403933	77.4307	76.926	77.1783	0.252325
8.75	0.369267	0.830454	0.599861	0.230593	60.9443	64.0643	62.5043	1.55998	0.306525	0.514078	0.410301	0.103777	99.928	99.9107	99.9194	0.008665			8.75	60.026	55.4627	57.7443	2.28167	10.4124	8.18242	9.29743	1.11501	1.33697	2.12682	1.7319	0.394927	81.2423	81.6654	81.4538	0.21152
9	0.396703	0.713232	0.554967	0.158264	60.2716	65.157	62.7143	2.44268	0.259984	0.41719	0.338587	0.078603	99.8658	99.8482	99.857	0.008765			9	63.9933	60.481	62.2371	1.75617	10.7907	8.51979	9.65523	1.13543	1.25558	2.06367	1.65963	0.404044	84.8295	85.7564	85.293	0.463435
9.25	0.375089	0.639973	0.507531	0.132442	61.3963	68.8767	65.1365	3.74018	0.268213	0.416251	0.342232	0.074019	99.7558	99.8875	99.8216	0.065875			9.25	67.6376	65.4309	66.5342	1.10334	11.5326	9.04746	10.29	1.24257	1.29934	2.02623	1.66279	0.363446	88.4929	89.1055	88.7992	0.30632
9.5	0.397522	0.671813	0.534667	0.137146	63.8073	73.5437	68.6755	4.8682	0.265618	0.440717	0.353168	0.0875495	99.8952	99.8955	99.8954	0.00016			9.5	70.3649	69.5233	69.9441	0.42083	12.2369	9.07242	10.6547	1.58225	1.31421	2.07263	1.69342	0.379211	91.1103	91.6514	91.3809	0.27057
9.75	0.396037	0.656738	0.526388	0.130351	67.1831	79.8121	73.4976	6.31452	0.239377	0.452326	0.345851	0.106475	99.8713	99.9215	99.8964	0.025105			9.75	72.7242	71.916	72.3201	0.40411	11.6461	8.90671	10.2764	1.3697	1.26999	2.04825	1.65912	0.389131	91.9456	93.1004	92.523	0.57742
10	0.350402	0.57076	0.460581	0.110179	65.2671	82.7438	74.0054	8.73835	0.207963	0.418402	0.313183	0.105219	99.8393	99.8638	99.8515	0.01225			10	74.5534	74.039	74.2962	0.257185	12.0201	8.58878	10.3044	1.71565	1.27875	1.97344	1.6261	0.347346	93.9624	94.5117	94.237	0.27465
10.25	0.327183	0.634561	0.480872	0.153689	67.1279	84.9905	76.0592	8.93131	0.197037	0.397027	0.297032	0.099995	99.759	99.8829	99.8209	0.061965			10.25	75.6996	75.4161	75.5579	0.14175	12.6019	9.04736	10.8246	1.77725	1.24507	1.97776	1.61141	0.366348	95.8974	95.5182	95.7078	0.189595
10.5	0.337375	0.576718	0.457046	0.119671	70.7116	88.8989	79.8053	9.09365	0.239155	0.406605	0.32288	0.083725	99.7724	99.8557	99.814	0.041645			10.5	76.4418	76.6939	76.5678	0.12602	13.7447	9.24122	11.493	2.25175	1.33818	2.04575	1.69196	0.353782	97.7288	96.3021	97.0154	0.713345
10.75	0.341302	0.613869	0.477585	0.136283	77.9394	93.5387	85.7391	7.79966	0.25896	0.440307	0.349634	0.0906735	99.7839	99.8741	99.829	0.045105			10.75	76.7442	77.3972	77.0707	0.32648	12.5136	8.97678	10.7452	1.76842	1.26687	1.92982	1.59834	0.331476	98.3501	96.7146	97.5324	0.817765
11	0.318663	0.56825	0.443457	0.124793	78.0029	93.8366	85.9197	7.91685	0.190379	0.390762	0.290571	0.100191	99.7243	99.7068	99.7156	0.00874			11	77.3667	78.4315	77.8991	0.53239	13.2624	8.78503	11.0237	2.23869	1.1962	1.96053	1.57837	0.382165	99.0727	97.3117	98.1922	0.88055
11.25	0.566577	0.947795	0.757186	0.190609	96.5604	99.0423	97.8014	1.24093	0.588328	0.90122	0.744774	0.156446	99.9322	99.9181	99.9251	0.00706			11.25	78.0181	79.6396	78.8289	0.810735	13.6848	9.0528	11.3688	2.31599	1.29362	1.96847	1.63105	0.337426	99.46	98.1075	98.7838	0.676265
11.5	0.413929	0.778723	0.596326	0.182397					0.433734	0.636985	0.535359	0.101626	99.8491	99.7604	99.8047	0.04437			11.5	78.5412	80.9919	79.7665	1.22536	14.1698	8.70827	11.4391	2.73078	1.32171	1.95562	1.63866	0.316956	99.815	98.7112	99.2631	0.55195
11.75	0.430985	0.744953	0.587969	0.156984					0.4064	0.64028	0.52334	0.11694	99.818	99.6429	99.7304	0.087555			11.75	78.651	81.313	79.982	1.33103	13.8173	8.66276	11.24	2.57726	1.27288	1.90778	1.59033	0.317451	99.8604	98.9143	99.3874	0.47302
12	0.513156	0.889662	0.701409	0.188253					0.575677	1.01151	0.793593	0.217917	99.8974	99.7801	99.8388	0.058645			12	78.8665	82.5011	80.6838	1.8173	13.9495	8.74698	11.3483	2.60128	1.22265	1.94851	1.58558	0.362933	99.9288	99.2822	99.6055	0.323305
15.2083	0.483638	0.43177	0.457704	0.025934					0.545697	0.627937	0.586817	0.04112							12.25	79.4768	83.7268	81.6018	2.12497	14.736	9.04485	11.8904	2.8456	1.23909	1.98164	1.61036	0.371273	99.9576	99.5157	99.7367	0.220955
15.4583	0.255887	0.251926	0.253906	0.0019805					0.181876	0.344255	0.263066	0.0811895							12.5	80.4227	84.7873	82.605	2.1823	15.1424	9.40932	12.2758	2.86653	1.27902	1.97083	1.62493	0.345903	99.9794	99.7327	99.8561	0.123335
15.7083	0.247197	0.231353	0.239275	0.007922					0.157155	0.298074	0.227614	0.0704595							12.75	87.7964	90.5297	89.1631	1.36661	27.2265	14.847	21.0367	6.18975	1.75136	2.70941	2.23039	0.479027	100	99.958	99.979	0.020985
15.9583	0.241631	0.224217	0.232924	0.008707					0.126851	0.264269	0.19556	0.068709							13	82.0038	86.6177	84.3108	2.30692	16.7718	10.4279	13.5999	3.17195	1.29861	2.04566	1.67213	0.373527	99.9983	99.9109	99.9546	0.04373
16.2083	0.212454	0.180442	0.196448	0.016006					0.064808	0.108002	0.086405	0.021597							13.25	81.8185	86.7865	84.3025	2.484	15.4298	9.4233	12.4265	3.00323	1.24783	1.90935	1.57859	0.330759	99.9965	99.8673	99.9319	0.0646
16.4583	0.180049	0.169481	0.174765	0.005284					0.046506	0.080413	0.0634595	0.0169535							13.5	82.6017	87.5884	85.095	2.49335	16.4346	9.39136	12.913	3.52164	1.24447	1.92511	1.58479	0.34032	99.9964	99.9563	99.9763	0.02003
16.7083	0.199393	0.223295	0.211344	0.011951					0.091852	0.126953	0.109403	0.0175505							13.75	82.6291	87.8105	85.2198	2.59072	15.1466	8.55308	11.8499	3.29677	1.20383	1.8645	1.53417	0.330332	99.9895	99.9209	99.9552	0.03435
16.9583	0.225378	0.258413	0.241895	0.0165175					0.087703	0.132143	0.109923	0.02222							14	90.4119	93.3051	91.8585	1.4466	18.19	10.9481	14.569	3.62096	0.753302	0.540592	0.646947	0.106355	99.9822	99.9558	99.969	0.0132
17.2083	0.233368	0.195432	0.2144	0.018968					0.029997	0.050996	0.0404965	0.0104995							14.25	91.8561	94.5748	93.2155	1.35933	17.0616	9.1066	13.0841	3.97748	0.789052	0.568182	0.678617	0.110435	99.9455	99.9548	99.9501	0.004645
17.4583	0.180169	0.188586	0.184377	0.0042085					0.014341	0.034453	0.024397	0.010056							14.5	93.8659	96.0143	94.9401	1.07418	18.5646	10.4167	14.4906	4.07395	0.840749	0.551348	0.696048	0.1447	99.9447	99.9738	99.9592	0.01459
17.7083	0.370018	0.221229	0.295624	0.0743945					0.038414	0.092108	0.065261	0.026847							14.75	96.2361	97.9746	97.1054	0.86926	26.0114	15.4755	20.7435	5.26795	1.08433	0.888211	0.986268	0.0980575	99.9949	100	99.9975	0.002535
17.9583	0.539261	0.283493	0.411377	0.127884					0.051594	0.074454	0.063024	0.01143							15	97.4321	98.968	98.2	0.767925	22.2776	12.2769	17.2772	5.00036	0.921878	0.635261	0.778569	0.143309	100	99.9943	99.9971	0.00286
18.2083	0.302342	0.213956	0.258149	0.044193					0.008195	0.026855	0.017525	0.00933							15.25	99.2112	99.7741	99.4926	0.28143	22.2902	13.0544	17.6723	4.61787	0.854919	0.588311	0.721615	0.133304	100	99.9979	99.999	0.00105
18.4583	1.33212	0.207434	0.769777	0.562343					0.027999	0.041384	0.0346915	0.0066925							15.5	99.9365	99.9773	99.9569	0.020385	25.15	13.8371	19.4936	5.65645	0.83759	0.618922	0.728256	0.109334	100	99.9987	99.9993	0.00067
18.7083	13.4159	0.31518	6.86552	6.55034					0.051662	0.071074	0.061368	0.009706							15.75	99.9891	99.9994	99.9943	0.00514	26.3525	15.1944	20.7735	5.57903	0.815515	0.568728	0.692122	0.123393	100	99.9893	99.9946	0.00537
18.9583	19.3726	0.521488	9.94704	9.42555					0.223346	0.479284	0.351315	0.127969							16	99.9247	99.9872	99.9559	0.03125	28.9246	16.6929	22.8087	6.11581	0.811571	0.517954	0.664763	0.146809	100	99.9983	99.9992	0.00083
19.2083	12.712	0.36814	6.54009	6.17195					0.105663	0.177454	0.141559	0.0358955							16.25	99.9183	99.9934	99.9559	0.03757	32.0808	19.2011	25.6409	6.43987	0.855004	0.543239	0.699121	0.155883	99.9977	99.9955	99.9966	0.00113
19.4583	0.419171	0.314771	0.366971	0.0522					0.019412	0.031124	0.025268	0.005856							16.5	99.9596	99.9622	99.9609	0.001335	35.922	23.1447	29.5334	6.38866	0.850617	0.591793	0.721205	0.129412	99.9898	99.9889	99.9894	0.00046
19.7083	1.25203	0.311442	0.781737	0.470295					0.012719	0.024209	0.018464	0.005745							16.75	99.939	99.9387	99.9388	0.00012	38.4372	24.975	31.7061	6.73112	0.823659	0.588003	0.705831	0.117828	99.9724	99.9608	99.9666	0.0058
19.9583	0.286498	0.311442	0.29897	0.012472					0.07623	0.028375	0.0523025	0.0239275							17	99.879	99.8155	99.8473	0.03176	41.2981	29.5726	35.4353	5.86272	0.845341	0.554165	0.699753	0.145588	99.9673	99.9416	99.9544	0.01285
20.2083	8.49311	0.495862	4.49448	3.99862					0.129412	0.112493	0.120952	0.0084595							17.25	99.9107	99.7353	99.823	0.08769	46.3896	35.3673	40.8784	5.51117	0.867314	0.595242	0.731278	0.136036	99.9712	99.9557	99.9634	0.007785
20.4583	1.02525	0.457465	0.74136	0.283894					0.077715	0.035306	0.0565105	0.0212045							17.5	99.8979	99.7913	99.8446	0.053305	52.0586	42.7261	47.3923	4.66625	0.910371	0.578869	0.74462	0.165751	99.9712	99.9421	99.9567	0.014555
20.7083	3.23602	0.458814	1.84742	1.3886					0.070033	0.023697	0.046865	0.023168							17.75	99.9814	99.9477	99.9645	0.01684	65.4977	62.1092	63.8034	1.69427	1.30385	0.965772	1.13481	0.169037	99.9996	99.9946	99.9971	0.00249
20.9583	18.6754	0.932361	9.80389	8.87152					0.294932	0.433034	0.363983	0.069051							18	99.3847	98.2979	98.8413	0.543395	46.7987	35.3127	41.0557	5.74298	0.592459	0.430661	0.51156	0.080899	99.2986	99.3928	99.3457	0.04707
21.2083	19.1515	1.03789	10.0947	9.05682					0.324997	0.442731	0.383864	0.058867							18.25	98.1105	95.8755	96.993	1.11751	34.3716	23.1624	28.767	5.60457	0.377769	0.198556	0.288162	0.0896065	97.4385	97.4279	97.4332	0.00528
21.4583	12.7005	0.77956	6.74003	5.96047					0.093217	0.044304	0.0687605	0.0244565							18.5	96.8253	94.5857	95.7055	1.1198	35.2091	23.8223	29.5157	5.6934	0.393306	0.170369	0.281837	0.111469	96.0293	96.1341	96.0817	0.052415
21.7083	11.48	0.814918	6.14745	5.33254					0.072371	0.031124	0.0517475	0.0206235							18.75	94.1383	91.5827	92.8605	1.27779	30.1948	21.103	25.6489	4.54586	0.319722	0.153826	0.236774	0.082948	94.1445	92.5058	93.3252	0.81933
21.9583	11.0662	0.844453	5.95532	5.11087					0.064108	0.029126	0.046617	0.017491							19	98.5011	96.2869	97.394	1.10711	57.9297	53.6845	55.8071	2.1226	0.641014	0.297544	0.469279	0.171735	98.5881	98.0503	98.3192	0.26889
22.2083	14.8167	1.01694	7.9168	6.89986					0.092551	0.057365	0.074958	0.017593							19.25	97.6543	94.7313	96.1928	1.46151	53.4291	46.0194	49.7243	3.70481	0.56265	0.243526	0.403088	0.159562	97.1685	96.6998	96.9342	0.23433
22.4583	13.0436	1.0918	7.06771	5.9759					0.07145	0.030629	0.0510395	0.0204105							19.5	97.8536	95.3328	96.5932	1.2604	63.0128	57.9492	60.481	2.5318	0.661485	0.287471	0.474478	0.187007	97.5753	97.0229	97.2991	0.27618
22.7083	14.4508	1.38182	7.9163	6.53448					0.087856	0.036006	0.061931	0.025925							19.75	97.1627	94.3938	95.7782	1.38445	65.6444	61.2224	63.4334	2.21101	0.656482	0.232736	0.444609	0.211873	96.7777	96.418	96.5978	0.179885
22.9583	14.5977	1.45873	8.02823	6.56949					0.067147	0.028819	0.047983	0.019164							20	98.3706	96.9763	97.6735	0.697155	97.8255	95.1166	96.4711	1.35446	0.850958	0.284228	0.567593	0.283365	99.2182	97.9398	98.579	0.63918
23.2083	18.7546	2.50664	10.6306	8.12398					0.107063	0.076486	0.0917745	0.0152885							20.25	94.275	91.3935	92.8342	1.44073	67.2293	62.1642	64.6968	2.53257	0.315863	0.039097	0.17748	0.138383	94.0849	91.0937	92.5893	1.49558
23.4583	16.7734	2.17265	9.47302	7.30038					0.070135	0.035597	0.052866	0.017269							20.5	94.397	91.673	93.035	1.36196	72.4426	66.7459	69.5942	2.84835	0.202056	0.059345	0.1307	0.0713555	94.0081	92.8889	93.4485	0.55957
23.7083	18.9995	2.81892	10.9092	8.0903					0.079423	0.033138	0.0562805	0.0231425							20.75	94.4075	91.7752	93.0913	1.31615	75.5429	69.846	72.6944	2.84846	0.256245	0.038806	0.147526	0.108719	95.0652	92.9718	94.0185	1.04669
23.9583	18.0391	2.72473	10.3819	7.65718					0.074352	0.023117	0.0487345	0.0256175							21	95.7554	93.5332	94.6443	1.11111	82.3028	78.6682	80.4855	1.81726	0.463884	0.040599	0.252242	0.211642	95.5836	95.0155	95.2995	0.28406
24.2083	26.2158	4.62257	15.4192	10.7966					0.119612	0.108207	0.113909	0.0057025							21.25	97.2246	96.8088	97.0167	0.20791	92.491	91.1711	91.8311	0.659985	0.510698	0.097247	0.303972	0.206725	97.6999	98.0567	97.8783	0.17841
24.4583	23.3161	3.53358	13.4249	9.89128					0.064825	0.029672	0.0472485	0.0175765							21.5	98.1627	98.5683	98.3655	0.20278	96.7702	96.7984	96.7843	0.01408	0.816608	0.131495	0.474052	0.342556	98.9125	98.7736	98.8431	0.06943
24.7083	31.9015	5.05169	18.4766	13.4249					0.080174	0.036997	0.0585855	0.0215885							21.75	94.0774	95.1154	94.5964	0.519025	72.9712	70.4004	71.6858	1.28545	0.13928	0.019617	0.0794485	0.0598315	93.7863	93.5477	93.667	0.11934
24.9583	27.0085	3.88412	15.4463	11.5622					0.06136	0.021751	0.0415555	0.0198045							22	99.7909	99.9413	99.8661	0.0752	99.9932	99.8849	99.9391	0.054185	3.1504	0.927376	2.03889	1.11151	99.9894	99.9784	99.9839	0.00552
25.2083	47.6532	10.6298	29.1415	18.5117					0.132143	0.136104	0.134124	0.0019805							22.25	98.1719	99.0334	98.6027	0.430775	93.222	93.6923	93.4572	0.235105	0.847544	0.090793	0.469168	0.378375	98.0456	98.484	98.2648	0.2192
25.4583	34.4663	4.88264	19.6745	14.7918					0.065884	0.016544	0.041214	0.02467							22.5	98.0772	98.9304	98.5038	0.42661	91.4387	90.076	90.7574	0.68135	0.779457	0.091322	0.435389	0.344067	97.5858	97.8826	97.7342	0.14837
25.7083	40.2644	5.7877	23.0261	17.2383					0.076606	0.022519	0.0495625	0.0270435							22.75	98.0228	98.8673	98.4451	0.422255	90.4011	87.3697	88.8854	1.5157	1.00938	0.066755	0.538065	0.471311	97.7309	97.7912	97.7611	0.03017
25.9583	54.0522	12.6422	33.3472	20.705					0.086303	0.093405	0.089854	0.003551							23	98.303	99.1052	98.7041	0.40107	91.2766	90.2147	90.7457	0.530945	1.10614	0.081488	0.593816	0.512328	98.5743	98.8272	98.7008	0.12645
26.2083	59.9909	13.5382	36.7645	23.2264					0.077971	0.042204	0.0600875	0.0178835							23.25	99.21	99.5847	99.3973	0.18734	95.4009	95.1894	95.2951	0.105705	1.99253	0.133168	1.06285	0.92968	99.3994	99.4476	99.4235	0.0241
26.4583	49.8503	11.1132	30.4817	19.3685					0.069503	0.021853	0.045678	0.023825							23.5	99.4775	99.6838	99.5806	0.103145	97.4098	97.461	97.4354	0.02558	2.69	0.18681	1.43841	1.2516	99.6416	99.7521	99.6968	0.05525
26.7083	54.1452	13.0991	33.6221	20.523					0.06515	0.034914	0.050032	0.015118							23.75	97.0105	96.7205	96.8655	0.144955	82.1862	79.8088	80.9975	1.1887	1.19938	0.029451	0.614415	0.584964	96.0374	96.0513	96.0443	0.006995
26.9583	74.9745	30.4949	52.7347	22.2398					0.113927	0.088061	0.100994	0.012933							24	97.3089	96.3442	96.8266	0.48237	79.7556	80.1791	79.9673	0.211725	0.761309	0.03488	0.398095	0.363214	95.3427	94.7837	95.0632	0.279495
27.2083	94.1936	64.3748	79.2842	14.9094					0.160706	0.420366	0.290536	0.12983							24.25	98.8239	97.9716	98.3978	0.426185	89.5489	87.7813	88.6651	0.883815	1.79479	0.041914	0.918353	0.876439	97.5198	96.9517	97.2357	0.28405
27.4583	67.0521	33.0135	50.0328	17.0193					0.029007	0.03027	0.0296385	0.0006315							24.5	99.403	98.8393	99.1211	0.28183	94.1625	93.0183	93.5904	0.57208	2.79888	0.099107	1.44899	1.34988	98.8206	98.3249	98.5728	0.24786
27.7083	57.8349	31.2084	44.5216	13.3132					0.018848	0.05214	0.035494	0.016646							24.75	99.4361	99.1956	99.3158	0.120255	93.5859	93.6773	93.6316	0.045695	3.27556	0.081676	1.67862	1.59694	98.6875	98.0723	98.3799	0.307605
27.9583	53.1403	30.7234	41.9318	11.2084					0.01837	0.037133	0.0277515	0.0093815							25	99.7082	99.6879	99.6981	0.010115	94.1587	95.1432	94.6509	0.4922	3.36383	0.119066	1.74145	1.62238	98.7891	98.2752	98.5322	0.25698
28.2083	45.1794	32.7651	38.9722	6.20711					0.017107	0.018251	0.017679	0.000572							25.25	97.2538	97.3538	97.3038	0.04998	77.1247	76.6387	76.8817	0.243005	1.52528	0.045704	0.785493	0.739789	90.5967	89.6665	90.1316	0.46509
28.4583	53.973	48.9433	51.4582	2.51484					0.011695	0.017824	0.0147595	0.0030645							25.5	98.3718	97.5475	97.9597	0.412165	82.3237	83.4072	82.8654	0.541725	2.25547	0.006966	1.13122	1.12425	93.6676	92.1455	92.9066	0.761035
28.7083	65.6143	67.4378	66.526	0.91175					0.017995	0.031277	0.024636	0.006641							25.75	99.8573	99.8543	99.8558	0.0015	95.6398	96.0131	95.8265	0.186605	5.94933	0.144145	3.04674	2.90259	98.9494	98.439	98.6942	0.25518
28.9583	73.2941	72.7164	73.0053	0.28886					0.012327	0.030851	0.021589	0.009262							26	99.5075	99.2701	99.3888	0.118705	88.8364	89.8831	89.3597	0.523345	4.47347	0.081113	2.27729	2.19618	96.8601	95.1632	96.0116	0.848465
29.2083	99.8528	99.4162	99.6345	0.218285					0.136446	0.327131	0.231789	0.0953425							26.25	99.7368	99.7047	99.7208	0.016035	93.5864	94.4384	94.0124	0.426015	6.18114	0.121456	3.1513	3.02984	98.2015	97.6528	97.9271	0.274345
29.4583	99.2199	98.774	98.997	0.222965					0.06136	0.148926	0.105143	0.043783							26.5	99.8912	99.9164	99.9038	0.012585	96.5182	97.648	97.0831	0.564925	8.57108	0.35327	4.46217	4.1089	98.9429	98.4451	98.694	0.2489
29.7083	99.4146	98.7171	99.0658	0.34878					0.050535	0.114575	0.082555	0.03202							26.75	97.1278	96.2651	96.6964	0.431345	72.7749	75.0585	73.9167	1.14184	3.08377	0.045004	1.56439	1.51938	86.4536	83.2359	84.8448	1.60886
29.9583	99.1159	98.3151	98.7155	0.400375					0.041419	0.06532	0.0533695	0.0119505							27	99.6058	99.5334	99.5696	0.036225	92.5993	93.2429	92.9211	0.321795	8.66996	0.224729	4.44735	4.22262	97.4778	95.7914	96.6346	0.843195
30.2083	99.0462	97.9836	98.5149	0.53127					0.037133	0.05465	0.0458915	0.0087585							27.25	97.2945	96.8294	97.062	0.232535	74.6111	76.5323	75.5717	0.96063	4.96999	0.075667	2.52283	2.44716	87.0402	83.5411	85.2907	1.74955
30.4583	99.2566	97.9271	98.5918	0.664745					0.04048	0.055947	0.0482135	0.0077335							27.5	98.5247	98.5957	98.5602	0.03551	82.4416	84.3054	83.3735	0.9319	6.90156	0.160177	3.53087	3.37069	92.1622	88.9059	90.534	1.62815
30.7083									0.035306	0.05004	0.042673	0.007367							27.75	99.3715	99.5123	99.4419	0.070375	91.4809	91.3464	91.4136	0.06725	10.5974	0.35496	5.47619	5.12123	96.9503	94.4179	95.6841	1.2662
30.9583									0.028136	0.037219	0.0326775	0.0045415
31.2083									0.032865	0.042016	0.0374405	0.0045755
31.4583									0.027402	0.029212	0.028307	0.000905
31.7083									0.027743	0.049426	0.0385845	0.0108415
31.9583									0.032985	0.028819	0.030902	0.002083
32.2083									0.0203	0.028648	0.024474	0.004174
32.4583									0.025438	0.035955	0.0306965	0.0052585
32.7083									0.039438	0.030219	0.0348285	0.0046095
32.9583									0.020521	0.029382	0.0249515	0.0044305
33.2083									0.056716	0.102095	0.0794055	0.0226895
33.4583									0.032421	0.060813	0.046617	0.014196
33.7083									0.04007	0.041743	0.0409065	0.0008365
33.9583									0.079013	0.257679	0.168346	0.089333
34.2083									0.121234	0.431787	0.27651	0.155276
34.4583									0.091271	0.24426	0.167766	0.0764945
34.7083									0.077886	0.236902	0.157394	0.079508
34.9583									0.071723	0.229202	0.150462	0.0787395
35.2083									0.088642	0.360253	0.224447	0.135805
35.4583									0.099142	0.350811	0.224976	0.125834
35.7083									0.077288	0.274803	0.176046	0.0987575
35.9583									0.106483	0.529	0.317742	0.211258
36.2083									0.084476	0.349326	0.216901	0.132425
36.4583									0.086013	0.477525	0.281769	0.195756
36.7083									0.078449	0.404625	0.241537	0.163088
36.9583									0.079166	0.304203	0.191685	0.112518
37.2083									0.075564	0.387671	0.231618	0.156053
37.4583									0.096171	0.535231	0.315701	0.21953
37.7083									0.079627	0.503681	0.291654	0.212027
37.9583									0.05354	0.476655	0.265097	0.211558
38.2083									0.064023	0.4197	0.241862	0.177839
38.4583									0.076606	0.624385	0.350495	0.273889
38.7083									0.054855	0.605366	0.33011	0.275255
38.9583									0.120875	1.15093	0.635901	0.515026
39.2083									0.078057	0.835815	0.456936	0.378879
39.4583									0.08941	0.96147	0.52544	0.43603
39.7083									0.071245	0.914964	0.493105	0.421859
39.9583									0.055367	0.908118	0.481742	0.426375
40.2083									0.056272	0.966473	0.511373	0.455101
40.4583									0.075291	1.06706	0.571178	0.495887
40.7083									0.059533	1.10621	0.582873	0.52334
40.9583									0.148858	2.01153	1.08019	0.931336
41.2083									0.2158	3.18066	1.69823	1.48243
41.4583									0.089376	1.93655	1.01296	0.923585
41.7083									0.06433	1.44861	0.756469	0.692139
41.9583									0.047684	1.49899	0.773336	0.725652
42.2083									0.275606	3.91941	2.09751	1.8219
42.4583									0.059379	2.2002	1.12979	1.07041
42.7083									0.053967	2.01032	1.03214	0.978176
42.9583									0.046728	1.74817	0.897447	0.850719
43.2083									0.209312	4.35586	2.28259	2.07327
43.4583									0.0855	2.96317	1.52433	1.43883
43.7083									0.07331	3.37489	1.7241	1.65079
43.9583									0.063989	3.70177	1.88288	1.81889
44.2083									0.060847	4.22124	2.14105	2.0802
44.4583									0.078603	4.60142	2.34001	2.26141
44.7083									0.049374	5.78246	2.91592	2.86654
44.9583									0.067898	6.65462	3.36126	3.29336
45.2083									0.048709	7.0139	3.53131	3.4826
45.4583									0.042801	8.84414	4.44347	4.40067
45.7083									0.063152	10.3747	5.21893	5.15577
45.9583									0.358562	20.1752	10.2669	9.90831
46.2083									0.101122	15.5605	7.83082	7.7297
46.4583									0.100712	17.9147	9.00769	8.90698
46.7083									0.07944	18.2796	9.1795	9.10006
46.9583									0.080088	20.1665	10.1233	10.0432
47.2083									0.320302	36.2389	18.2796	17.9593
47.4583									0.091766	30.6425	15.3671	15.2754
47.7083									0.082991	31.8703	15.9766	15.8936
47.9583									0.21971	48.1517	24.1857	23.966
48.2083									0.419	55.168	27.7935	27.3745
48.4583									0.197805	47.9777	24.0877	23.8899
48.7083									0.204805	51.0666	25.6357	25.4309
48.9583									0.188569	52.339	26.2638	26.0752
49.2083									0.1205	54.1094	27.115	26.9945
49.4583									0.133902	58.3228	29.2283	29.0944
49.7083									0.157991	68.6271	34.3925	34.2345
49.9583									0.347277	86.2429	43.2951	42.9478
50.2083									0.129121	83.9638	42.0465	41.9173
50.4583									0.092517	85.6119	42.8522	42.7597
50.7083									0.097605	88.4076	44.2526	44.155
50.9583									0.057279	90.3267	45.192	45.1347
51.2083									0.053096	92.27	46.1616	46.1085
51.4583									0.054189	93.4312	46.7427	46.6885
51.7083									0.058747	94.6737	47.3662	47.3075
51.9583									0.034641	94.139	47.0868	47.0522
52.2083									0.040992	94.5457	47.2934	47.2524
52.4583									0.052396	95.3007	47.6765	47.6242
52.7083									0.054172	95.4901	47.7721	47.718
52.9583									0.147594	98.8746	49.5111	49.3635
53.2083									0.220683	99.5228	49.8717	49.6511
53.4583									0.063152	96.702	48.3826	48.3194
53.7083									0.059772	95.8081	47.9339	47.8742
53.9583									0.044167	94.6038	47.324	47.2798
54.2083									0.250458	99.6664	49.9584	49.708
54.4583									0.061342	96.898	48.4797	48.4184
54.7083									0.042597	97.1372	48.5899	48.5473
54.9583									0.050399	97.0742	48.5623	48.5119
55.2083									0.16576	99.9064	50.0361	49.8703
55.4583									0.062691	99.4796	49.7711	49.7084
55.7083									0.058338	99.4588	49.7586	49.7002
55.9583									0.056118	99.3419	49.699	49.6429
61.0708									0.261811	82.6392	41.4505	41.1887
68.9354									0.371794	97.9325	49.1521	48.7804

## Sheet: Fig 5e
Tumor volume (mm3)
Days post first dose	Vehicle						hIgG1 kappa LC 20mg/kg ip 2QW						Trastuzumab 20mg/kg ip 2QW									YTP-75 240mg/kg po QD									Trastuzumab 20mg/kg ip 2QW + YTP-75 240mg/kg po QD
					mean	SEM					mean	SEM								mean	SEM								mean	SEM								mean	SEM
0	149.08	249.14	136.54	208.28	185.76	26.2872	115.4	181.12	236.22	213.31	186.512	26.2599	183.11	270.69	217.41	194.98	156.77	161.41	116.51	185.84	18.6035	162.76	223.33	240.43	142.46	196.09	224.7	107.47	185.32	18.6159	126.8	204.23	193.27	144.5	185.69	279.51	169.55	186.221	18.6615
2	189.82	259.2	185.97	284.54	229.882	24.7996	167.08	300.98	326.43	139.19	233.42	46.9889	193.21	218.27	141.04	161.81	90.29	196.95	109.55	158.731	18.0078	162.33	207.32	489.54	149.15	612.72	246.88	95.64	280.511	73.3458	99.93	130.26	89.26	81	117.12	196.13	85.35	114.15	15.2278
5	195.29	379.89	195.3	437.21	301.923	62.6634	230.75	253.68	868.82	205.39	389.66	160.024	133.35	180.1	243.97	224.68	65.17	217.98	126.66	170.273	24.4345	155.38	195.59	293.77	153.47	347.31	238.05	104.47	212.577	32.4166	83.37	65.19	53.08	54.59	49.74	124.6	42.73	67.6143	10.7139
8	185.96	462.13	190	413.26	312.837	72.7781	172.57	371.03	808.62	299.68	412.975	138.12	137.08	187.8	242	137.97	80.88	152.44	126.18	152.05	19.2267	166.61	191.56	289.24	107.56	306.76	340.36	101.43	214.789	36.8326	37.87	50.31	35.9	44.4	48.14	103.98	31.06	50.2371	9.32614
11	279.74	528.75	178.01	564.93	387.857	94.3975	162.39	300.09	324.5	308.96	273.985	37.5388	114.11	133.65	215.56	145.23	62.09	160.64	130.67	137.421	17.5823	122.02	197.56	216.63	107.42	230.68	290.72	105.07	181.443	27.0392	16.15	41.34	21.34	26.38	17.32	35.18	22.56	25.7529	3.53627
13	240.1	562.19	207.07	681.15	422.628	117.648	183.12	283.95	373.63	246.14	271.71	39.8325	132.38	164.97	194.73	148.74	65.2	137.41	108.56	135.999	15.6079	128.73	167.29	434.1	87.07	245.74	186.11	144.27	199.044	43.3946	18.4	24.87	36.21	40.56	39.82	37.74	25.72	31.9029	3.3104
15	296.8	563.04	214.35	611.35	421.385	97.6976	540.48	458.95	717.41	432.41	537.312	64.2848	208.14	168.65	250.61	183.27	123.64	146.82	114.15	170.754	18.2133	151.13	205.42	245.59	113.28	167.94	192.82	106.49	168.953	18.9564	11.88	14.02	15.61	14.37	12.08	21.36	14.97	14.8986	1.1989
18	399.85	690.27	329.86	896.16	579.035	131.383	389.96	555.47	427.86	617.74	497.757	53.4107	197.98	146.68	158.27	227.19	117.07	163.82	134	163.573	14.2942	118.86	209.81	246.99	144.34	239.11	289.81	99.53	192.636	27.2973	0	20.26	20.63	30.8	11.34	36.88	21.69	20.2286	4.57614
20	321.66	694.04	335.04	822.76	543.375	126.924	416.96	488.54	516.74	553.97	494.053	28.9806	157.86	159.29	260.92	167.84	81.21	174.1	172.34	167.651	19.7608	134	256.69	442.99	143.01	162.51	210.81	91.47	205.926	44.4322	19.92	35.9	17.26	16.78	13.23	14.34	28.43	20.8371	3.14234
22	372.32	808.72	917.45	981.42	769.977	137.261	185.43	526.72	681.24	666.66	515.013	115.25	192.24	199.34	324.01	218.7	54.26	194.33	160.01	191.841	30.1561	175.89	335.26	316.77	183.3		347.43	123.08	246.955	39.6713	12.03	19.68	13.89	23.86	22.37	28.58	19.54	19.9929	2.15638
26	653.13	1061.82	1091.98	918.81	931.435	100.162	378.1	753.59	772.19	753.29	664.293	95.4998	278.63	175.33	194.13	214.01	70.62	276.04	149.59	194.05	27.5321	275.6	270.69	359.04			339.79	151.28	279.28	36.3967	9.03	17.8	18.99	19.4	16.22	19.96	17.61	17.0014	1.41104
one-way ANOVA - Tumor volume day 2-28
Tukey's multiple comparisons test	Mean Diff.	95.00% CI of diff.	Below threshold?	Summary	Adjusted P Value
Vehicle vs. hIgG1 kappa LC 20mg/kg ip 2QW	0.03392	-0.09132 to 0.1592	No	ns	0.938
Vehicle vs. Trastuzumab 20mg/kg ip 2QW	0.3125	0.1872 to 0.4377	Yes	****	<0.0001
Vehicle vs. YTP-75 240mg/kg po QD	0.2427	0.1174 to 0.3679	Yes	****	<0.0001
Vehicle vs. Trastuzumab 20mg/kg ip 2QW + YTP-75 240mg/kg po QD	0.5947	0.4695 to 0.7200	Yes	****	<0.0001
hIgG1 kappa LC 20mg/kg ip 2QW vs. Trastuzumab 20mg/kg ip 2QW	0.2785	0.1533 to 0.4038	Yes	****	<0.0001
hIgG1 kappa LC 20mg/kg ip 2QW vs. YTP-75 240mg/kg po QD	0.2087	0.08350 to 0.3340	Yes	***	0.0002
hIgG1 kappa LC 20mg/kg ip 2QW vs. Trastuzumab 20mg/kg ip 2QW + YTP-75 240mg/kg po QD	0.5608	0.4356 to 0.6861	Yes	****	<0.0001
Trastuzumab 20mg/kg ip 2QW vs. YTP-75 240mg/kg po QD	-0.06979	-0.1950 to 0.05544	No	ns	0.5154
Trastuzumab 20mg/kg ip 2QW vs. Trastuzumab 20mg/kg ip 2QW + YTP-75 240mg/kg po QD	0.2823	0.1570 to 0.4075	Yes	****	<0.0001
YTP-75 240mg/kg po QD vs. Trastuzumab 20mg/kg ip 2QW + YTP-75 240mg/kg po QD	0.3521	0.2268 to 0.4773	Yes	****	<0.0001
% change in body weight
Days post first dose	Vehicle						hIgG1 kappa LC 20mg/kg ip 2QW						Trastuzumab 20mg/kg ip 2QW									YTP-75 240mg/kg po QD									Trastuzumab 20mg/kg ip 2QW + YTP-75 240mg/kg po QD
					mean	SEM					mean	SEM								mean	SEM								mean	SEM								mean	SEM
0	0	0	0	0	0	0	0	0	0	0	0	0	0	0	0	0	0	0	0	0	0	0	0	0	0	0	0	0	0	0	0	0	0	0	0	0	0	0	0
2	-2.72	-3.98	-2.86	-4.57	-3.5325	0.446195	-2.06	-3.65	-2.18	-2.17	-2.515	0.379309	-1.33	-1.4	0.47	-3.62	-0.95	-1.9	-1.81	-1.50571	0.462204	-0.44	0.95	3.27	4.33	-5.44	-2.79	1.9	0.254286	1.30085	0.55	-0.45	0.42	0	-0.45	0.85	-8.76	-1.12	1.28696
5	-4.28	-3.1	-1.9	-2.28	-2.89	0.526656	-2.06	-0.91	-2.18	-4.35	-2.375	0.717873	-0.44	-1.87	0	-3.17	3.81	-4.76	-3.62	-1.43571	1.08659	0.44	0	-1.87	-0.48	-4.6	-6.98	0.95	-1.79143	1.11525	0.55	-4.07	0	-2.07	-0.45	-0.43	-6.45	-1.84571	0.967269
8	-5.06	-2.65	-0.48	-5.94	-3.5325	1.23241	-2.06	0	-3.06	-4.35	-2.3675	0.917854	4	-3.27	-1.89	-6.79	-3.33	-6.67	-3.17	-3.01714	1.36516	1.33	-1.9	1.4	-1.44	-7.11	-1.4	1.43	-1.09857	1.14976	0	-4.98	-4.62	-4.66	0	-0.85	-4.61	-2.81714	0.903445
11	-4.28	-1.77	0.48	-4.57	-2.535	1.18539	2.47	-2.74	-6.55	-5.65	-3.1175	2.0322	-3.11	-3.74	-1.89	0.45	-5.71	-6.19	-3.62	-3.40143	0.851761	-1.33	0	-3.74	-2.88	-9.62	0.47	-1.9	-2.71429	1.28039	-3.28	-7.69	-7.14	-5.18	0.91	-3.83	-5.53	-4.53429	1.08963
13	-4.28	-0.88	0	-4.11	-2.3175	1.09931	4.53	-0.46	-4.37	-6.96	-1.815	2.50157	-0.89	-2.8	-1.42	2.26	-4.29	-6.67	0	-1.97286	1.1063	1.78	-5.21	-1.87	0	-7.53	2.33	0	-1.5	1.38176	0.55	-5.88	-6.3	-3.11	-2.27	-3.83	-4.61	-3.63571	0.883499
15	-3.11	-0.88	0	-5.02	-2.2525	1.13107	5.35	0.46	-4.37	-5.65	-1.0525	2.50703	-4.44	-1.87	-1.89	-0.9	-5.71	-4.29	2.26	-2.40571	1.01414	0.44	-3.79	-3.74	-2.4	-6.28	0	-0.48	-2.32143	0.929041	1.09	-11.31	-7.56	-2.07	-7.27	-2.55	-4.61	-4.89714	1.56811
18	-1.56	1.33	3.81	-2.74	0.21	1.47337	4.12	1.37	-3.49	-1.3	0.175	1.6482	-0.44	1.4	0.47	0.45	-3.33	-4.29	7.24	0.214286	1.41561	2.22	-3.32	-6.54	-4.81	-7.53	0.47	-1.43	-2.99143	1.36438	0.55	-7.69	-8.82	-1.55	-7.27	-5.53	-5.53	-5.12	1.29235
20	-0.78	1.33	5.24	1.83	1.905	1.24725	5.76	4.57	-1.31	-1.74	1.82	1.94843	0	-1.4	2.36	2.71	-3.33	-2.38	4.07	0.29	1.06462	3.11	-2.37	-7.48	-6.73	-22.59	2.79	0.48	-4.68429	3.38504	-3.28	-8.6	-7.56	-3.11	-5.91	-5.53	-5.99	-5.71143	0.765169
22	-3.11	2.65	4.76	-3.2	0.275	2.02669	4.12	1.37	-2.18	-3.04	0.0675	1.65396	2.22	0.93	5.19	0.9	-3.33	-4.29	-1.81	-0.0271429	1.25644	2.22	-0.95	-7.48	-11.54		2.33	-0.95	-2.72833	2.28489	-0.55	-7.24	-6.72	-3.63	-5.91	-2.98	-5.53	-4.65143	0.89966
26	0.39	3.1	6.19	-2.28	1.85	1.81628	7	1.83	-1.31	-2.17	1.3375	2.07401	5.33	1.4	9.91	0.9	-0.48	-2.38	-0.45	2.03286	1.59282	0.89	-1.42	-6.54			0.47	-1.9	-1.7	1.32214	-1.09	-8.14	-7.14	-3.63	-5.45	-8.09	-5.07	-5.51571	0.969757
one-way ANOVA - Body weight day 2-28
Tukey's multiple comparisons test	Mean Diff.	95.00% CI of diff.	Below threshold?	Summary	Adjusted P Value
Vehicle vs. hIgG1 kappa LC 20mg/kg ip 2QW	-0.001242	-0.01088 to 0.008398	No	ns	0.996
Vehicle vs. Trastuzumab 20mg/kg ip 2QW	-0.000667	-0.01031 to 0.008973	No	ns	0.9997
Vehicle vs. YTP-75 240mg/kg po QD	0.003968	-0.005672 to 0.01361	No	ns	0.7683
Vehicle vs. Trastuzumab 20mg/kg ip 2QW + YTP-75 240mg/kg po QD	0.01207	0.002434 to 0.02172	Yes	**	0.0076
hIgG1 kappa LC 20mg/kg ip 2QW vs. Trastuzumab 20mg/kg ip 2QW	0.0005752	-0.009065 to 0.01022	No	ns	0.9998
hIgG1 kappa LC 20mg/kg ip 2QW vs. YTP-75 240mg/kg po QD	0.005211	-0.004430 to 0.01485	No	ns	0.5453
hIgG1 kappa LC 20mg/kg ip 2QW vs. Trastuzumab 20mg/kg ip 2QW + YTP-75 240mg/kg po QD	0.01332	0.003677 to 0.02296	Yes	**	0.0026
Trastuzumab 20mg/kg ip 2QW vs. YTP-75 240mg/kg po QD	0.004635	-0.005005 to 0.01428	No	ns	0.6519
Trastuzumab 20mg/kg ip 2QW vs. Trastuzumab 20mg/kg ip 2QW + YTP-75 240mg/kg po QD	0.01274	0.003101 to 0.02238	Yes	**	0.0043
YTP-75 240mg/kg po QD vs. Trastuzumab 20mg/kg ip 2QW + YTP-75 240mg/kg po QD	0.008106	-0.001534 to 0.01775	No	ns	0.137
