# Supplementary material for: Direct and selective pharmacological disruption of the YAP–TEAD interface by IAG933 inhibits Hippo-dependent and RAS–MAPK-altered cancers
Source: Nat Cancer. 2024 Apr 2;5(7):1102–20. doi: 10.1038/s43018-024-00754-9 (PMC11286534; doi:10.1038/s43018-024-00754-9)
Supplement: Supplementary file 7 — Statistical source data. [file 43018_2024_754_MOESM7_ESM.xlsx]

## Sheet: Fig 6a
cell line	Raw data					Effect measure (growth inhibition)					Compound1	Concentration of compound1 uM	Compound2	Concentration of compound2 uM
				mean	SEM				mean	SEM
NCI-H358	724622	843494	680750	749622	48614.6	-0.00748251	-0.0106168	0.0180993	-1.85037e-17	0.00909476	JDQ443	0	IAG933	0
	584063	536108	584063	568078	15985	0.264505	0.332598	0.264505	0.287202	0.0226977	JDQ443	0	IAG933	0.604938
	745523	777980	777980	767161	10819	0.0352419	-0.0108449	-0.0108449	0.00451737	0.0153623	JDQ443	0	IAG933	0.201646
	478969	463243	480180	474131	5455.05	0.413731	0.436061	0.412012	0.420602	0.00774581	JDQ443	0.00411523	IAG933	0.604938
	876989	730175	686549	764571	57602.6	-0.151431	0.0570351	0.118981	0.008195	0.0817919	JDQ443	0.00411523	IAG933	0.201646
	156004	164711	68927	129881	30580.3	0.872321	0.859957	0.995965	0.909414	0.0434221	JDQ443	0.0123457	IAG933	0.604938
	319262	327062	394006	346777	23721.8	0.640505	0.62943	0.534373	0.601436	0.0336834	JDQ443	0.0123457	IAG933	0.201646
	37558	31870	37797	35741.7	1937.06	1.45388	1.54438	1.45008	1.48278	0.0308197	JDQ443	0.037037	IAG933	0.604938
	94477	107173	109916	103855	4755.55	0.959685	0.941658	0.937763	0.946369	0.00675258	JDQ443	0.037037	IAG933	0.201646
	19780	17314	15648	17580.7	1200.23	1.73674	1.77597	1.80248	1.77173	0.0190964	JDQ443	0.111111	IAG933	0.604938
	28919	20613	35354	28295.3	4266.77	1.59133	1.72348	1.48895	1.60125	0.0678865	JDQ443	0.111111	IAG933	0.201646
	11684	7506	8527	9239	1257.53	1.86555	1.93202	1.91578	1.90445	0.0200079	JDQ443	0.333333	IAG933	0.604938
	20085	14142	12387	15538	2329.26	1.73188	1.82644	1.85436	1.80423	0.0370598	JDQ443	0.333333	IAG933	0.201646
	11127	9634	6114	8958.33	1486.04	1.87441	1.89816	1.95417	1.90891	0.0236437	JDQ443	1	IAG933	0.604938
	8847	9791	15688	11442	2140.42	1.91069	1.89567	1.80184	1.8694	0.0340552	JDQ443	1	IAG933	0.201646
	18972	22387	22037	21132	1084.72	1.74959	1.69526	1.70083	1.71523	0.0172584	JDQ443	1	IAG933	0
	55196	30275	33569	39680	7816.06	1.17325	1.56976	1.51735	1.42012	0.124358	JDQ443	0.333333	IAG933	0
	121704	121586	140107	127799	6154.09	0.921025	0.921192	0.894894	0.91237	0.00873842	JDQ443	0.111111	IAG933	0
	260255	358768	275654	298226	30595.8	0.724291	0.584409	0.702426	0.670375	0.0434441	JDQ443	0.037037	IAG933	0
	522012	546209	638490	568904	35487.4	0.352613	0.318255	0.187222	0.28603	0.0503898	JDQ443	0.0123457	IAG933	0
	736232	631404	745487	704374	36582.9	0.0484345	0.197284	0.035293	0.0936704	0.0519453	JDQ443	0.00411523	IAG933	0
NCI-H2122	854544	719927	616226	730232	68989.2	-0.014055	-0.0204051	0.0344601	-3.00685e-17	0.0173273	JDQ443	0	IAG933	0
	560536	347333	347333	418401	71067.7	0.290863	0.578834	0.578834	0.482844	0.0959903	JDQ443	0	IAG933	0.604938
	520358	651742	520358	564153	43794.7	0.345131	0.167673	0.345131	0.285978	0.059153	JDQ443	0	IAG933	0.201646
	533418	319011	533789	462073	71530.9	0.327491	0.617089	0.32699	0.423857	0.096616	JDQ443	0.00411523	IAG933	0.604938
	467245	564347	479016	503536	30594.8	0.416871	0.285716	0.400972	0.367853	0.041324	JDQ443	0.00411523	IAG933	0.201646
	450625	323836	475003	416488	46857.5	0.439319	0.610572	0.406392	0.485427	0.0632899	JDQ443	0.0123457	IAG933	0.604938
	696611	472113	472513	547079	74766.1	0.107068	0.410295	0.409755	0.30904	0.100986	JDQ443	0.0123457	IAG933	0.201646
	278266	221675	172602	224181	30528.3	0.672122	0.748559	0.814842	0.745174	0.0412342	JDQ443	0.037037	IAG933	0.604938
	470757	378344	314446	387849	45372.7	0.412127	0.536948	0.623254	0.52411	0.0612844	JDQ443	0.037037	IAG933	0.201646
	80021	79241	60112	73124.7	6510.23	0.93989	0.940943	0.966781	0.949205	0.00879329	JDQ443	0.111111	IAG933	0.604938
	253626	76435	174514	168192	51248.2	0.705403	0.944733	0.812259	0.820799	0.0692204	JDQ443	0.111111	IAG933	0.201646
	22302	26309	32690	27100.3	3024.75	1.41278	1.28763	1.08832	1.26291	0.0944766	JDQ443	0.333333	IAG933	0.604938
	23966	91118	50626	55236.7	19521.7	1.36081	0.924901	0.979593	1.08843	0.137099	JDQ443	0.333333	IAG933	0.201646
	11808	19203	13415	14808.7	2245.61	1.74056	1.50958	1.69037	1.64683	0.0701405	JDQ443	1	IAG933	0.604938
	15686	15401	19403	16830	1289.13	1.61943	1.62833	1.50333	1.5837	0.0402653	JDQ443	1	IAG933	0.201646
	290294	158937	159383	202871	43711.5	0.655876	0.833299	0.832696	0.773957	0.0590407	JDQ443	1	IAG933	0
	336947	334485	413603	361678	25972.1	0.592863	0.596188	0.489324	0.559458	0.0350802	JDQ443	0.333333	IAG933	0
	539733	676797	509936	575489	51379.3	0.318962	0.133831	0.359208	0.270667	0.0693975	JDQ443	0.111111	IAG933	0
	790625	575043	753584	706417	66551.8	-0.0199152	0.271269	0.0301156	0.0938231	0.0898908	JDQ443	0.037037	IAG933	0
	633320	680318	799132	704257	49339.6	0.192555	0.129075	-0.0314055	0.0967415	0.0666425	JDQ443	0.0123457	IAG933	0
	768410	759032	597216	708219	55567.7	0.0100903	0.0227571	0.24132	0.0913892	0.0750546	JDQ443	0.00411523	IAG933	0
NCI-H1373	866449	853575	720445	813490	46670.5	0.0109443	-0.0416305	0.0306862	0	0.0215813	JDQ443	0	IAG933	0
	493570	504824	493570	497321	3751.33	0.413567	0.398164	0.413567	0.408433	0.00513451	JDQ443	0	IAG933	0.604938
	594463	632155	632155	619591	12564	0.275474	0.223884	0.223884	0.241081	0.0171965	JDQ443	0	IAG933	0.201646
	390379	437176	252728	360094	55356.8	0.554807	0.490755	0.743212	0.596258	0.0757678	JDQ443	0.00411523	IAG933	0.604938
	752093	706847	755442	738127	15670	0.0597231	0.121652	0.0551392	0.0788381	0.0214478	JDQ443	0.00411523	IAG933	0.201646
	260322	232199	266877	253133	10636.5	0.732818	0.77131	0.723846	0.742658	0.0145584	JDQ443	0.0123457	IAG933	0.604938
	494168	501355	552175	515899	18256.1	0.412749	0.402912	0.333354	0.383005	0.0249874	JDQ443	0.0123457	IAG933	0.201646
	131314	50432	103359	95035	23716.7	0.909393	1.24256	0.947655	1.0332	0.105261	JDQ443	0.037037	IAG933	0.604938
	303281	290147	272041	288490	9056.2	0.674019	0.691996	0.716778	0.694264	0.0123954	JDQ443	0.037037	IAG933	0.201646
	55259	46347	45777	49127.7	3070.08	1.16282	1.31005	1.31946	1.26411	0.0507165	JDQ443	0.111111	IAG933	0.604938
	96419	91230	148372	112007	18244.1	0.957154	0.964256	0.886045	0.935819	0.024971	JDQ443	0.111111	IAG933	0.201646
	25872	15047	23138	21352.3	3249.95	1.64828	1.82711	1.69345	1.72295	0.0536879	JDQ443	0.333333	IAG933	0.604938
	91550	27090	70464	63034.7	18975.2	0.963818	1.62816	0.992679	1.19489	0.216798	JDQ443	0.333333	IAG933	0.201646
	26861	29663	26647	27723.7	971.633	1.63195	1.58566	1.63548	1.6177	0.016051	JDQ443	1	IAG933	0.604938
	59541	38874	56822	51745.7	6483.52	1.09209	1.4335	1.137	1.22086	0.107105	JDQ443	1	IAG933	0.201646
	271818	168553	163855	201409	35230.8	0.717083	0.858423	0.864853	0.813453	0.0482209	JDQ443	1	IAG933	0
	269720	252390	252539	258216	5751.99	0.719954	0.743674	0.74347	0.7357	0.00787284	JDQ443	0.333333	IAG933	0
	371164	355707	330735	352535	11778.1	0.581106	0.602263	0.636442	0.606604	0.0161209	JDQ443	0.111111	IAG933	0
	542669	504664	432601	493311	32276.9	0.346365	0.398383	0.497017	0.413922	0.044178	JDQ443	0.037037	IAG933	0
	742598	739436	710296	730777	10280.9	0.072719	0.0770469	0.116931	0.0888991	0.0140717	JDQ443	0.0123457	IAG933	0
	863983	809353	905861	859732	27940.4	-0.0934225	-0.0186496	-0.150742	-0.0876046	0.0382425	JDQ443	0.00411523	IAG933	0
HCC-1171	567774	505543	564604	545974	20236	-0.0666181	0.0590701	0.00754801	1.59595e-16	0.0364788	JDQ443	0	IAG933	0
	170782	163352	170782	168305	2476.67	0.913641	0.931446	0.913641	0.919576	0.0059353	JDQ443	0	IAG933	0.604938
	385131	372573	372573	376759	4186	0.399956	0.430051	0.430051	0.420019	0.0100317	JDQ443	0	IAG933	0.201646
	186666	166856	164024	172515	7122.41	0.875575	0.923049	0.929836	0.909487	0.0170688	JDQ443	0.00411523	IAG933	0.604938
	377954	347574	318073	347867	17286.8	0.417155	0.489961	0.560659	0.489258	0.0414276	JDQ443	0.00411523	IAG933	0.201646
	122334	107619	111422	113792	4410	1.09457	1.20668	1.1777	1.15965	0.0335991	JDQ443	0.0123457	IAG933	0.604938
	219049	263436	234677	239054	12999	0.797969	0.691596	0.760517	0.750028	0.0311519	JDQ443	0.0123457	IAG933	0.201646
	65295	68321	65273	66296.3	1012.35	1.52914	1.50608	1.52931	1.52151	0.00771296	JDQ443	0.037037	IAG933	0.604938
	186623	166075	156525	169741	8879.79	0.875678	0.924921	0.947807	0.916135	0.0212803	JDQ443	0.037037	IAG933	0.201646
	49866	58858	52845	53856.3	2644.56	1.64669	1.57818	1.62399	1.61629	0.0201485	JDQ443	0.111111	IAG933	0.604938
	134719	96771	88055	106515	14324.7	1.00021	1.28933	1.35573	1.21509	0.109138	JDQ443	0.111111	IAG933	0.201646
	39144	37666	35293	37367.7	1121.65	1.72838	1.73964	1.75772	1.74191	0.00854568	JDQ443	0.333333	IAG933	0.604938
	85691	79192	79447	81443.3	2125.11	1.37374	1.42326	1.42132	1.40611	0.0161909	JDQ443	0.333333	IAG933	0.201646
	34754	29756	29091	31200.3	1787.17	1.76182	1.7999	1.80497	1.7889	0.0136162	JDQ443	1	IAG933	0.604938
	89548	81044	86815	85802.3	2506.57	1.34436	1.40915	1.36518	1.3729	0.0190971	JDQ443	1	IAG933	0.201646
	234702	189142	203817	209220	13426.7	0.760457	0.869641	0.834473	0.821524	0.0321768	JDQ443	1	IAG933	0
	231250	205060	171933	202748	17162.3	0.76873	0.831494	0.910882	0.837035	0.0411293	JDQ443	0.333333	IAG933	0
	252507	222982	236929	237473	8527.47	0.717788	0.788544	0.75512	0.753817	0.020436	JDQ443	0.111111	IAG933	0
	397991	326029	243277	322432	44698.3	0.369137	0.541593	0.739907	0.550212	0.107119	JDQ443	0.037037	IAG933	0
	504738	441607	365348	437231	40297.9	0.113319	0.264612	0.447365	0.275099	0.0965734	JDQ443	0.0123457	IAG933	0
	623099	521673	549793	564855	30232.2	-0.170332	0.0727345	0.00534523	-0.0307507	0.0724511	JDQ443	0.00411523	IAG933	0
CALU-1	745215	701892	701892	716333	14441	0.00829053	-0.00414527	-0.00414527	6.36065e-18	0.00414527	JDQ443	0	IAG933	0
	248092	303201	303201	284831	18369.7	0.716632	0.632173	0.632173	0.660326	0.0281528	JDQ443	0	IAG933	0.604938
	528129	564086	528129	540115	11985.7	0.287455	0.232348	0.287455	0.269086	0.0183689	JDQ443	0	IAG933	0.201646
	89581	72104	113686	91790.3	12054.4	0.959561	0.986346	0.922619	0.956175	0.0184743	JDQ443	0.00411523	IAG933	0.604938
	499045	353124	474107	442092	45062.8	0.332028	0.555663	0.370248	0.419313	0.0690619	JDQ443	0.00411523	IAG933	0.201646
	17007	18992	22226	19408.3	1520.91	1.79146	1.75745	1.70203	1.75031	0.0260619	JDQ443	0.0123457	IAG933	0.604938
	90279	87869	76146	84764.7	4365.13	0.958492	0.962185	0.980151	0.966943	0.00668988	JDQ443	0.0123457	IAG933	0.201646
	18780	17007	16163	17316.7	771.166	1.76108	1.79146	1.80592	1.78616	0.0132145	JDQ443	0.037037	IAG933	0.604938
	37652	33820	45802	39091.3	3532.98	1.4377	1.50336	1.29804	1.41303	0.0605401	JDQ443	0.037037	IAG933	0.201646
	10764	18130	18653	15849	2546.98	1.89844	1.77222	1.76326	1.81131	0.0436443	JDQ443	0.111111	IAG933	0.604938
	28875	31079	31720	30558	861.605	1.5881	1.55033	1.53934	1.55926	0.0147642	JDQ443	0.111111	IAG933	0.201646
	16261	12473	13150	13961.3	1166.32	1.80425	1.86916	1.85755	1.84365	0.0199858	JDQ443	0.333333	IAG933	0.604938
	22970	25198	26477	24881.7	1024.66	1.68928	1.6511	1.62919	1.65652	0.0175584	JDQ443	0.333333	IAG933	0.201646
	18072	19463	14726	17420.3	1405.74	1.77321	1.74938	1.83055	1.78438	0.0240883	JDQ443	1	IAG933	0.604938
	31217	33740	26260	30405.7	2197.07	1.54796	1.50473	1.63291	1.56187	0.0376483	JDQ443	1	IAG933	0.201646
	322551	326691	299930	316391	8316.65	0.602518	0.596173	0.637186	0.611959	0.0127459	JDQ443	1	IAG933	0
	300699	300935	287991	296542	4275.88	0.636008	0.635646	0.655484	0.642379	0.00655309	JDQ443	0.333333	IAG933	0
	299261	316968	330357	315529	9005.44	0.638212	0.611074	0.590555	0.61328	0.0138015	JDQ443	0.111111	IAG933	0
	431691	447068	448896	442552	5455.91	0.435253	0.411687	0.408885	0.418609	0.00836158	JDQ443	0.037037	IAG933	0
	517927	523829	477337	506364	14613.3	0.30309	0.294045	0.365298	0.320811	0.022396	JDQ443	0.0123457	IAG933	0
	747004	669814	715702	710840	22415	-0.0479865	0.0703127	-1.39634e-05	0.0074374	0.0343527	JDQ443	0.00411523	IAG933	0
NCI-H23	287313	282794	329410	299839	14842.9	0.004774	0.0395441	-0.0443181	9.71445e-17	0.0243263	JDQ443	0	IAG933	0
	251714	224674	224674	233687	9013.33	0.243465	0.334691	0.334691	0.304282	0.0304085	JDQ443	0	IAG933	0.604938
	281041	254571	254571	263394	8823.33	0.144524	0.233826	0.233826	0.204059	0.0297674	JDQ443	0	IAG933	0.201646
	255166	178603	185290	206353	24482.7	0.231819	0.490121	0.467561	0.3965	0.0825978	JDQ443	0.00411523	IAG933	0.604938
	415068	327599	308911	350526	32718.8	-0.307645	-0.0125495	0.0504986	-0.0898987	0.110384	JDQ443	0.00411523	IAG933	0.201646
	145021	118974	152548	138848	10171.6	0.603417	0.691293	0.578023	0.624245	0.0343162	JDQ443	0.0123457	IAG933	0.604938
	285936	243141	113155	214077	51951.4	0.12801	0.272388	0.710924	0.370441	0.175269	JDQ443	0.0123457	IAG933	0.201646
	54180	41919	76114	57404.3	10002	0.909889	0.951255	0.83589	0.899011	0.033744	JDQ443	0.037037	IAG933	0.604938
	111874	135274	104386	117178	9302.62	0.715246	0.636301	0.740509	0.697352	0.0313844	JDQ443	0.037037	IAG933	0.201646
	34684	14651	32170	27168.3	6300.6	0.975663	1.4988	0.984145	1.15287	0.172982	JDQ443	0.111111	IAG933	0.604938
	75420	71358	75891	74223	1438.94	0.838232	0.851936	0.836643	0.84227	0.00485457	JDQ443	0.111111	IAG933	0.201646
	13778	15982	14962	14907.3	636.827	1.53277	1.44701	1.4867	1.48882	0.0247786	JDQ443	0.333333	IAG933	0.604938
	62796	25915	33528	40746.3	11241.7	0.880821	1.06052	0.979564	0.973636	0.0519595	JDQ443	0.333333	IAG933	0.201646
	17584	11081	16267	14977.3	1984.92	1.38468	1.63771	1.43592	1.4861	0.0772321	JDQ443	1	IAG933	0.604938
	32242	33474	49156	38290.7	5444.3	0.983902	0.979746	0.926839	0.963496	0.0183675	JDQ443	1	IAG933	0.201646
	158874	139011	129268	142384	8711.36	0.556681	0.623693	0.656564	0.612313	0.0293897	JDQ443	1	IAG933	0
	125515	189992	160162	158556	18630.2	0.669225	0.451698	0.552336	0.557753	0.0628531	JDQ443	0.333333	IAG933	0
	172586	154881	177339	168269	6833.01	0.510421	0.570153	0.494386	0.524986	0.0230526	JDQ443	0.111111	IAG933	0
	260423	219271	188135	222610	20934.4	0.214083	0.352919	0.457963	0.341655	0.0706268	JDQ443	0.037037	IAG933	0
	140881	266400	275798	227693	43490.7	0.617385	0.193919	0.162213	0.324505	0.146725	JDQ443	0.0123457	IAG933	0
	86676	316647	242488	215270	67767.4	0.800257	0.0243995	0.274591	0.366416	0.228628	JDQ443	0.00411523	IAG933	0
NCI-H2030	961952	990868	1731227	1.22802e+06	251744	-0.0576991	0.130045	-0.0723455	0	0.0651597	JDQ443	0	IAG933	0
	479125	521757	521757	507546	14210.7	0.69447	0.66007	0.66007	0.671537	0.0114668	JDQ443	0	IAG933	0.604938
	736376	836997	736376	769916	33540.3	0.486891	0.405699	0.486891	0.459827	0.0270641	JDQ443	0	IAG933	0.201646
	440125	470852	497672	469550	16625.1	0.72594	0.701146	0.679504	0.702197	0.013415	JDQ443	0.00411523	IAG933	0.604938
	679399	755908	774155	736487	29026.1	0.532867	0.471131	0.456407	0.486801	0.0234215	JDQ443	0.00411523	IAG933	0.201646
	322039	306394	260938	296457	18324.8	0.821225	0.833849	0.870528	0.841867	0.0147865	JDQ443	0.0123457	IAG933	0.604938
	524413	460515	559379	514769	28944.1	0.657927	0.709487	0.629712	0.665709	0.0233553	JDQ443	0.0123457	IAG933	0.201646
	252710	194126	197197	214678	19036.8	0.877167	0.924439	0.921961	0.907856	0.015361	JDQ443	0.037037	IAG933	0.604938
	358936	335553	426102	373530	27138.7	0.791452	0.81032	0.737255	0.779676	0.0218985	JDQ443	0.037037	IAG933	0.201646
	170594	208258	195678	191510	11070.6	0.943427	0.913036	0.923187	0.92655	0.00893299	JDQ443	0.111111	IAG933	0.604938
	306187	361132	302479	323266	18963.2	0.834016	0.78968	0.837008	0.820235	0.0153017	JDQ443	0.111111	IAG933	0.201646
	126121	162565	138994	142560	10670.5	0.979313	0.949906	0.968926	0.966048	0.00861015	JDQ443	0.333333	IAG933	0.604938
	295970	264800	282927	281232	9037.81	0.84226	0.867412	0.852785	0.854152	0.00729272	JDQ443	0.333333	IAG933	0.201646
	133603	214251	139645	162500	25934.4	0.973276	0.9082	0.968401	0.949959	0.0209268	JDQ443	1	IAG933	0.604938
	274146	255288	258856	262763	5783.78	0.85987	0.875087	0.872208	0.869055	0.00466701	JDQ443	1	IAG933	0.201646
	518545	548205	543884	536878	9250.98	0.662662	0.638729	0.642215	0.647869	0.00746473	JDQ443	1	IAG933	0
	665080	542845	507154	571693	47816.7	0.544421	0.643054	0.671853	0.619776	0.0385839	JDQ443	0.333333	IAG933	0
	632190	662342	566736	620423	28219.3	0.57096	0.54663	0.623776	0.580455	0.0227705	JDQ443	0.111111	IAG933	0
	636566	632920	717158	662215	27491.8	0.567429	0.570371	0.502398	0.546733	0.0221835	JDQ443	0.037037	IAG933	0
	842963	879093	941060	887705	28643.7	0.400885	0.371731	0.321729	0.364782	0.0231129	JDQ443	0.0123457	IAG933	0
	909403	955475	980383	948420	20791.6	0.347274	0.310098	0.289999	0.31579	0.016777	JDQ443	0.00411523	IAG933	0
NCI-H1792	1055079	587924	980017	874340	144838	0.00342707	0.000214982	-0.00364205	3.70074e-17	0.00204351	JDQ443	0	IAG933	0
	597875	228028	597875	474593	123282	0.401803	0.814368	0.401803	0.539324	0.137522	JDQ443	0	IAG933	0.604938
	813729	741505	741505	765580	24074.7	0.161017	0.241583	0.241583	0.214728	0.0268553	JDQ443	0	IAG933	0.201646
	427235	510277	425954	454489	27896.6	0.592152	0.499519	0.593581	0.56175	0.0311187	JDQ443	0.00411523	IAG933	0.604938
	780126	569615	755207	701649	66407.9	0.198502	0.433327	0.226299	0.286042	0.0740781	JDQ443	0.00411523	IAG933	0.201646
	202562	158264	271728	210851	33015.4	0.842775	0.892189	0.76562	0.833528	0.0368287	JDQ443	0.0123457	IAG933	0.604938
	507525	467314	536317	503719	20010.2	0.502588	0.547444	0.470471	0.506834	0.0223214	JDQ443	0.0123457	IAG933	0.201646
	133363	114510	176879	141584	18467.6	0.919967	0.940997	0.871424	0.910796	0.0206007	JDQ443	0.037037	IAG933	0.604938
	234314	267729	322451	274831	25689.6	0.807356	0.770081	0.709039	0.762158	0.0286568	JDQ443	0.037037	IAG933	0.201646
	51951	95271	96379	81200.3	14628.2	1.17025	0.962458	0.961222	1.03131	0.0694696	JDQ443	0.111111	IAG933	0.604938
	195774	167665	81094	148178	34509.4	0.850347	0.881703	0.978273	0.903441	0.0384953	JDQ443	0.111111	IAG933	0.201646
	73253	71098	76731	73694	1640.99	0.987019	0.989423	0.98314	0.986527	0.00183053	JDQ443	0.333333	IAG933	0.604938
	155409	164068	139736	153071	7120.66	0.895374	0.885715	0.912857	0.897982	0.0079431	JDQ443	0.333333	IAG933	0.201646
	68205	71496	51143	63614.7	6307.79	0.99265	0.988979	1.18448	1.05537	0.0645632	JDQ443	1	IAG933	0.604938
	138401	141862	154271	144845	4817.9	0.914347	0.910486	0.896644	0.907159	0.00537437	JDQ443	1	IAG933	0.201646
	452869	478800	364786	432152	34504.6	0.563557	0.534631	0.661814	0.586667	0.0384899	JDQ443	1	IAG933	0
	440306	349085	509248	432880	46383.9	0.577571	0.679328	0.500666	0.585855	0.0517413	JDQ443	0.333333	IAG933	0
	547377	574107	535238	552241	11481	0.458133	0.428316	0.471675	0.452708	0.0128071	JDQ443	0.111111	IAG933	0
	755566	730129	532333	672676	70554.7	0.225898	0.254273	0.474915	0.318362	0.0787038	JDQ443	0.037037	IAG933	0
	841147	851988	862919	852018	6285.05	0.130433	0.118339	0.106146	0.118306	0.00701098	JDQ443	0.0123457	IAG933	0
	567765	1013272	961408	847482	140657	0.435391	-0.061573	-0.00371865	0.123366	0.156904	JDQ443	0.00411523	IAG933	0
HCC-44	1315803	1289087	1232275	1279055	24628.7	-0.00377913	-0.00141552	0.00519464	1.41958e-16	0.00268545	JDQ443	0	IAG933	0
	334767	336325	336325	335806	519.333	0.924753	0.923536	0.923536	0.923942	0.000405897	JDQ443	0	IAG933	0.604938
	863909	797377	797377	819554	22177.3	0.51119	0.56319	0.56319	0.545856	0.0173332	JDQ443	0	IAG933	0.201646
	311869	648256	350268	436798	106309	0.94265	0.679739	0.912638	0.845009	0.0830881	JDQ443	0.00411523	IAG933	0.604938
	885405	980847	750680	872311	66765.3	0.494389	0.419794	0.599687	0.504623	0.052182	JDQ443	0.00411523	IAG933	0.201646
	188061	256012	238329	227467	20353.7	1.22024	0.986306	1.00071	1.06909	0.075692	JDQ443	0.0123457	IAG933	0.604938
	541509	1336542	656003	844685	248140	0.763169	0.141792	0.673684	0.526215	0.19394	JDQ443	0.0123457	IAG933	0.201646
	83880	143173	115418	114157	17128	1.67522	1.41628	1.53749	1.543	0.0748021	JDQ443	0.037037	IAG933	0.604938
	429871	393356	443019	422082	14856	0.850423	0.878962	0.840146	0.85651	0.0116111	JDQ443	0.037037	IAG933	0.201646
	105554	114527	98655	106245	4594.87	1.58057	1.54138	1.6107	1.57755	0.0200669	JDQ443	0.111111	IAG933	0.604938
	325188	356866	238956	307003	35231.2	0.93224	0.907481	0.999637	0.946453	0.0275358	JDQ443	0.111111	IAG933	0.201646
	48210	85413	111495	81706	18362.6	1.831	1.66853	1.55462	1.68472	0.0801937	JDQ443	0.333333	IAG933	0.604938
	268314	295506	336846	300222	19923.5	0.976691	0.955439	0.923128	0.951753	0.0155717	JDQ443	0.333333	IAG933	0.201646
	77282	64626	32359	58089	13373.7	1.70404	1.75931	1.90023	1.78786	0.0584061	JDQ443	1	IAG933	0.604938
	283716	221240	284294	263083	20922.3	0.964653	1.07534	0.964202	1.0014	0.0369711	JDQ443	1	IAG933	0.201646
	2030668	974555	798714	1267979	384708	-0.400718	0.424712	0.562145	0.195379	0.300678	JDQ443	1	IAG933	0
	997741	956118	1023360	992406	19593.5	0.40659	0.439122	0.386567	0.41076	0.0153138	JDQ443	0.333333	IAG933	0
	1032265	1102059	1119962	1084762	26752.4	0.379607	0.325058	0.311066	0.338577	0.020909	JDQ443	0.111111	IAG933	0
	1222301	2599320	1154094	1.65857e+06	470786	0.23108		0.284389	0.257734	0.0266544	JDQ443	0.037037	IAG933	0
	1382857	1304281	1308995	1.33204e+06	25442.8	0.105594	0.167007	0.163322	0.145308	0.0198854	JDQ443	0.0123457	IAG933	0
	1374832	1331267	1225372	1.31049e+06	44378.4	0.111866	0.145915	0.22868	0.162154	0.034685	JDQ443	0.00411523	IAG933	0
LU99	1401856	1095358	1187296	1228170	90808	-0.0243184	0.0169603	0.00735813	1.28659e-16	0.0124712	JDQ443	0	IAG933	0
	826796	801326	801326	809816	8490	0.326764	0.34967	0.34967	0.342034	0.00763533	JDQ443	0	IAG933	0.604938
	1164382	1113415	1113415	1130404	16989	0.0231618	0.068998	0.068998	0.0537193	0.0152787	JDQ443	0	IAG933	0.201646
	542953	817474	549602	636676	90419.2	0.582033	0.335147	0.576053	0.497744	0.0813169	JDQ443	0.00411523	IAG933	0.604938
	1159476	933650	1256510	1.11655e+06	95641.6	0.0275739	0.230666	-0.0596918	0.0661828	0.0860135	JDQ443	0.00411523	IAG933	0.201646
	372235	276211	271074	306507	32897.6	0.735565	0.821922	0.826542	0.794676	0.0295859	JDQ443	0.0123457	IAG933	0.604938
	1056581	1162478	1111531	1.1102e+06	30577.1	0.120111	0.0248741	0.0706924	0.0718924	0.027499	JDQ443	0.0123457	IAG933	0.201646
	237379	279653	231351	249461	15196	0.856845	0.818827	0.862266	0.845979	0.0136662	JDQ443	0.037037	IAG933	0.604938
	671023	810327	679141	720164	45142.5	0.466855	0.341575	0.459554	0.422661	0.0405981	JDQ443	0.037037	IAG933	0.201646
	153210	123852	193431	156831	20167.2	0.932541	0.958943	0.896369	0.929284	0.018137	JDQ443	0.111111	IAG933	0.604938
	361173	415149	280547	352290	39109.3	0.745513	0.696971	0.818023	0.753502	0.0351722	JDQ443	0.111111	IAG933	0.201646
	105279	101185	94308	100257	3200.84	0.975647	0.979329	0.985513	0.980163	0.00287862	JDQ443	0.333333	IAG933	0.604938
	366274	384018	327871	359388	16569.9	0.740926	0.724968	0.775463	0.747119	0.0149019	JDQ443	0.333333	IAG933	0.201646
	91399	73310	86311	83673.3	5385.81	0.988129	1.07171	0.992705	1.01751	0.0271288	JDQ443	1	IAG933	0.604938
	263727	355647	299551	306308	26749.3	0.833149	0.750483	0.800932	0.794855	0.0240565	JDQ443	1	IAG933	0.201646
	936641	909020	951473	932378	12439.1	0.227976	0.252817	0.214638	0.23181	0.0111869	JDQ443	1	IAG933	0
	936885	1015242	1005098	985742	24603.2	0.227757	0.157288	0.166411	0.183819	0.0221265	JDQ443	0.333333	IAG933	0
	1048485	932388	1111625	1.03083e+06	52488.7	0.127392	0.231801	0.0706078	0.143267	0.0472047	JDQ443	0.111111	IAG933	0
	1091722	1165640	1182712	1.14669e+06	27923	0.0885072	0.0220304	0.00667704	0.0390716	0.0251121	JDQ443	0.037037	IAG933	0
	1327190	1279559	1246420	1.28439e+06	23441.1	-0.123257	-0.0804205	-0.0506176	-0.0847649	0.0210813	JDQ443	0.0123457	IAG933	0
	1347722	1171133	1139397	1.21942e+06	64803.2		0.0170904	0.0456316	0.031361	0.0142706	JDQ443	0.00411523	IAG933	0
SW837	559654	740938	734898	678497	59446.9	0.00437932	0.0130896	-0.0174689	-7.40149e-17	0.00908917	JDQ443	0	IAG933	0
	271279	271279	320654	287737	16458.3	0.651413	0.651413	0.571615	0.624814	0.0265992	JDQ443	0	IAG933	0.604938
	385972	432825	432825	417207	15617.7	0.466051	0.39033	0.39033	0.41557	0.0252405	JDQ443	0	IAG933	0.201646
	221878	144466	253683	206676	32431.6	0.731252	0.856362	0.67985	0.755821	0.0524143	JDQ443	0.00411523	IAG933	0.604938
	339824	331453	386711	352663	17194.8	0.540634	0.554162	0.464857	0.519884	0.0277894	JDQ443	0.00411523	IAG933	0.201646
	165783	142277	160068	156043	7077.79	0.82191	0.859899	0.831147	0.837652	0.0114388	JDQ443	0.0123457	IAG933	0.604938
	207616	237960	216306	220627	9022.1	0.754302	0.705261	0.740257	0.733273	0.0145811	JDQ443	0.0123457	IAG933	0.201646
	107696	78477	94032	93401.7	8440.68	0.915788	0.96301	0.937871	0.938889	0.0136414	JDQ443	0.037037	IAG933	0.604938
	108265	150085	138130	132160	12436	0.914868	0.847281	0.866602	0.87625	0.0200984	JDQ443	0.037037	IAG933	0.201646
	85030	78006	52435	71823.7	9904.11	0.952419	0.963771	1.05987	0.99202	0.0340822	JDQ443	0.111111	IAG933	0.604938
	80165	132841	104002	105669	15229.1	0.960282	0.875149	0.921758	0.919063	0.0246125	JDQ443	0.111111	IAG933	0.201646
	43214	48280	40135	43876.3	2374.47	1.23488	1.13873	1.29332	1.22231	0.0450673	JDQ443	0.333333	IAG933	0.604938
	72818	72936	64941	70231.7	2645.55	0.972156	0.971965	0.984886	0.976336	0.00427561	JDQ443	0.333333	IAG933	0.201646
	45146	42819	45734	44566.3	890.003	1.19821	1.24238	1.18705	1.20921	0.0168922	JDQ443	1	IAG933	0.604938
	57032	68587	58575	61398	3621.99	0.997668	0.978994	0.995175	0.990612	0.00585369	JDQ443	1	IAG933	0.201646
	139994	131610	137987	136530	2527.47	0.863589	0.877139	0.866833	0.869187	0.00408477	JDQ443	1	IAG933	0
	126267	118319	166365	136984	14868.8	0.885774	0.898619	0.82097	0.868454	0.0240302	JDQ443	0.333333	IAG933	0
	169406	198073	190060	185846	8539.43	0.816055	0.769725	0.782675	0.789485	0.013801	JDQ443	0.111111	IAG933	0
	277429	264689	270802	270973	3678.72	0.641473	0.662063	0.652184	0.651907	0.00594537	JDQ443	0.037037	IAG933	0
	399597	475906	516968	464157	34387.6	0.444031	0.320704	0.254342	0.339693	0.0555755	JDQ443	0.0123457	IAG933	0
	674405	698941	628112	667153	20765.6	-0.000100112	-0.039754	0.0747164	0.0116208	0.0335604	JDQ443	0.00411523	IAG933	0
SW1463	680944	851813	770457	767738	49344.4	0.0359748	-0.00828255	-0.0276922	-2.89121e-17	0.0188399	JDQ443	0	IAG933	0
	619958	484016	484016	529330	45314	0.277349	0.471344	0.471344	0.406679	0.064665	JDQ443	0	IAG933	0.604938
	508916	723798	723798	652171	71627.3	0.43581	0.129165	0.129165	0.23138	0.102215	JDQ443	0	IAG933	0.201646
	608982	568715	413724	530474	59520.9	0.293012	0.350475	0.571653	0.405047	0.0849388	JDQ443	0.00411523	IAG933	0.604938
	565680	531410	647069	581386	34299	0.354806	0.40371	0.23866	0.332392	0.0489461	JDQ443	0.00411523	IAG933	0.201646
	272410	376006	264894	304437	35850.4	0.773314	0.625478	0.78404	0.727611	0.05116	JDQ443	0.0123457	IAG933	0.604938
	276258	248600	382731	302530	40887.8	0.767823	0.807292	0.615882	0.730332	0.0583486	JDQ443	0.0123457	IAG933	0.201646
	122294	179597	145632	149174	16636.5	0.987536	0.905762	0.954232	0.949177	0.023741	JDQ443	0.037037	IAG933	0.604938
	239830	232632	245299	239254	3667.99	0.819807	0.830079	0.812003	0.82063	0.00523437	JDQ443	0.037037	IAG933	0.201646
	84381	110274	99318	97991	7504.06	1.27334	1.03078	1.13341	1.14584	0.0702955	JDQ443	0.111111	IAG933	0.604938
	157842	129056	106870	131256	14755.4	0.936807	0.977886	1.06267	0.992454	0.0370558	JDQ443	0.111111	IAG933	0.201646
	42068	42422	55002	46497.3	4253.56	1.66971	1.6664	1.54855	1.62822	0.0398459	JDQ443	0.333333	IAG933	0.604938
	85434	82960	97969	88787.7	4645.89	1.26347	1.28665	1.14605	1.23206	0.0435211	JDQ443	0.333333	IAG933	0.201646
	37632	46469	29289	37796.7	4960.12	1.71127	1.62848	1.78942	1.70972	0.0464648	JDQ443	1	IAG933	0.604938
	64447	38614	48676	50579	7517.8	1.46007	1.70207	1.60781	1.58998	0.0704243	JDQ443	1	IAG933	0.201646
	153604	117295	129823	133574	10648	0.942855	0.99467	0.976792	0.971439	0.0151951	JDQ443	1	IAG933	0
	195864	163979	121069	160304	21669.5	0.882549	0.92805	0.989284	0.933294	0.0309233	JDQ443	0.333333	IAG933	0
	603536	399090	555828	519485	61752.7	0.300784	0.592537	0.368865	0.420728	0.0881236	JDQ443	0.111111	IAG933	0
	291513	265374	578776	378554	100395	0.746053	0.783355	0.336117	0.621842	0.143268	JDQ443	0.037037	IAG933	0
	755691	900092	687569	781117	62653.5	0.083652	-0.122414	0.180865	0.0473676	0.0894092	JDQ443	0.0123457	IAG933	0
	706162	802620	902884	803889	56792.3	0.154332	0.0166824	-0.126399	0.0148719	0.081045	JDQ443	0.00411523	IAG933	0

## Sheet: Fig 6b
Tumor volume (mm3)
days post first dose	Vehicules po QD								JDQ443 100mg/kg po QD								IAG933 240mg/kg po QD								JDQ443 100mg/kg po QD + IAG933 60mg/kg po QD								JDQ443 100mg/kg po QD + IAG933 120mg/kg po QD								JDQ443 100mg/kg po QD + IAG933 240mg/kg po QD
							mean	SEM							mean	SEM							mean	SEM							mean	SEM							mean	SEM							mean	SEM
0	89.04	257.54	251.53	255.55	252.99	86.65	198.883	35.1249	338.76	231.09	185.23	75.54	173.6	187.04	198.543	35.015	130.58	281.45	84.79	169.21	227.5	301.72	199.208	35.0115	220.92	229.4	226.82	318.66	83.18	114.8	198.963	35.1193	266.58	97.77	233.83	273.49	82.51	240.45	199.105	35.0544	177.61	113.83	176.71	140.75	353.98	230.18	198.843	34.9248
4	171.58	434.86	407.44	543.95	501.55	141.49	366.812	69.45	430.45	250.13	205.24	67.64	193.33	248.26	232.508	48.0276	235.89	561.53	152.12	242.8	264.2	499.18	325.953	66.9729	257.4	158.65	194.5	367.42	85.75	140.83	200.758	40.6673	193.57	82.6	130.58	178.55	117.48	180.99	147.295	17.8954	108.8	60.8	121.34	85.4	122.38	129.12	104.64	10.8048
7	274.09	558.35	456.77	688.78	490.22	171.71	439.987	77.0729	446.02	275.47	197.28	78.74	185.69	264.16	241.227	50.0188	327.16	747.74	142.73	364.8	353	746.31	446.957	100.427	257.88	187.52	230.82	419.73	80.32	134.24	218.418	48.0795	233.77	106.72	146.98	145.13	107.99	159.46	150.008	18.9541	188.83	72.14	105.48	112.17	123.46	109.05	118.522	15.7258
11	363.71	1080.84	531.1	925.44	670.77	341.88	652.29	122.872	462.42	388.75	268.26	61.17	235.9	404.34	303.473	59.785	487.73	1208.18	183.53	444.79	391	1123.77	639.833	172.097	313.56	258.72	223.69	478.09	89.75	199.89	260.617	53.0245	174.15	78.13	100.83	272.5	88.07	260.31	162.332	35.7135	104.5	75.94	76.91	94.9	83.56	78.07	85.6467	4.73772
13	374.84	1085.11	818.3	888.36	635.02	376.37	696.333	117.245	586.32	397.57	262.42	79.73	284.34	336.74	324.52	68.1708	487.68	1223.04	169.87	520.19	436.28	1104.13	656.865	168.694	268.43	200.75	188.97	386.98	75.61	169.75	215.082	42.7355	221.92	98.66	110.95	205.99	76.77	238.97	158.877	29.025	97.52	75.68	63.53	89.22	82.13	56.44	77.42	6.32865
16	553.05	1336.81	664.98	1067.12	725.32	449.15	799.405	137.526	521.59	532.73	282.12	98.23	266.02	399.48	350.028	68.3935	685.71	1287.47	198.19	510.98	556.36	1290.93	754.94	181.162	307.2	262.25	216.69	408.31	78.76	169.75	240.493	46.481	178.1	70.55	118.66	183.77	102.68	181.59	139.225	19.8032	116.57	77.6	59.11	84.92	88.39	83.35	84.99	7.60688
18	548.62	1455.39	826.01	1106.92	780.03	503.06	870.005	146.83	543.01	408.98	312.33	79.01	292.42	385.74	336.915	63.0216	776.68	1440.45	235.39	487.82	602.39	1248.16	798.482	188.577	254.77	193.92	178.51	401.3	67.94	194.43	215.145	44.7641	170.39	71.88	112.52	137.69	95.26	199.76	131.25	19.526	57.76	75.61	52.05	114.16	57.08	94.68	75.2233	10.1093
20									592.19	456.34	311.82	62.98	233.52	386.13	340.497	74.8629									242.08	195.23	178.94	404.36	82.49	175.83	213.155	43.7243	152.37	72.2	128.39	91.25	75.25	198.26	119.62	20.2944	50.22	66.88	43.05	111.65	64.76	94.82	71.8967	10.7764
22									628.05	502.1	344.26	57.13	257.13	422.56	368.538	81.2567									249.47	202.76	213.1	475.46	80.9	182.47	234.027	53.5568	257.85	98.68	140.22	117.98	77.66	210.34	150.455	28.4365	56.77	84.37	42.19	128.2	54.79	97.3	77.27	13.1677
25									613.82	491.34	376.3	57.85	231.94	415.81	364.51	80.1306									239.84	233.7	218.86	429.31	85.59	227.57	239.145	44.8395	229.67	72.84	103.09	111.94	79.54	224.31	136.898	29.1014	41.7	83.83		178.27	52.28	108.36	92.888	24.3729
27									654.56	527.61	343.93	100.96	245.21	404.53	379.467	80.6442									256.76	189.16	259.28	416.75	75.31	209.07	234.388	45.5955	176.57	71.11	100.4	124.54	80.26	244.69	132.928	27.1534	35.31	84.84		195.95	56.72	98.24	94.212	27.6855
one-way ANOVA - Tumor volume day 18
Tukey's multiple comparisons test	Mean Diff.	95.00% CI of diff.	Below threshold?	Summary	Adjusted P Value
Vehicules po QD vs. JDQ443 100mg/kg po QD (n=6)	0.4513	0.1716 to 0.7309	Yes	***	0.0004
Vehicules po QD vs. IAG933 240mg/kg po QD	0.0869	-0.1928 to 0.3666	No	ns	0.9313
Vehicules po QD vs. JDQ443 100mg/kg po QD + IAG933 60mg/kg po QD	0.637	0.3573 to 0.9166	Yes	****	<0.0001
Vehicules po QD vs. JDQ443 100mg/kg po QD + IAG933 120mg/kg po QD	0.8182	0.5386 to 1.098	Yes	****	<0.0001
Vehicules po QD vs. JDQ443 100mg/kg po QD + IAG933 240mg/kg po QD	1.069	0.7892 to 1.349	Yes	****	<0.0001
JDQ443 100mg/kg po QD (n=6) vs. IAG933 240mg/kg po QD	-0.3644	-0.6440 to -0.08471	Yes	**	0.0052
JDQ443 100mg/kg po QD (n=6) vs. JDQ443 100mg/kg po QD + IAG933 60mg/kg po QD	0.1857	-0.09399 to 0.4653	No	ns	0.3555
JDQ443 100mg/kg po QD (n=6) vs. JDQ443 100mg/kg po QD + IAG933 120mg/kg po QD	0.367	0.08729 to 0.6466	Yes	**	0.0048
JDQ443 100mg/kg po QD (n=6) vs. JDQ443 100mg/kg po QD + IAG933 240mg/kg po QD	0.6176	0.3379 to 0.8972	Yes	****	<0.0001
IAG933 240mg/kg po QD vs. JDQ443 100mg/kg po QD + IAG933 60mg/kg po QD	0.5501	0.2704 to 0.8297	Yes	****	<0.0001
IAG933 240mg/kg po QD vs. JDQ443 100mg/kg po QD + IAG933 120mg/kg po QD	0.7313	0.4517 to 1.011	Yes	****	<0.0001
IAG933 240mg/kg po QD vs. JDQ443 100mg/kg po QD + IAG933 240mg/kg po QD	0.982	0.7023 to 1.262	Yes	****	<0.0001
JDQ443 100mg/kg po QD + IAG933 60mg/kg po QD vs. JDQ443 100mg/kg po QD + IAG933 120mg/kg po QD	0.1813	-0.09839 to 0.4609	No	ns	0.3814
JDQ443 100mg/kg po QD + IAG933 60mg/kg po QD vs. JDQ443 100mg/kg po QD + IAG933 240mg/kg po QD	0.4319	0.1522 to 0.7116	Yes	***	0.0007
JDQ443 100mg/kg po QD + IAG933 120mg/kg po QD vs. JDQ443 100mg/kg po QD + IAG933 240mg/kg po QD	0.2506	-0.02905 to 0.5303	No	ns	0.0995
% change in body weight
days post first dose	Vehicules po QD								JDQ443 100mg/kg po QD								IAG933 240mg/kg po QD								JDQ443 100mg/kg po QD + IAG933 60mg/kg po QD								JDQ443 100mg/kg po QD + IAG933 120mg/kg po QD								JDQ443 100mg/kg po QD + IAG933 240mg/kg po QD
							mean	SEM							mean	SEM							mean	SEM							mean	SEM							mean	SEM							mean	SEM
0	0	0	0	0	0	0	0	0	0	0	0	0	0	0	0	0	0	0	0	0	0	0	0	0	0	0	0	0	0	0	0	0	0	0	0	0	0	0	0	0	0	0	0	0	0	0	0	0
4	3.23	-0.36	-1.81	1.49	3.62	0.73	1.15	0.851685	5	1.74	-3.01	2.49	0.39	1.7	1.385	1.07735	-0.33	0	4.4	-1.7	-2.39	0	-0.00333333	0.967315	4.18	1.78	1.12	-1.01	3.17	0.31	1.59167	0.771576	4.33	-1.38	-0.36	2.01	-2.42	0.33	0.418333	0.995629	1.12	3.67	1.42	1.52	1.16	0	1.48167	0.490703
7	3.23	-1.79	1.08	-3.35	4.35	3.3	1.13667	1.26605	1.92	5.56	-0.67	1.87	-1.94	3.4	1.69	1.10654	-1	-4.43	0	-2.98	-2.39	-1.24	-2.00667	0.647939	1.74	-4.27	0.75	-3.38	1.06	-0.31	-0.735	1.02022	7.48	-0.69	1.09	5.7	-1.38	0	2.03333	1.49669	5.62	1.63	-1.42	-1.82	-5.02	-4.06	-0.845	1.60177
11	0	-5.02	-0.72	-5.58	7.61	2.56	-0.191667	2.00915	2.31	6.6	0.67	3.12	1.94	3.4	3.00667	0.819812	1.34	-8.49	-1.6	-4.68	-7.17	-9.54	-5.02333	1.72584	3.14	-1.78	3.73	-3.04	3.17	-0.31	0.818333	1.18757	7.09	-1.38	2.55	6.04	2.08	-0.99	2.565	1.42581	5.62	3.27	-2.48	0	-5.02	-3.69	-0.383333	1.69669
13	2.82	0	-2.17	-2.97	6.52	3.66	1.31	1.49546	3.85	5.21	0.33	4.67	3.88	4.42	3.72667	0.710562	-0.67	-6.27	2	-4.26	-5.18	-8.71	-3.84833	1.589	5.57	-1.07	7.84	-4.39	5.99	0.31	2.375	1.95823	9.45	-0.35	5.11	7.05	1.73	0.33	3.88667	1.60939	8.99	8.98	2.84	3.94	6.56	1.85	5.52667	1.26809
16	3.23	-2.51	-1.44	-2.97	7.61	1.47	0.898333	1.66191	6.15	10.42	7.69	7.17	11.63	4.42	7.91333	1.09563	-1.67	-2.95	10.8	-14.89	-8.37	-9.54	-4.43667	3.61851	9.41	5.69	7.84	0.34	8.45	5.92	6.275	1.3254	9.45	5.88	6.57	14.43	9.34	6.29	8.66	1.31774	6.37	9.8	-5.32	9.7	3.09	7.01	5.10833	2.31752
18	2.82	-2.87	-2.17	-6.69	4.35	2.56	-0.333333	1.73651	0	5.21	3.01	3.43	4.65	1.36	2.94333	0.805438	-5.35	-12.92	4	-18.3	-15.14	-17.84	-10.925	3.54866	6.97	-0.36	5.22	-2.03	7.04	1.87	3.11833	1.57897	9.06	4.5	6.2	1.68	7.27	2.65	5.22667	1.14838	-5.24	13.06	-9.57	5.76	4.63	1.85	1.74833	3.31312
20									13.85	11.81	8.36	4.36	17.44	6.12	10.3233	2.01972									16.72	9.61	8.58	7.43	5.99	5.61	8.99	1.66497	12.6	6.92	8.39	4.7	9.34	7.62	8.26167	1.07854	-3.37	18.37	-6.38	11.21	15.06	6.27	6.86	4.07816
22									13.46	8.68	7.02	5.92	13.57	0	8.10833	2.08579									18.82	13.88	9.33	2.36	3.87	5.61	8.97833	2.59648	11.42	6.23	7.66	8.05	9.34	9.6	8.71667	0.735331	-3	14.29	-10.64	2.73	16.22	5.17	4.12833	4.16903
25									8.08	7.99	8.7	10.28	12.02	4.08	8.525	1.08885									15.68	7.12	7.09	-2.7	8.1	0.31	5.93333	2.63688	13.39	6.57	7.66	8.39	12.46	8.61	9.51333	1.12379	-1.5	14.69		6.06	6.56	5.54	6.27	2.56837
27									4.62	4.51	3.34	4.05	9.69	-1.36	4.14167	1.43838									11.5	1.42	0.75	-3.72	2.82	0.31	2.18	2.06722	5.91	1.38	2.55	7.72	6.23	2.65	4.40667	1.03693	-7.49	7.76		0.91	3.47	-1.11	0.708	2.52896
one-way ANOVA - body weight loss day 18
Tukey's multiple comparisons test	Mean Diff.	95.00% CI of diff.	Below threshold?	Summary	Adjusted P Value
Vehicules po QD vs. JDQ443 100mg/kg po QD (n=6)	-0.01431	-0.05802 to 0.02939	No	ns	0.9156
Vehicules po QD vs. IAG933 240mg/kg po QD	0.05011	0.006399 to 0.09382	Yes	*	0.0174
Vehicules po QD vs. JDQ443 100mg/kg po QD + IAG933 60mg/kg po QD	-0.01486	-0.05857 to 0.02885	No	ns	0.9025
Vehicules po QD vs. JDQ443 100mg/kg po QD + IAG933 120mg/kg po QD	-0.02378	-0.06749 to 0.01993	No	ns	0.5706
Vehicules po QD vs. JDQ443 100mg/kg po QD + IAG933 240mg/kg po QD	-0.008147	-0.05186 to 0.03556	No	ns	0.9925
JDQ443 100mg/kg po QD (n=6) vs. IAG933 240mg/kg po QD	0.06442	0.02071 to 0.1081	Yes	**	0.0013
JDQ443 100mg/kg po QD (n=6) vs. JDQ443 100mg/kg po QD + IAG933 60mg/kg po QD	-0.0005485	-0.04426 to 0.04316	No	ns	>0.9999
JDQ443 100mg/kg po QD (n=6) vs. JDQ443 100mg/kg po QD + IAG933 120mg/kg po QD	-0.009465	-0.05317 to 0.03424	No	ns	0.9851
JDQ443 100mg/kg po QD (n=6) vs. JDQ443 100mg/kg po QD + IAG933 240mg/kg po QD	0.006167	-0.03754 to 0.04988	No	ns	0.998
IAG933 240mg/kg po QD vs. JDQ443 100mg/kg po QD + IAG933 60mg/kg po QD	-0.06497	-0.1087 to -0.02126	Yes	**	0.0012
IAG933 240mg/kg po QD vs. JDQ443 100mg/kg po QD + IAG933 120mg/kg po QD	-0.07389	-0.1176 to -0.03018	Yes	***	0.0002
IAG933 240mg/kg po QD vs. JDQ443 100mg/kg po QD + IAG933 240mg/kg po QD	-0.05825	-0.1020 to -0.01455	Yes	**	0.0041
JDQ443 100mg/kg po QD + IAG933 60mg/kg po QD vs. JDQ443 100mg/kg po QD + IAG933 120mg/kg po QD	-0.008917	-0.05262 to 0.03479	No	ns	0.9886
JDQ443 100mg/kg po QD + IAG933 60mg/kg po QD vs. JDQ443 100mg/kg po QD + IAG933 240mg/kg po QD	0.006716	-0.03699 to 0.05042	No	ns	0.9969
JDQ443 100mg/kg po QD + IAG933 120mg/kg po QD vs. JDQ443 100mg/kg po QD + IAG933 240mg/kg po QD	0.01563	-0.02808 to 0.05934	No	ns	0.8824

## Sheet: Fig 6c
Tumor volume (mm3)
	days post first dose	Veh 2094-HX						JDQ443 100mg/kg po QD						IAG933 250mg/kg po QD						JDQ443 100mg/kg po QD + IAG933 250mg/kg po QD
						mean	SEM					mean	SEM					mean	SEM						mean	SEM
	0	166.36	306.27	92.86		188.497	62.5925	244.56	85.49	197.5		175.85	47.1782	168	301.41	89.18		186.197	61.9374	196.78	587.96	180.61			321.783	133.17
	2	200.23	433.29	194.24		275.92	78.704	197.26	138.08	197.11		177.483	19.7017	76.68	314.43	125.52		172.21	72.4942	204.85	553.25	150.59			302.897	126.153
	5	209.11	430.37	133.33		257.603	89.1102	181.6	70.77	128.31		126.893	32.0017	178.66	321.16	130.94		210.253	57.1388	100.31	367.38	142.26			203.317	82.9207
	7	246.67	484.12	153.59		294.793	98.4029	185.2	107.86	114.5		135.853	24.7477	258.22	300.02	111.09		223.11	57.2951	94.26	250	93.33			145.863	52.069
	9	299.55	469.52	195.54		321.537	79.8516	170.98	68.49	73.14		104.203	33.4153	194.62	216.86	113.31		174.93	31.4718	47.01	130.51	41.58			73.0333	28.7811
	12	379.63	600.5	289.85		423.327	92.3001	139.08	54.24	76.34		89.8867	25.4106	234.11	242.6	91.29		189.333	49.0829	40.99	88.4	45.11			58.1667	15.1634
	14	330.05	765.91	328.8		474.92	145.495	101.66	53.62	74.75		76.6767	13.9014	204.31	278.78	92.6		191.897	54.1027	36.87	63.68	29.53			43.36	10.3786
	16	551.58	656.25	446.05		551.293	60.6797	107.58	28.51	60.55		65.5467	22.9619	294.16	320.4	95.61		236.723	70.9621	31.95	63.11	45.52			46.86	9.02004
	19	557.31	749.34	569.04		625.23	62.1473	91.4	42.5	40.09		57.9967	16.7162	327.45	255.14	110.09		230.893	63.9069	23.83	55	20.68			33.17	10.9528
	21	594.97	867.56	708.11		723.547	79.0676	76.77	28.35	60.42		55.18	14.2211	381.72	325.72	134.9		280.78	74.71	22.72	58.87	27.66			36.4167	11.3169
	23	713.4	699.98	756.76		723.38	17.1337	77.85	44.15	75.56		65.8533	10.8718	526.67	322.02	118.81		322.5	117.739	28.81	29.91	20.57			26.43	2.94716
	26	617.26	700.11	791.52		702.963	50.3248	78.79	35.04	42.6		52.1433	13.5009	429.81	325.98	183.9		313.23	71.2738	26.24		12.94			19.59	6.65
	28	706.85	777.24	846.58		776.89	40.337	66.39	43.23	56.01		55.21	6.69767	592.58	340.4	171.96		368.313	122.222	10.61		8.18			9.395	1.215
	30	844	843.66	926.44		871.367	27.5368	58.25	46.93	55.56		53.58	3.41447	673.56	361.19	220.2		418.317	133.954	8.86		7.12			7.99	0.87
	33	970.78	1365.77	1102.57		1146.37	116.108	62.82	64.54	64.64		64	0.590706	678.46	399.67	241.25		439.793	127.796	8.14		8.56			8.35	0.21
	35							63.77	62.25	54.2		60.0733	2.96927	873.67	412.73	320.73		535.71	171.054	0		7.09			3.545	3.545
	37							48.62	87.41	66.83		67.62	11.2047	873.78	462.56	329.11		555.15	163.907	10.85		0			5.425	5.425
	40							66.78	90.14	75.62		77.5133	6.80957	903.01	547.39	406.97		619.123	147.618	10		11.59			10.795	0.795
	42							68.31	74.8	96.61		79.9067	8.55923	1145.3	527.47	518.81		730.527	207.402	8.68		7.6			8.14	0.54
last dose	44							41.13	74	102.54		72.5567	17.7422							7.06		8.17			7.615	0.555
	48							64.47	118.63	151.87		111.657	25.47							8.62		15.33			11.975	3.355
	51							74.91	154.97	223.3		151.06	42.8811							0		10.96			5.48	5.48
	54							72.17	155.11	255.16		160.813	52.9016							0		6.78			3.39	3.39
	57							85.16	314.24	439.12		279.507	103.645							0		8.6			4.3	4.3
	61							106.7	382.91	573.34		354.317	135.464							0		0			0	0
	68							129.54	723.8	996.39		616.577	255.917							0		0			0	0
	76																			0		30.48			15.24	15.24
one-way ANOVA - Tumor volume Day 2-44 under treatments
Tukey's multiple comparisons test	Mean Diff.	95.00% CI of diff.	Below threshold?	Summary	Adjusted P Value
Veh 2094-HX vs. JDQ443 100mg/kg po QD	502.6	362.3 to 642.8	Yes	****	<0.0001
Veh 2094-HX vs. IAG933 250mg/kg po QD	238.4	96.49 to 380.2	Yes	***	0.0002
Veh 2094-HX vs. Combination	528.2	388.0 to 668.4	Yes	****	<0.0001
JDQ443 100mg/kg po QD vs. IAG933 250mg/kg po QD	-264.2	-395.1 to -133.3	Yes	****	<0.0001
JDQ443 100mg/kg po QD vs. Combination	25.67	-103.5 to 154.8	No	ns	0.953
IAG933 250mg/kg po QD vs. Combination	289.9	158.9 to 420.8	Yes	****	<0.0001
Paired t test - Tumor volume Day 48-76 off treatments
P value	0.0172		JDQ443 100mpk po QD + IAG933 250mpk po QD
P value summary	*		vs.
Significantly different (P < 0.05)?	Yes		JDQ443 100mpk po QD
One- or two-tailed P value?	Two-tailed
t, df	t=3.506, df=5
Number of pairs	6
% change in body weight
	days post first dose	Veh 2094-HX						JDQ443 100mg/kg po QD						IAG933 250mg/kg po QD						JDQ443 100mg/kg po QD + IAG933 250mg/kg po QD
						mean	SEM					mean	SEM					mean	SEM						mean	SEM
	0	0	0	0		0	0	0	0	0		0	0	0	0	0		0	0	0	0	0			0	0
	2	2.21	2.18	4.88		3.09	0.895042	-1.3	0.38	0.34		-0.193333	0.553454	0.39	-0.8	3.85		1.14667	1.39464	5.41	2.72	5.79			4.64	0.966247
	5	1.1	1.82	2.03		1.65	0.281603	0.43	2.29	-0.34		0.793333	0.780648	1.16	-0.4	2.31		1.02333	0.785288	0.39	3.11	5.37			2.95667	1.43965
	7	3.31	2.55	4.47		3.44333	0.558251	1.3	3.82	0.34		1.82	1.03769	1.54	0	3.85		1.79667	1.11878	1.54	3.89	4.13			3.18667	0.826243
	9	2.21	2.18	3.25		2.54667	0.351773	0.87	4.2	1.36		2.14333	1.03802	1.93	-1.99	4.62		1.52	1.91912	4.63	4.67	7.02			5.44	0.790084
	12	5.51	3.27	4.88		4.55333	0.666942	3.04	6.49	2.71		4.08	1.20876	4.25	2.79	6.54		4.52667	1.09133	5.41	7.39	7.44			6.74667	0.668489
	14	4.41	5.45	4.88		4.91333	0.300684	3.91	4.96	1.36		3.41	1.06888	2.7	1.99	5.77		3.48667	1.15992	2.7	6.61	8.68			5.99667	1.7533
	16	6.99	5.82	10.16		7.65667	1.29644	5.22	8.4	5.76		6.46	0.982446	4.25	0	5.77		3.34	1.72668	4.25	6.23	7.85			6.11	1.04096
	19	6.62	8.36	8.94		7.97333	0.697073	5.65	8.78	3.39		5.94	1.5627	3.86	2.39	6.15		4.13333	1.09399	3.47	5.45	8.26			5.72667	1.38966
	21	3.31	5.09	7.72		5.37333	1.28092	6.96	7.63	4.75		6.44667	0.870102	2.7	0.8	6.15		3.21667	1.56587	3.86	4.28	7.85			5.33	1.26582
	23	2.94	6.91	7.72		5.85667	1.47696	6.09	6.49	4.41		5.66333	0.637216	0.77	-1.2	3.85		1.14	1.4695	5.02	5.84	8.68			6.51333	1.10889
	26	5.88	9.45	8.13		7.82	1.04216	8.26	9.54	6.44		8.08	0.899407	5.02	5.58	7.31		5.97	0.689227	6.56		11.57			9.065	2.505
	28	6.99	10.18	8.54		8.57	0.920996	6.52	7.63	5.76		6.63667	0.542965	3.09	1.99	6.54		3.87333	1.37062	1.93		7.44			4.685	2.755
	30	7.35	11.27	9.76		9.46	1.1415	6.52	8.78	6.44		7.24667	0.767014	3.86	0.8	5.38		3.34667	1.34682	3.47		7.44			5.455	1.985
	33	9.56	11.64	13.41		11.5367	1.1126	6.09	8.78	5.42		6.76333	1.02672	4.63	3.98	6.15		4.92	0.642988	3.86		11.98			7.92	4.06
	35							6.09	10.69	6.78		7.85333	1.43225	3.47	3.98	6.92		4.79	1.07513	2.32		10.74			6.53	4.21
	37							9.57	11.83	8.47		9.95667	0.989029	6.56	3.19	7.31		5.68667	1.26697	4.63		11.98			8.305	3.675
	40							11.3	14.5	11.19		12.33	1.08546	10.42	6.77	8.46		8.55	1.05462	1.16		11.57			6.365	5.205
	42							5.65	15.27	11.86		10.9267	2.81599	10.04	6.77	8.46		8.42333	0.944146	6.56		13.64			10.1	3.54
last dose	44							10	14.12	14.24		12.7867	1.39376							5.02		14.46			9.74	4.72
	48							4.78	12.6	10.51		9.29667	2.33754							0.39		12.81			6.6	6.21
	51							7.39	14.89	6.78		9.68667	2.60762							1.93		11.98			6.955	5.025
	54							10.87	17.18	13.56		13.87	1.82812							6.18		16.53			11.355	5.175
	57							7.83	14.89	13.56		12.0933	2.16597							2.7		11.16			6.93	4.23
	61							11.3	16.41	10.17		12.6267	1.91959							2.82		14.29
	68							10.43	12.21	14.92		12.52	1.30539							0.77		14.88			7.825	7.055
	76																			5.79		17.36			11.575	5.785
one-way ANOVA - %Body weight change Day 2-44 under treatments
Tukey's multiple comparisons test	Mean Diff.	95.00% CI of diff.	Below threshold?	Summary	Adjusted P Value
Veh 2094-HX vs. JDQ443 100mpk po QD	-0.239	-2.817 to 2.339	No	ns	0.9948
Veh 2094-HX vs. IAG933 250mpk po QD	2.093	-0.5148 to 4.701	No	ns	0.1589
Veh 2094-HX vs. Combination	-0.3268	-2.905 to 2.251	No	ns	0.987
JDQ443 100mpk po QD vs. IAG933 250mpk po QD	2.332	-0.07500 to 4.740	No	ns	0.061
JDQ443 100mpk po QD vs. Combination	-0.08781	-2.462 to 2.287	No	ns	0.9997
IAG933 250mpk po QD vs. Combination	-2.42	-4.828 to -0.01280	No	ns	0.0513

## Sheet: Fig 6d
% cells Caspase+ and Cytotox+ - NCI-H1373										% cells Caspase+ and Cytotox+ - HCC44										% cells Caspase+ and Cytotox+ - Calu-1										% cells Caspase+ and Cytotox+ - LU99
hours	DMSO mean	JDQ443 mean	JDQ/IAG933 mean	IAG933 mean	DMSO stdv	JDQ443 stdv	JDQ/IAG933 stdv	IAG933 stdv		hours	DMSO mean	JDQ443 mean	JDQ/IAG933 mean	IAG933 mean	DMSO stdv	JDQ443 stdv	JDQ/IAG933 stdv	IAG933 stdv		hours	DMSO mean	JDQ443 mean	JDQ/IAG933 mean	IAG933 mean	DMSO stdv	JDQ443 stdv	JDQ/IAG933 stdv	IAG933 stdv		hours	DMSO mean	JDQ443 mean	JDQ/IAG933 mean	IAG933 mean	DMSO stdv	JDQ443 stdv	JDQ/IAG933 stdv	IAG933 stdv
0	14.2259	17.6264	18.8079	11.7465	0.569231	0.612782	0.677165	3.09261		0	1.59162	1.89915	1.77984	1.77876	0.320619	0.232509	0.217332	0.136786		0	33.8341	39.9626	40.2834	50.8785	1.70488	2.82573	2.83034	2.69358		0	4.74766	6.42681	6.48076	8.13024	0.753315	1.08454	0.967666	0.433196
2	10.2769	23.1644	22.2596	9.03839	0.359353	1.56044	0.766684	0.423181		2	3.73666	3.67035	4.34525	3.50206	0.292455	0.595466	0.449382	0.38121		2	2.85289	6.18086	5.39899	6.36364	0.45826	0.568762	0.680145	0.580786		2	7.47868	16.0806	21.8194	8.09904	0.467039	0.805245	0.776958	1.04636
4	11.272	23.1836	23.835	9.73261	0.290738	1.27096	0.723048	0.491539		4	3.23912	3.7114	5.28946	3.90797	0.492022	0.0859495	0.497938	0.640221		4	2.0833	2.61467	2.5926	2.34865	0.34273	0.267797	0.272473	0.295966		4	8.33656	16.4214	27.6114	8.88654	1.19226	1.27051	1.3896	0.785364
6	10.2894	19.696	20.742	9.45186	0.167513	1.26378	0.524293	0.201447		6	5.23019	5.82478	8.09989	5.41829	0.796562	0.292271	0.703254	0.48688		6	3.18871	3.7837	3.43741	2.97217	0.359646	0.15421	0.361746	0.136647		6	12.6409	24.0401	41.3927	13.1513	1.05315	0.940293	2.44117	1.89928
8	8.45337	16.9059	18.4311	9.94728	0.242118	1.00163	0.662782	0.525043		8	15.2912	12.5591	16.7984	8.29661	0.959898	0.9167	0.974035	0.769338		8	2.25283	2.47069	2.4397	1.97644	0.394783	0.11686	0.431642	0.361545		8	13.6847	24.2699	41.4391	14.4512	0.644272	0.512036	1.59932	1.60925
10	9.36598	16.6824	17.5386	10.4115	0.344335	0.744298	0.442001	0.297918		10	12.9144	15.4511	16.711	12.3366	1.00771	0.661643	1.00129	1.73809		10	1.96738	1.80894	2.37349	1.75614	0.367945	0.219373	0.293015	0.447805		10	16.1698	27.8269	45.1021	16.6175	0.36574	1.08924	2.76808	1.9435
12	8.89942	15.7202	18.7944	10.9753	0.277209	0.239972	0.358006	0.207138		12	10.0801	12.8733	13.511	9.76944	0.942491	0.826083	0.511892	1.03626		12	2.6287	2.64389	2.4938	2.52555	0.519396	0.236788	0.477766	0.425752		12	16.4332	30.0158	54.5366	18.9684	0.504269	1.20822	3.2486	1.30963
14	8.10036	14.2253	18.142	11.6557	0.350415	0.674995	0.565413	0.353449		14	7.41315	10.4193	11.7803	7.77656	0.589494	0.735726	1.0378	1.02137		14	1.66934	1.67901	1.99328	1.94652	0.358561	0.128844	0.287619	0.303835		14	10.0364	21.6247	48.1013	14.6964	0.528945	1.02592	2.27784	1.34278
16	7.24286	12.3386	16.2782	10.3195	0.136318	0.353484	0.20797	0.225498		16	7.06872	9.71291	11.8088	8.22662	0.467409	0.953689	0.691367	0.671375		16	1.3396	1.48026	1.79962	1.69183	0.234553	0.215859	0.410045	0.309542		16	8.12927	18.024	43.9993	12.8981	0.56838	0.605555	1.37998	1.15929
18	8.44633	14.7524	20.7676	13.1011	0.34107	0.464233	0.245462	0.40767		18	7.11623	10.8918	14.1799	8.86442	0.621401	1.19635	0.943459	0.534307		18	1.67758	1.47246	2.20468	1.99132	0.279522	0.132667	0.354963	0.436417		18	9.00104	19.443	46.5389	14.2293	0.640681	0.440314	1.08346	1.21794
20	7.72961	12.1734	18.1873	10.8891	0.305888	0.257383	0.444123	0.50628		20	6.89779	11.392	15.6814	8.79563	0.55326	1.06757	1.12174	0.885993		20	1.36743	1.24185	2.02855	1.63649	0.246897	0.239024	0.35529	0.31778		20	7.66377	16.4854	43.8444	12.1966	0.309889	0.425111	0.162716	1.03804
22	7.15107	11.5926	17.4634	10.8326	0.361784	0.37155	0.432072	0.254861		22	6.81894	11.6398	17.6783	9.19384	0.483833	0.743397	1.35718	0.708275		22	1.24554	1.3742	2.03848	1.37354	0.158314	0.189469	0.37853	0.268885		22	7.47812	15.3975	43.0822	11.9768	0.0829045	0.630028	0.790153	1.10865
24	6.79785	11.7016	18.5667	10.7329	0.487239	0.348952	0.487397	0.405542		24	7.67458	12.5539	23.4763	9.99883	0.460806	0.764194	1.78136	1.0427		24	1.79204	1.47466	2.60313	1.62967	0.220465	0.106341	0.363447	0.267373		24	8.89526	17.1764	46.041	13.7328	0.209771	0.290965	0.938442	1.0408
26	6.9758	12.3658	20.6047	11.1515	0.4494	0.197122	0.350513	0.586334		26	7.73113	12.3253	25.7896	10.0272	0.520268	0.925485	1.75221	0.81201		26	1.34868	1.63158	2.43241	1.8508	0.169054	0.0674276	0.522621	0.0718184		26	7.65505	15.7202	42.6187	12.2602	0.103621	0.519973	1.36641	1.0415
28	6.79369	12.6513	22.2225	12.0761	0.269772	0.185026	0.390874	0.606633		28	6.7842	11.8095	29.3252	10.4311	0.389004	0.468262	1.82285	0.911228		28	1.38132	1.51371	3.15451	1.54876	0.204611	0.181796	0.339371	0.13577		28	7.08611	15.5203	40.2544	12.5814	0.137107	0.524264	1.3325	0.769845
30	7.17561	13.5248	24.4047	11.5361	0.447728	0.244434	0.489071	0.486702		30	7.55546	12.8131	35.1265	11.1577	0.237033	0.592147	2.65284	0.896576		30	1.4984	2.26376	4.18298	1.88814	0.255652	0.337738	0.411411	0.083756		30	7.60911	16.5523	41.1699	13.8954	0.379398	0.124636	2.12515	0.939944
32	7.22531	13.6682	27.0801	11.9658	0.389426	0.204284	0.540946	0.603952		32	6.47525	12.3074	38.1226	11.7391	0.266625	0.545015	2.27849	0.933635		32	1.42203	2.20839	5.09398	2.00076	0.252451	0.269356	0.547892	0.157771		32	6.93317	14.9315	40.8434	13.4347	0.349926	0.256701	2.5589	1.20589
34	7.18837	14.6536	29.3582	12.9147	0.249914	0.343144	0.211607	0.607364		34	6.60438	11.4722	41.5145	13.3055	0.42782	0.486449	1.73633	0.959521		34	1.30857	1.91415	6.73102	2.0161	0.16223	0.343264	0.51847	0.169699		34	5.94063	13.515	38.8346	12.7906	0.613076	0.816158	2.53585	1.24888
36	7.05461	15.2983	32.0244	11.8647	0.280865	0.500703	0.138774	0.348914		36	7.38115	12.346	46.6529	15.373	0.394734	0.623542	1.8835	0.945836		36	1.75904	2.41368	8.06784	2.68808	0.258526	0.239585	0.702686	0.311928		36	6.4071	14.3608	40.2398	13.8643	0.31656	0.762052	3.0247	0.880436
38	7.20966	16.1727	33.9356	12.9574	0.300933	0.464578	0.574862	0.324025		38	6.86976	11.2521	51.0575	15.96	0.299694	0.653299	1.81842	0.912795		38	1.34845	2.117	9.09413	2.77791	0.116206	0.318991	0.374585	0.370411		38	5.03886	12.8525	39.2684	12.22	0.252219	0.829643	3.124	1.06294
40	7.22466	16.1431	36.3276	12.5623	0.212326	0.235532	0.43504	0.387339		40	6.68189	11.3502	55.1715	16.6738	0.33293	0.567549	1.90166	1.22064		40	1.41287	2.15891	11.0194	2.86326	0.276673	0.401758	0.613259	0.301626		40	4.6382	12.0715	38.0631	10.9317	0.335065	1.02081	3.44653	0.716896
42	7.49473	16.5919	39.571	12.7214	0.42882	0.330198	0.980885	0.20548		42	7.38579	11.8794	57.673	19.2744	0.41448	0.547964	2.04717	1.3363		42	1.6563	2.82522	13.8379	3.51511	0.267986	0.204096	0.539336	0.292864		42	4.99995	12.0334	39.4523	12.0004	0.289374	0.872084	3.54347	0.68211
44	7.49985	17.5546	43.0913	12.8714	0.424547	0.373893	0.338497	0.375222		44	6.78379	12.0694	59.7589	20.6219	0.303921	0.38669	1.72701	1.26618		44	1.37115	2.81839	15.4999	3.70354	0.209997	0.181619	0.310803	0.220123		44	4.4324	10.7694	38.3195	10.7829	0.117219	0.802174	3.18907	1.06133
46	7.37084	17.3682	45.8911	12.7095	0.350494	0.334156	0.411915	0.372818		46	6.59337	12.5549	61.5433	21.3041	0.373071	0.408623	1.66088	1.16681		46	1.41669	2.81772	17.5872	3.3191	0.199715	0.279529	0.900414	0.368496		46	4.11196	9.96984	37.2094	9.97863	0.0832883	0.828205	2.68358	1.25245
48	7.53937	17.8838	46.9312	12.6338	0.34615	0.136506	0.722731	0.401068		48	7.3708	13.7519	62.6452	24.528	0.438392	0.503877	2.06296	1.11221		48	1.57993	3.31115	20.094	4.13014	0.225962	0.186171	0.256522	0.366723		48	4.48255	10.3301	38.1914	10.3805	0.079793	1.22893	3.36726	0.934528
50	7.63851	18.4171	49.6371	12.8782	0.411892	0.273222	0.0512827	0.360878		50	7.54699	13.6651	63.8648	25.5305	0.297973	0.616849	2.21961	1.35977		50	1.46333	3.59192	22.8992	4.3972	0.242975	0.147957	0.578983	0.680379		50	3.922	9.00445	36.8985	9.01654	0.142732	0.870046	3.16771	0.810014
52	7.70236	18.8687	51.536	13.7123	0.356373	0.21302	0.79084	0.100078		52	7.77495	13.6146	63.9138	26.69	0.347578	0.443694	1.64289	1.5148		52	1.42422	3.51838	24.6625	4.35268	0.154005	0.189739	0.410743	0.418131		52	3.46165	7.86668	34.9681	7.76253	0.146757	0.778358	2.20364	0.904365
54	7.83718	19.1912	54.3264	13.4666	0.288451	0.190982	0.45161	0.0839993		54	8.98584	15.1513	63.272	28.5502	0.240432	0.333766	1.20459	1.47313		54	1.52484	4.41399	28.6619	5.18872	0.20585	0.121397	0.58502	0.303509		54	3.86886	8.48422	35.8803	8.44764	0.10809	0.827905	2.90736	0.597115
56	7.91649	19.9237	56.2891	13.4301	0.27473	0.204416	1.01977	0.154084		56	8.94717	14.5776	63.962	28.5975	0.238032	0.173709	0.632706	1.68777		56	1.34322	4.37951	30.0412	4.98449	0.135448	0.366107	0.468581	0.400279		56	3.64186	7.3789	35.1587	7.54196	0.183542	0.679427	2.68989	0.635318
58	7.7946	20.7705	57.1092	13.5693	0.39806	0.140916	1.00051	0.0553735		58	8.98389	14.943	63.7147	28.5778	0.26662	0.222486	0.625704	1.61757		58	1.31057	4.66049	32.4149	5.46319	0.196396	0.377502	0.835227	0.489903		58	3.62618	6.9676	33.9756	6.97913	0.144591	0.758328	2.38976	0.673664
60	7.83335	20.6608	59.5815	13.2438	0.37211	0.370009	0.765285	0.250699		60	9.88324	16.2671	63.1161	30.5004	0.116577	0.322565	0.635563	1.6015		60	1.50885	5.05421	35.473	6.56766	0.200949	0.29241	0.751296	0.469659		60	3.86871	7.00468	35.4351	7.30323	0.119138	0.552129	3.2292	0.470662
62	7.99956	21.8335	60.837	13.5549	0.523607	0.25454	0.933689	0.124867		62	9.84012	16.0799	63.5265	29.314	0.291096	0.571322	0.714843	1.68153		62	1.34603	5.04781	37.6112	6.83534	0.163408	0.299315	1.03715	0.319376		62	3.7442	6.70331	34.8454	6.95576	0.115116	0.69057	2.72697	0.430795
64	7.83138	22.1656	62.1544	13.101	0.493695	0.126401	1.16993	0.111249		64	10.2207	15.8185	63.6896	29.1303	0.491785	0.318351	0.891496	1.40246		64	1.26177	5.36693	40.0461	7.08069	0.151445	0.42039	0.784483	0.437198		64	3.69725	6.09449	34.3826	6.11216	0.0244737	0.374605	2.9064	0.217494
66	7.85168	22.8449	63.4785	13.6769	0.48923	0.500122	1.01945	0.0984099		66	11.7899	17.1703	62.4215	29.6274	0.482279	0.234206	1.63924	1.49621		66	1.38715	5.93316	42.1894	8.42067	0.133423	0.30216	1.21457	0.243609		66	4.02792	6.44313	34.8725	6.7232	0.103358	0.508621	2.64709	0.292009
68	8.18005	23.334	64.2441	13.7374	0.393392	0.329836	1.3477	0.215606		68	12.1402	16.7372	61.9452	28.9643	0.439462	0.374328	1.62538	1.1709		68	1.31583	6.25746	44.4267	8.48508	0.152604	0.221879	1.36103	0.382066		68	3.71439	6.09964	35.3063	6.70671	0.0458966	0.352423	2.49098	0.540706
70	8.35379	24.3397	65.9993	13.6296	0.373057	0.390192	1.09341	0.177986		70	12.5322	16.6434	61.5761	28.5864	0.621675	0.391605	0.986764	1.33018		70	1.25516	6.12972	46.9241	8.47546	0.142947	0.434272	1.65146	0.467286		70	3.66883	5.85704	35.9291	5.89147	0.0919698	0.394449	2.5537	0.492631
72	8.30588	25.0593	67.5995	13.7577	0.373971	0.503579	0.945612	0.3893		72	13.6125	17.3669	60.3284	28.4451	0.645189	0.204896	1.20952	1.29589		72	1.34761	6.57177	47.6572	9.69757	0.116362	0.283035	1.42966	0.487384		72	3.93492	6.18276	36.7915	6.51584	0.162991	0.497377	2.83529	0.373877
74	8.66318	26.3794	68.7218	13.7581	0.289286	0.642286	0.877672	0.245887		74	14.2275	16.8658	60.3299	28.1625	0.648299	0.419181	0.493108	1.55007		74	1.20931	6.50996	51.1142	10.1411	0.107025	0.421298	2.06883	0.180983		74	4.11369	6.2614	36.9255	6.76164	0.0868904	0.460354	2.49477	0.371229
76	8.74598	26.55	68.9417	14.1746	0.416315	0.491032	1.11621	0.276278		76	14.4473	16.6357	60.7691	27.3186	0.673598	0.303901	0.803654	1.15558		76	1.14151	6.6764	52.1814	9.84241	0.127886	0.360443	2.05961	0.47968		76	3.46862	5.55474	38.1387	5.5786	0.135237	0.241358	2.9882	0.261508
78	9.1239	27.3584	70.3156	14.1577	0.476469	0.332933	1.70342	0.300681		78	16.1938	17.1115	59.2121	27.3191	0.808829	0.328689	0.765223	1.29079		78	1.2817	7.16737	54.8608	10.3917	0.124182	0.423276	1.98643	0.428013		78	3.88332	5.7907	37.896	6.33773	0.165553	0.39112	2.68026	0.372626
80	9.10546	28.2079	70.9346	14.2753	0.479122	0.652233	1.90667	0.344246		80	16.6328	17.0344	59.7576	26.5366	0.818024	0.281988	0.874627	1.40588		80	1.15579	7.26822	56.4774	10.771	0.0853801	0.504656	1.96076	0.238552		80	3.50075	5.7061	38.4292	6.25905	0.0740913	0.366032	2.51214	0.464848
82	9.48223	29.6682	71.6544	14.7573	0.547584	0.570565	1.85011	0.62915		82	17.0401	16.3998	59.6143	26.396	0.928673	0.445071	1.18214	1.44433		82	1.05771	7.41287	58.7808	10.4968	0.0612148	0.440944	3.31326	0.577544		82	3.65296	5.8117	38.5772	6.18084	0.0803993	0.394273	2.39773	0.221434
84	9.37937	30.5428	72.3546	14.6769	0.463703	0.516219	1.7489	0.404388		84	19.445	17.7207	58.1195	26.116	0.919062	0.429215	1.1339	0.993523		84	1.16167	8.24696	58.7198	11.7028	0.0840366	0.361116	2.51382	0.337016		84	4.22157	6.26322	39.1773	6.45911	0.147117	0.618947	2.54889	0.451302
86	9.99798	30.7245	73.2852	15.2248	0.5551	0.670523	1.68688	0.396259		86	20.1751	17.1705	58.8095	25.3327	0.87667	0.430701	1.39237	1.00862		86	1.21812	8.71562	59.7531	11.3468	0.102163	0.477552	1.96199	0.418564		86	4.00169	6.08374	41.5539	6.66027	0.14613	0.4906	2.89228	0.6268
88	10.1385	32.1888	74.0673	15.617	0.490011	0.879933	1.50387	0.540896		88	20.6835	17.4847	59.3399	25.4664	0.809483	0.319643	1.06475	0.986402		88	1.06207	8.85329	61.2779	11.2366	0.0931493	0.693003	1.92072	0.500059		88	3.97846	5.83909	42.483	6.34271	0.0790614	0.371665	2.47543	0.234455
90	10.5691	32.6017	73.1959	15.827	0.549021	0.668115	1.45576	0.504791		90	22.9853	18.4152	56.8644	25.3454	0.85912	0.692236	0.532621	1.2628		90	1.21924	9.31287	62.3136	12.7772	0.078182	0.542782	2.87866	0.682281		90	4.59897	6.14189	42.8684	6.81519	0.0915119	0.480795	2.40177	0.350087
92	10.7688	33.8884	74.0023	15.9932	0.531322	1.10545	1.53555	0.549466		92	23.6287	18.3698	58.276	25.1251	0.970772	0.547355	0.840336	1.11775		92	1.1737	9.58573	64.2622	12.3999	0.058915	0.694626	3.20568	0.608321		92	4.22264	5.98172	43.6662	6.80696	0.109916	0.477888	2.42316	0.508469
94	11.0616	34.811	74.5763	16.3579	0.562011	0.986815	1.26419	0.501288		94	23.8457	18.5137	59.2468	24.5552	0.778937	0.787923	0.926593	1.12478		94	1.14315	10.1682	65.1859	12.0573	0.0468886	0.660153	2.84589	0.69584		94	4.34565	5.90028	45.3662	7.06185	0.0569507	0.422264	2.43686	0.326089
96	11.7974	35.4016	74.6093	16.5168	0.523721	0.929192	1.54393	0.766084		96	26.492	19.4442	57.0512	24.9982	0.721162	0.770581	0.862738	0.928114		96	1.25086	10.0993	64.5319	13.4097	0.0823122	0.767225	3.30251	0.628512		96	5.07006	6.40907	45.7799	7.62589	0.0564599	0.380135	2.80816	0.390125

## Sheet: Fig 6e
		The RNA-seq for the combinations with KRASG12C inhibitor JDQ443 (210 samples) have been deposited to SRA with BioProject ID: PRJNA991764.
