# Supplementary material for: Direct and selective pharmacological disruption of the YAP–TEAD interface by IAG933 inhibits Hippo-dependent and RAS–MAPK-altered cancers
Source: Nat Cancer. 2024 Apr 2;5(7):1102–20. doi: 10.1038/s43018-024-00754-9 (PMC11286534; doi:10.1038/s43018-024-00754-9)
Supplement: Supplementary file 8 — Statistical source data. [file 43018_2024_754_MOESM8_ESM.xlsx]

## Sheet: Fig 7a
cell line	Raw data					Effect measure (growth inhibition)					Compound1	Concentration of compound1 uM	Compound2	Concentration of compound2 uM	compound3	Concentration of compound3 uM
				mean	SEM				mean	SEM
mdst8	1.60805e+06			1.60805e+06	#DIV/0!	-0.0238627	0.0310343	-0.00717168	-2.51535e-17	0.016248	NCP-IAG933	0	Dabrafenib	0
	429362	415628	463586	436192	14259.3	0.863835	0.873901	0.838753	0.85883	0.0104503	NCP-IAG933	0	Dabrafenib	0.27
	512494	639186	616818	589499	39040.4	0.80291	0.71006	0.726453	0.746474	0.0286119	NCP-IAG933	0	Dabrafenib	0.09
	699007	605172	728256	677478	37126	0.666218	0.734988	0.644782	0.681996	0.0272089	NCP-IAG933	0	Dabrafenib	0.03
	839071	786802	825408	817094	15651	0.563568	0.601875	0.573581	0.579675	0.0114703	NCP-IAG933	0	Dabrafenib	0.01
	1123457	1047312	1068007	1079592	22731.6	0.355147	0.410952	0.395785	0.387295	0.0166595	NCP-IAG933	0	Dabrafenib	0.00333333
	1452733	1550790	1481756	1495093	29081.5	0.113827	0.0419633	0.0925569	0.0827825	0.0213132	NCP-IAG933	0	Dabrafenib	0.00111111
	386387	346276	372036	368233	11734.1	0.895331	0.924727	0.905848	0.908636	0.00859972	NCP-IAG933	0.0246914	Dabrafenib	0.27
	484562	419892	471646	458700	19759	0.82338	0.870776	0.832846	0.842334	0.014481	NCP-IAG933	0.0246914	Dabrafenib	0.09
	514352	525887	545325	528521	9037.63	0.801548	0.793094	0.778848	0.791163	0.0066235	NCP-IAG933	0.0246914	Dabrafenib	0.03
	686479	646679	677426	670195	12044.8	0.675399	0.704568	0.682034	0.687334	0.00882737	NCP-IAG933	0.0246914	Dabrafenib	0.01
	1098134	978919	1081607	1.05289e+06	37290.3	0.373706	0.461076	0.385818	0.406867	0.0273293	NCP-IAG933	0.0246914	Dabrafenib	0.00333333
	1516824	1505410	1444074	1.48877e+06	22589.3	0.0668563	0.0752214	0.120173	0.087417	0.0165552	NCP-IAG933	0.0246914	Dabrafenib	0.00111111
	308671	340171	338225	329022	10191.2	0.952287	0.929202	0.930628	0.937372	0.0074689	NCP-IAG933	0.0740741	Dabrafenib	0.27
	273425	323187	321013	305875	16237.1	0.978118	0.941649	0.943242	0.954336	0.0118999	NCP-IAG933	0.0740741	Dabrafenib	0.09
	376592	358798	432395	389262	22169.9	0.902509	0.91555	0.861612	0.893224	0.0162479	NCP-IAG933	0.0740741	Dabrafenib	0.03
	512324	557932	589079	553112	22288	0.803034	0.769609	0.746782	0.773142	0.0163344	NCP-IAG933	0.0740741	Dabrafenib	0.01
	996798	941941	951772	963504	16887.3	0.447973	0.488176	0.480972	0.472374	0.0123764	NCP-IAG933	0.0740741	Dabrafenib	0.00333333
	1437620	1419325	1431343	1.42943e+06	5367.29	0.124903	0.138311	0.129504	0.130906	0.00393358	NCP-IAG933	0.0740741	Dabrafenib	0.00111111
	203648	202187	200364	202066	949.927	1.16965	1.17586	1.18361	1.17637	0.00403695	NCP-IAG933	0.222222	Dabrafenib	0.27
	228994	160324	189838	193052	19888.4	1.06194	1.35377	1.22834	1.21468	0.0845205	NCP-IAG933	0.222222	Dabrafenib	0.09
	249290	250113	240263	246555	3155.12	0.995806	0.995203	1.01405	1.00168	0.00618259	NCP-IAG933	0.222222	Dabrafenib	0.03
	397255	385321	409362	397313	6940.1	0.887366	0.896112	0.878493	0.887324	0.00508626	NCP-IAG933	0.222222	Dabrafenib	0.01
	879658	865120	933592	892790	20828.2	0.533822	0.544477	0.494295	0.524198	0.0152646	NCP-IAG933	0.222222	Dabrafenib	0.00333333
	1331566	1355322	1345124	1344004	6880.59	0.202628	0.185218	0.192692	0.193513	0.00504265	NCP-IAG933	0.222222	Dabrafenib	0.00111111
	77664	81847	81238	80249.7	1304.73	1.70505	1.68727	1.68986	1.69406	0.00554478	NCP-IAG933	0.666667	Dabrafenib	0.27
	78332	72687	75350	75456.3	1630.44	1.70221	1.7262	1.71488	1.71443	0.00692895	NCP-IAG933	0.666667	Dabrafenib	0.09
	94267	85921	92262	90816.7	2515.33	1.63449	1.66996	1.64301	1.64915	0.0106895	NCP-IAG933	0.666667	Dabrafenib	0.03
	159003	155937	187410	167450	10019.2	1.35938	1.37241	1.23866	1.32348	0.0425789	NCP-IAG933	0.666667	Dabrafenib	0.01
	630805	630458	629784	630349	299.734	0.716202	0.716456	0.71695	0.716536	0.000219669	NCP-IAG933	0.666667	Dabrafenib	0.00333333
	1047862	1033799	1076227	1.05263e+06	12477.7	0.410549	0.420856	0.389761	0.407055	0.00914466	NCP-IAG933	0.666667	Dabrafenib	0.00111111
	18315	21518	28191	22674.7	2909.02	1.95727	1.94366	1.9153	1.93874	0.0123626	NCP-IAG933	2	Dabrafenib	0.27
	22748	26094	23957	24266.3	978.212	1.93843	1.92421	1.93329	1.93198	0.00415715	NCP-IAG933	2	Dabrafenib	0.09
	23949	25326	24810	24695	401.643	1.93333	1.92747	1.92967	1.93015	0.00170688	NCP-IAG933	2	Dabrafenib	0.03
	34508	33873	21769	30050	4144.56	1.88845	1.89115	1.94259	1.9074	0.0176133	NCP-IAG933	2	Dabrafenib	0.01
	75684	69647	76019	73783.3	2070.43	1.71346	1.73912	1.71204	1.72154	0.00879879	NCP-IAG933	2	Dabrafenib	0.00333333
	369211	366394	444935	393513	25723.7	0.907919	0.909983	0.852422	0.890108	0.0188524	NCP-IAG933	2	Dabrafenib	0.00111111
	20100	24996	20445	21847	1577.65	1.94968	1.92888	1.94822	1.94226	0.0067046	NCP-IAG933	6	Dabrafenib	0.27
	23226	20020	18339	20528.3	1433.47	1.9364	1.95002	1.95717	1.94786	0.00609188	NCP-IAG933	6	Dabrafenib	0.09
	24858	25083	30171	26704	1734.72	1.92946	1.92851	1.90688	1.92162	0.00737211	NCP-IAG933	6	Dabrafenib	0.03
	24960	22606	24119	23895	688.709	1.92903	1.93903	1.9326	1.93355	0.00292684	NCP-IAG933	6	Dabrafenib	0.01
	21143	30240	43035	31472.7	6349.66	1.94525	1.90659	1.85221	1.90135	0.0269844	NCP-IAG933	6	Dabrafenib	0.00333333
	107927	78888	93034	93283	8383.76	1.57644	1.69985	1.63973	1.63867	0.0356289	NCP-IAG933	6	Dabrafenib	0.00111111
	375048	323583	335088	344573	15595.3	0.903641	0.941359	0.932927	0.925975	0.0114294	NCP-IAG933	6	Dabrafenib	0
	850442	792031	874738	839070	24543.1	0.555234	0.598042	0.537428	0.563568	0.0179872	NCP-IAG933	2	Dabrafenib	0
	1348215	1378523	1375080	1.36727e+06	9580.53	0.190426	0.168214	0.170738	0.176459	0.00702138	NCP-IAG933	0.666667	Dabrafenib	0
	1546832	1505716	1558842	1537130	16085.1	0.044864	0.0749971	0.0360621	0.0519744	0.0117884	NCP-IAG933	0.222222	Dabrafenib	0
	1653767	1542913	1573378	1.59002e+06	33064.8	-0.0335065	0.0477362	0.025409	0.0132129	0.0242326	NCP-IAG933	0.0740741	Dabrafenib	0
	1542801	1502448	1636420	1.56056e+06	39680.2	0.0478183	0.0773922	-0.0207932	0.0348057	0.0290808	NCP-IAG933	0.0246914	Dabrafenib	0
mdst8	1.60805e+06			1.60805e+06	#DIV/0!	-0.0238627	0.0310343	-0.00717168	-2.51535e-17	0.016248	NCP-IAG933	0	Dabrafenib	0	Trametinib	0
	336584	305809	290863	311085	13459.6	0.93183	0.954385	0.965338	0.950518	0.00986427	NCP-IAG933	0	Dabrafenib	0.27	Trametinib	0.027
	507474	477803	409362	464880	29050.2	0.806589	0.828334	0.878493	0.837805	0.0212903	NCP-IAG933	0	Dabrafenib	0.09	Trametinib	0.009
	588739	551408	637157	592435	24822.5	0.747031	0.77439	0.711547	0.744323	0.0181919	NCP-IAG933	0	Dabrafenib	0.03	Trametinib	0.003
	786500	810795	793179	796825	7246.38	0.602096	0.584291	0.597201	0.594529	0.00531072	NCP-IAG933	0	Dabrafenib	0.01	Trametinib	0.001
	1205120	1217596	1121266	1.18133e+06	30245.9	0.295298	0.286154	0.356753	0.312735	0.0221666	NCP-IAG933	0	Dabrafenib	0.00333333	Trametinib	0.000333333
	1556533	1557180	1625137	1.57962e+06	22760.9	0.0377543	0.0372802	-0.0125241	0.0208368	0.016681	NCP-IAG933	0	Dabrafenib	0.00111111	Trametinib	0.000111111
	275240	306542	298704	293495	9403.93	0.976788	0.953848	0.959592	0.963409	0.00689195	NCP-IAG933	0.0246914	Dabrafenib	0.27	Trametinib	0.027
	382355	394523	353910	376929	12033.7	0.898286	0.889368	0.919133	0.902262	0.00881928	NCP-IAG933	0.0246914	Dabrafenib	0.09	Trametinib	0.009
	475602	460955	444992	460516	8839.07	0.829947	0.840681	0.85238	0.841003	0.00647797	NCP-IAG933	0.0246914	Dabrafenib	0.03	Trametinib	0.003
	634484	654890	663378	650917	8574.23	0.713506	0.69855	0.69233	0.701462	0.00628388	NCP-IAG933	0.0246914	Dabrafenib	0.01	Trametinib	0.001
	1085390	1122131	1039027	1.08218e+06	24043.6	0.383046	0.356119	0.417024	0.385396	0.0176211	NCP-IAG933	0.0246914	Dabrafenib	0.00333333	Trametinib	0.000333333
	1601410	1515362	1510115	1.5423e+06	29596	0.0048649	0.0679277	0.0717732	0.0481886	0.0216903	NCP-IAG933	0.0246914	Dabrafenib	0.00111111	Trametinib	0.000111111
	198012	226316	214888	213072	8220.96	1.1936	1.07332	1.12188	1.1296	0.034937	NCP-IAG933	0.0740741	Dabrafenib	0.27	Trametinib	0.027
	228090	221023	244914	231342	7085.86	1.06578	1.09581	0.999014	1.05353	0.0286056	NCP-IAG933	0.0740741	Dabrafenib	0.09	Trametinib	0.009
	354702	375101	337628	355810	10831.7	0.918552	0.903602	0.931065	0.91774	0.00793834	NCP-IAG933	0.0740741	Dabrafenib	0.03	Trametinib	0.003
	542414	509491	561678	537861	15236.1	0.780982	0.80511	0.766864	0.784319	0.0111662	NCP-IAG933	0.0740741	Dabrafenib	0.01	Trametinib	0.001
	1040173	1095172	968509	1034618	36669.8	0.416184	0.375877	0.468705	0.420255	0.0268746	NCP-IAG933	0.0740741	Dabrafenib	0.00333333	Trametinib	0.000333333
	1541185	1525474	1437030	1.50123e+06	32418.7	0.0490026	0.0605169	0.125336	0.078285	0.023759	NCP-IAG933	0.0740741	Dabrafenib	0.00111111	Trametinib	0.000111111
	119357	122238	126585	122727	2100.8	1.52787	1.51562	1.49715	1.51354	0.00892787	NCP-IAG933	0.222222	Dabrafenib	0.27	Trametinib	0.027
	140463	140171	138714	139783	540.941	1.43817	1.43941	1.4456	1.44106	0.00229886	NCP-IAG933	0.222222	Dabrafenib	0.09	Trametinib	0.009
	167179	183901	180851	177310	5141.61	1.32463	1.25357	1.26653	1.28158	0.0218506	NCP-IAG933	0.222222	Dabrafenib	0.03	Trametinib	0.003
	371641	383072	354669	369794	8251.08	0.906138	0.89776	0.918576	0.907491	0.00604705	NCP-IAG933	0.222222	Dabrafenib	0.01	Trametinib	0.001
	911360	893629	957646	920878	19083.1	0.510589	0.523583	0.476667	0.503613	0.0139856	NCP-IAG933	0.222222	Dabrafenib	0.00333333	Trametinib	0.000333333
	1442976	1469991	1362966	1425311	32133.2	0.120978	0.101179	0.179616	0.133924	0.0235498	NCP-IAG933	0.222222	Dabrafenib	0.00111111	Trametinib	0.000111111
	37130	45451	46109	42896.7	2889.58	1.87731	1.84195	1.83915	1.8528	0.01228	NCP-IAG933	0.666667	Dabrafenib	0.27	Trametinib	0.027
	54424	32092	42447	42987.7	6452.36	1.80381	1.89872	1.85471	1.85242	0.0274209	NCP-IAG933	0.666667	Dabrafenib	0.09	Trametinib	0.009
	72006	68231	73310	71182.3	1522.92	1.72909	1.74514	1.72355	1.7326	0.00647204	NCP-IAG933	0.666667	Dabrafenib	0.03	Trametinib	0.003
	180477	160791	157779	166349	7117.31	1.26812	1.35178	1.36458	1.32816	0.0302468	NCP-IAG933	0.666667	Dabrafenib	0.01	Trametinib	0.001
	683905	697058	734710	705224	15223.9	0.677286	0.667646	0.640052	0.661661	0.0111573	NCP-IAG933	0.666667	Dabrafenib	0.00333333	Trametinib	0.000333333
	1131199	1091548	1052803	1091850	22631.5	0.349473	0.378532	0.406928	0.378311	0.0165862	NCP-IAG933	0.666667	Dabrafenib	0.00111111	Trametinib	0.000111111
	27165	15893	19861	20973	3301.11	1.91966	1.96756	1.9507	1.94597	0.0140289	NCP-IAG933	2	Dabrafenib	0.27	Trametinib	0.027
	21442	20569	27159	23056.7	2066.59	1.94398	1.94769	1.91968	1.93712	0.00878249	NCP-IAG933	2	Dabrafenib	0.09	Trametinib	0.009
	22959	20437	18251	20549	1360.24	1.93753	1.94825	1.95754	1.94777	0.00578066	NCP-IAG933	2	Dabrafenib	0.03	Trametinib	0.003
	29525	24075	27594	27064.7	1595.39	1.90963	1.93279	1.91783	1.92008	0.00677999	NCP-IAG933	2	Dabrafenib	0.01	Trametinib	0.001
	98625	96348	103409	99460.7	2080.72	1.61597	1.62565	1.59564	1.61242	0.00884253	NCP-IAG933	2	Dabrafenib	0.00333333	Trametinib	0.000333333
	472897	493153	430761	465604	18376.5	0.831929	0.817084	0.86281	0.837275	0.0134678	NCP-IAG933	2	Dabrafenib	0.00111111	Trametinib	0.000111111
	19346	20004	21569	20306.3	659.289	1.95289	1.95009	1.94344	1.94881	0.00280181	NCP-IAG933	6	Dabrafenib	0.27	Trametinib	0.027
	24788	22279	20295	22454	1299.97	1.92976	1.94042	1.94885	1.93968	0.00552452	NCP-IAG933	6	Dabrafenib	0.09	Trametinib	0.009
	25227	28143	24818	26062.7	1046.85	1.92789	1.9155	1.92963	1.92434	0.00444883	NCP-IAG933	6	Dabrafenib	0.03	Trametinib	0.003
	22317	22277	23515	22703	406.164	1.94026	1.94043	1.93517	1.93862	0.00172609	NCP-IAG933	6	Dabrafenib	0.01	Trametinib	0.001
	40503	31051	31371	34308.3	3098.71	1.86297	1.90314	1.90178	1.8893	0.0131687	NCP-IAG933	6	Dabrafenib	0.00333333	Trametinib	0.000333333
	113963	114838	79815	102872	11531.3	1.55079	1.54707	1.69591	1.59792	0.049005	NCP-IAG933	6	Dabrafenib	0.00111111	Trametinib	0.000111111
	357662	402939	266255	342285	40199.3	0.916383	0.8832	0.983373	0.927652	0.0294613	NCP-IAG933	6	Dabrafenib	0	Trametinib	0
	867896	804872	900420	857729	28046.8	0.542443	0.588632	0.518606	0.549893	0.020555	NCP-IAG933	2	Dabrafenib	0	Trametinib	0
	1359297	1380777	1361022	1367032	6890.52	0.182305	0.166562	0.18104	0.176636	0.00504992	NCP-IAG933	0.666667	Dabrafenib	0	Trametinib	0
	1654966	1605509	1603622	1.62137e+06	16809	-0.0343852	0.00186082	0.00324377	-0.00976021	0.012319	NCP-IAG933	0.222222	Dabrafenib	0	Trametinib	0
	1553246	1602076	1644655	1.59999e+06	26408.1	0.0401633	0.0043768	-0.0268285	0.00590388	0.0193539	NCP-IAG933	0.0740741	Dabrafenib	0	Trametinib	0
	1652119	1568103	1585601	1601941	25592.4	-0.0322987	0.0292749	0.016451	0.00447574	0.0187562	NCP-IAG933	0.0246914	Dabrafenib	0	Trametinib	0
mdst8	1.61213e+06			1.61213e+06	#DIV/0!	0.0031946	0.00296903	-0.00616363	3.09359e-17	0.00308251	NCP-IAG933	0	Dabrafenib	0	NVP-LTT462	0
	280393	228389	230834	246539	16941.9	0.973217	1.06525	1.05486	1.03111	0.0291012	NCP-IAG933	0	Dabrafenib	0.27	NVP-LTT462	2.7
	401210	445553	424105	423623	12803	0.884925	0.852519	0.868193	0.868546	0.00935628	NCP-IAG933	0	Dabrafenib	0.09	NVP-LTT462	0.9
	540018	542969	549263	544083	2726.34	0.783486	0.781329	0.776729	0.780515	0.00199238	NCP-IAG933	0	Dabrafenib	0.03	NVP-LTT462	0.3
	686717	724189	651076	687327	21108.1	0.67628	0.648895	0.702326	0.675834	0.0154256	NCP-IAG933	0	Dabrafenib	0.01	NVP-LTT462	0.1
	1042631	1052363	1092498	1.0625e+06	15261.1	0.416182	0.40907	0.379739	0.401664	0.0111527	NCP-IAG933	0	Dabrafenib	0.00333333	NVP-LTT462	0.0333333
	1492845	1572877	1623003	1.56291e+06	37902.5	0.0871703	0.0286838	-0.00794773	0.0359688	0.0276987	NCP-IAG933	0	Dabrafenib	0.00111111	NVP-LTT462	0.0111111
	106279	101027	110691	105999	2793.27	1.58419	1.60651	1.56544	1.58538	0.0118707	NCP-IAG933	0.0246914	Dabrafenib	0.27	NVP-LTT462	2.7
	238231	295750	310422	281468	22029.3	1.02342	0.961994	0.951272	0.978897	0.022478	NCP-IAG933	0.0246914	Dabrafenib	0.09	NVP-LTT462	0.9
	420399	427903	436647	428316	4694.94	0.870902	0.865418	0.859028	0.865116	0.00343101	NCP-IAG933	0.0246914	Dabrafenib	0.03	NVP-LTT462	0.3
	558463	522593	482201	521086	22027.8	0.770006	0.79622	0.825738	0.797321	0.0160977	NCP-IAG933	0.0246914	Dabrafenib	0.01	NVP-LTT462	0.1
	986612	1121673	948060	1.01878e+06	52635.6	0.45712	0.358419	0.485293	0.43361	0.0384655	NCP-IAG933	0.0246914	Dabrafenib	0.00333333	NVP-LTT462	0.0333333
	1473733	1582015	1688875	1581541	62106.6	0.101137	0.0220058	-0.0560863	0.0223522	0.0453868	NCP-IAG933	0.0246914	Dabrafenib	0.00111111	NVP-LTT462	0.0111111
	43191	43825	40623	42546.3	978.928	1.8523	1.8496	1.86321	1.85503	0.00416019	NCP-IAG933	0.0740741	Dabrafenib	0.27	NVP-LTT462	2.7
	161122	134195	140840	145386	8098.62	1.35112	1.46555	1.43731	1.41799	0.0344171	NCP-IAG933	0.0740741	Dabrafenib	0.09	NVP-LTT462	0.9
	289733	301673	310705	300704	6073.46	0.966391	0.957665	0.951065	0.958374	0.00443842	NCP-IAG933	0.0740741	Dabrafenib	0.03	NVP-LTT462	0.3
	416025	447544	399090	420886	14197.1	0.874098	0.851064	0.886474	0.870546	0.0103751	NCP-IAG933	0.0740741	Dabrafenib	0.01	NVP-LTT462	0.1
	884044	935153	854284	891160	23614.5	0.532075	0.494725	0.553823	0.526875	0.0172572	NCP-IAG933	0.0740741	Dabrafenib	0.00333333	NVP-LTT462	0.0333333
	1514335	1440119	1491612	1482022	21954.3	0.0714656	0.125702	0.0880713	0.0950796	0.016044	NCP-IAG933	0.0740741	Dabrafenib	0.00111111	NVP-LTT462	0.0111111
	12078	29936	20739	20917.7	5155.93	1.98452	1.90863	1.94771	1.94695	0.0219114	NCP-IAG933	0.222222	Dabrafenib	0.27	NVP-LTT462	2.7
	37171	38990	40720	38960.3	1024.62	1.87788	1.87015	1.8628	1.87027	0.00435436	NCP-IAG933	0.222222	Dabrafenib	0.09	NVP-LTT462	0.9
	125788	199385	145121	156765	22028.9	1.50128	1.18851	1.41912	1.36964	0.093617	NCP-IAG933	0.222222	Dabrafenib	0.03	NVP-LTT462	0.3
	262129	233682	314871	270227	23784.5	0.986564	1.04276	0.94802	0.992447	0.0275057	NCP-IAG933	0.222222	Dabrafenib	0.01	NVP-LTT462	0.1
	823082	855315	800200	826199	15986.5	0.576626	0.55307	0.593347	0.574348	0.0116827	NCP-IAG933	0.222222	Dabrafenib	0.00333333	NVP-LTT462	0.0333333
	1405397	1383924	1378039	1389120	8313.92	0.151076	0.166769	0.171069	0.162971	0.00607572	NCP-IAG933	0.222222	Dabrafenib	0.00111111	NVP-LTT462	0.0111111
	23709	22142	15573	20474.7	2492.23	1.93509	1.94175	1.96966	1.94883	0.0105913	NCP-IAG933	0.666667	Dabrafenib	0.27	NVP-LTT462	2.7
	18168	19349	21859	19792	1088.28	1.95864	1.95362	1.94295	1.95173	0.00462491	NCP-IAG933	0.666667	Dabrafenib	0.09	NVP-LTT462	0.9
	29494	28688	35267	31149.7	2071.77	1.9105	1.91393	1.88597	1.90347	0.00880451	NCP-IAG933	0.666667	Dabrafenib	0.03	NVP-LTT462	0.3
	75527	61387	79725	72213	5547	1.71488	1.77497	1.69703	1.72896	0.0235733	NCP-IAG933	0.666667	Dabrafenib	0.01	NVP-LTT462	0.1
	463517	569938	403458	478971	48675.9	0.839392	0.76162	0.883282	0.828098	0.0355718	NCP-IAG933	0.666667	Dabrafenib	0.00333333	NVP-LTT462	0.0333333
	1111490	1065210	1153537	1110079	25507.6	0.36586	0.399681	0.335133	0.366891	0.0186406	NCP-IAG933	0.666667	Dabrafenib	0.00111111	NVP-LTT462	0.0111111
	25026	19750	22898	22558	1532.51	1.92949	1.95191	1.93854	1.93998	0.00651277	NCP-IAG933	2	Dabrafenib	0.27	NVP-LTT462	2.7
	35615	19780	24546	26647	4690.33	1.88449	1.95179	1.93153	1.9226	0.0199327	NCP-IAG933	2	Dabrafenib	0.09	NVP-LTT462	0.9
	21674	11301	20854	17943	3329.43	1.94374	1.98782	1.94722	1.95959	0.0141492	NCP-IAG933	2	Dabrafenib	0.03	NVP-LTT462	0.3
	25999	21379	29982	25786.7	2485.74	1.92536	1.94499	1.90843	1.92626	0.0105638	NCP-IAG933	2	Dabrafenib	0.01	NVP-LTT462	0.1
	39102	41660	39464	40075.3	799.195	1.86967	1.8588	1.86813	1.86554	0.00339638	NCP-IAG933	2	Dabrafenib	0.00333333	NVP-LTT462	0.0333333
	327564	386065	363569	359066	17037.2	0.938745	0.895993	0.912432	0.915723	0.0124506	NCP-IAG933	2	Dabrafenib	0.00111111	NVP-LTT462	0.0111111
	21654	17580	20456	19896.7	1208.86	1.94382	1.96114	1.94891	1.95129	0.00513734	NCP-IAG933	6	Dabrafenib	0.27	NVP-LTT462	2.7
	18964	16421	27662	21015.7	3403.28	1.95525	1.96606	1.91829	1.94653	0.0144631	NCP-IAG933	6	Dabrafenib	0.09	NVP-LTT462	0.9
	19706	21189	23312	21402.3	1046.41	1.9521	1.9458	1.93678	1.94489	0.00444699	NCP-IAG933	6	Dabrafenib	0.03	NVP-LTT462	0.3
	26264	19973	20767	22334.7	1977.99	1.92423	1.95097	1.94759	1.94093	0.00840596	NCP-IAG933	6	Dabrafenib	0.01	NVP-LTT462	0.1
	9955	19634	27503	19030.7	5074.65	1.99354	1.95241	1.91897	1.95497	0.021566	NCP-IAG933	6	Dabrafenib	0.00333333	NVP-LTT462	0.0333333
	63912	58054	64371	62112.3	2033.49	1.76424	1.78913	1.76229	1.77188	0.00864181	NCP-IAG933	6	Dabrafenib	0.00111111	NVP-LTT462	0.0111111
	376972	353246	341503	357240	10432	0.902638	0.919976	0.928558	0.917057	0.00762357	NCP-IAG933	6	Dabrafenib	0	NVP-LTT462	0
	918685	923369	923751	921935	1628.74	0.50676	0.503337	0.503058	0.504385	0.00119026	NCP-IAG933	2	Dabrafenib	0	NVP-LTT462	0
	1405651	1437463	1504942	1449352	29272.8	0.150891	0.127643	0.0783299	0.118954	0.0213922	NCP-IAG933	0.666667	Dabrafenib	0	NVP-LTT462	0
	1570334	1596417	1646154	1.6043e+06	22239.6	0.0305422	0.011481	-0.0248662	0.00571899	0.0162524	NCP-IAG933	0.222222	Dabrafenib	0	NVP-LTT462	0
	1632594	1616364	1648449	1632469	9262.35	-0.0149567	-0.00309603	-0.0265434	-0.0148654	0.00676882	NCP-IAG933	0.0740741	Dabrafenib	0	NVP-LTT462	0
	1677039	1607146	1612797	1.63233e+06	22415.3	-0.0474366	0.00364038	-0.000489304	-0.0147619	0.0163808	NCP-IAG933	0.0246914	Dabrafenib	0	NVP-LTT462	0
HT-29	1.30407e+06			1.30407e+06	#DIV/0!	0.00877087	-0.00128397	-0.00748691	9.25186e-17	0.00473692	NCP-IAG933	0	Dabrafenib	0
	1023080	717506	856632	865739	88329.1	0.253191	0.528534	0.403172	0.394966	0.0795903	NCP-IAG933	0	Dabrafenib	0.27
	859425	841044	804407	834959	16171.2	0.400655	0.417218	0.45023	0.422701	0.0145713	NCP-IAG933	0	Dabrafenib	0.09
	888237	937207	781109	868851	46092.3	0.374694	0.330569	0.471223	0.392162	0.0415322	NCP-IAG933	0	Dabrafenib	0.03
	1007014	1033289	1017225	1019176	7647.41	0.267668	0.243992	0.258467	0.256709	0.00689082	NCP-IAG933	0	Dabrafenib	0.01
	1096937	1227597	1129628	1.15139e+06	39256	0.186641	0.068908	0.157185	0.137578	0.0353723	NCP-IAG933	0	Dabrafenib	0.00333333
	1212303	1240808	1200708	1.21794e+06	11914	0.0826889	0.057004	0.0931368	0.0776099	0.0107353	NCP-IAG933	0	Dabrafenib	0.00111111
	631539	725277	712814	689877	29389.9	0.605995	0.521531	0.532761	0.553429	0.0264822	NCP-IAG933	0.0246914	Dabrafenib	0.27
	730266	747483	711737	729829	10321.3	0.517036	0.501522	0.533732	0.51743	0.00930017	NCP-IAG933	0.0246914	Dabrafenib	0.09
	854233	873310	847627	858390	7699.88	0.405334	0.388144	0.411286	0.401588	0.0069381	NCP-IAG933	0.0246914	Dabrafenib	0.03
	927423	920844	911736	920001	4548.02	0.339385	0.345313	0.35352	0.346072	0.00409807	NCP-IAG933	0.0246914	Dabrafenib	0.01
	1055283	1050996	1051542	1052607	1347.25	0.224174	0.228037	0.227545	0.226586	0.00121396	NCP-IAG933	0.0246914	Dabrafenib	0.00333333
	1171681	1226117	1183762	1.19385e+06	16504.5	0.119292	0.0702416	0.108406	0.0993133	0.0148716	NCP-IAG933	0.0246914	Dabrafenib	0.00111111
	625625	513735	521308	553556	36100.8	0.611324	0.712145	0.705321	0.676263	0.0325292	NCP-IAG933	0.0740741	Dabrafenib	0.27
	763087	377717	700308	613704	119377	0.487462	0.834706	0.54403	0.622066	0.107567	NCP-IAG933	0.0740741	Dabrafenib	0.09
	728891	719154	789374	745806	21964.4	0.518275	0.527049	0.463776	0.503033	0.0197914	NCP-IAG933	0.0740741	Dabrafenib	0.03
	829287	739162	777542	781997	26112	0.427812	0.50902	0.474437	0.470423	0.0235287	NCP-IAG933	0.0740741	Dabrafenib	0.01
	1061220	1041625	987090	1.02998e+06	22177.7	0.218825	0.236481	0.285621	0.246975	0.0199835	NCP-IAG933	0.0740741	Dabrafenib	0.00333333
	1139051	1193854	1334456	1.22245e+06	58192.9	0.148694	0.0993127	-0.027379	0.0735425	0.0524356	NCP-IAG933	0.0740741	Dabrafenib	0.00111111
	504510	454399	465105	474671	15236.1	0.720457	0.76561	0.755963	0.747344	0.0137287	NCP-IAG933	0.222222	Dabrafenib	0.27
	505603	561904	516378	527962	17253.9	0.719472	0.668741	0.709763	0.699325	0.0155469	NCP-IAG933	0.222222	Dabrafenib	0.09
	553347	538163	472130	521213	24930	0.676452	0.690133	0.749633	0.705406	0.0224636	NCP-IAG933	0.222222	Dabrafenib	0.03
	715100	712344	698319	708588	5195.61	0.530702	0.533185	0.545822	0.53657	0.00468158	NCP-IAG933	0.222222	Dabrafenib	0.01
	896471	911642	892513	900209	5829.73	0.367274	0.353604	0.370841	0.363906	0.00525297	NCP-IAG933	0.222222	Dabrafenib	0.00333333
	1026749	1047837	1059559	1044715	9599.2	0.249885	0.230884	0.220321	0.233697	0.00864951	NCP-IAG933	0.222222	Dabrafenib	0.00111111
	388158	419830	282868	363619	41397.6	0.825298	0.796759	0.920171	0.847409	0.037302	NCP-IAG933	0.666667	Dabrafenib	0.27
	398817	416310	357612	390913	17399.4	0.815693	0.799931	0.852822	0.822815	0.015678	NCP-IAG933	0.666667	Dabrafenib	0.09
	480454	418570	393799	430941	25768.5	0.742133	0.797895	0.820215	0.786747	0.0232192	NCP-IAG933	0.666667	Dabrafenib	0.03
	378239	465996	528473	457569	43573	0.834235	0.755161	0.698865	0.762754	0.0392621	NCP-IAG933	0.666667	Dabrafenib	0.01
	667704	676992	708564	684420	12366.2	0.573408	0.565039	0.536591	0.558346	0.0111427	NCP-IAG933	0.666667	Dabrafenib	0.00333333
	993066	978353	847862	939760	46145	0.280236	0.293493	0.411074	0.328268	0.0415797	NCP-IAG933	0.666667	Dabrafenib	0.00111111
	307449	314244	311197	310963	1965.02	0.898022	0.891899	0.894645	0.894855	0.00177062	NCP-IAG933	2	Dabrafenib	0.27
	337262	279456	324659	313792	17549.4	0.871158	0.923245	0.882515	0.892306	0.0158132	NCP-IAG933	2	Dabrafenib	0.09
	387009	342984	329312	353102	17407	0.826333	0.866003	0.878322	0.856886	0.0156849	NCP-IAG933	2	Dabrafenib	0.03
	422199	420153	458265	433539	12377.1	0.794625	0.796468	0.762127	0.784407	0.0111526	NCP-IAG933	2	Dabrafenib	0.01
	571503	580123	571299	574308	2907.93	0.660092	0.652325	0.660276	0.657564	0.00262024	NCP-IAG933	2	Dabrafenib	0.00333333
	812740	879667	938843	877083	36425.7	0.442721	0.382416	0.329094	0.384744	0.032822	NCP-IAG933	2	Dabrafenib	0.00111111
	263105	276929	285322	275119	6477.06	0.937979	0.925522	0.91796	0.927154	0.00583625	NCP-IAG933	6	Dabrafenib	0.27
	301772	289045	308621	299813	5735.39	0.903137	0.914605	0.896966	0.904903	0.00516797	NCP-IAG933	6	Dabrafenib	0.09
	333284	349504	342673	341820	4701.68	0.874743	0.860128	0.866283	0.867051	0.00423652	NCP-IAG933	6	Dabrafenib	0.03
	350445	437796	409991	399411	25765	0.85928	0.780571	0.805625	0.815158	0.023216	NCP-IAG933	6	Dabrafenib	0.01
	552576	538881	424248	505235	40686	0.677146	0.689486	0.792778	0.719804	0.0366608	NCP-IAG933	6	Dabrafenib	0.00333333
	779149	804625	847614	810463	19978.5	0.472989	0.450034	0.411298	0.444773	0.018002	NCP-IAG933	6	Dabrafenib	0.00111111
	1090616	1146097	1145313	1127342	18364.4	0.192337	0.142345	0.143051	0.159244	0.0165475	NCP-IAG933	6	Dabrafenib	0
	1142946	1185506	1138875	1.15578e+06	14911.5	0.145184	0.106835	0.148852	0.133624	0.0134363	NCP-IAG933	2	Dabrafenib	0
	1194444	1372468	1172113	1.24634e+06	63391.8	0.098781	-0.0616303	0.118903	0.0520178	0.0571202	NCP-IAG933	0.666667	Dabrafenib	0
	1261108	1246618	1240443	1.24939e+06	6124.33	0.0387124	0.0517688	0.0573329	0.0492714	0.00551842	NCP-IAG933	0.222222	Dabrafenib	0
	1314989	1248644	1229644	1.26443e+06	25869.8	-0.00983794	0.0499433	0.0670635	0.035723	0.0233104	NCP-IAG933	0.0740741	Dabrafenib	0
	1262380	1188440	1327409	1.25941e+06	40144.4	0.0375662	0.104191	-0.0210292	0.0402427	0.0361727	NCP-IAG933	0.0246914	Dabrafenib	0
HT-29	1.30407e+06			1.30407e+06	#DIV/0!	0.00877087	-0.00128397	-0.00748691	9.25186e-17	0.00473692	NCP-IAG933	0	Dabrafenib	0	Trametinib	0
	341981	348258	357323	349187	4453.16	0.866906	0.86125	0.853082	0.860413	0.00401259	NCP-IAG933	0	Dabrafenib	0.27	Trametinib	0.027
	502491	596859	497504	532285	32319.2	0.722276	0.637244	0.72677	0.69543	0.0291218	NCP-IAG933	0	Dabrafenib	0.09	Trametinib	0.009
	854309	823571	798458	825446	16150	0.405265	0.432962	0.45559	0.431273	0.0145522	NCP-IAG933	0	Dabrafenib	0.03	Trametinib	0.003
	815033	968392	941881	908435	47324.1	0.440655	0.302469	0.326357	0.356494	0.0426421	NCP-IAG933	0	Dabrafenib	0.01	Trametinib	0.001
	1205493	1163414	999335	1.12275e+06	62890.4	0.0888252	0.126741	0.274587	0.163384	0.0566684	NCP-IAG933	0	Dabrafenib	0.00333333	Trametinib	0.000333333
	1203360	1338047	1244850	1.26209e+06	39824.4	0.0907471	-0.0306147	0.0533619	0.0378314	0.0358844	NCP-IAG933	0	Dabrafenib	0.00111111	Trametinib	0.000111111
	282762	304624	303246	296877	7068.87	0.920267	0.900567	0.901809	0.907548	0.00636952	NCP-IAG933	0.0246914	Dabrafenib	0.27	Trametinib	0.027
	460343	300229	423165	394579	48380.4	0.760254	0.904528	0.793754	0.819512	0.0435939	NCP-IAG933	0.0246914	Dabrafenib	0.09	Trametinib	0.009
	713867	674330	637835	675344	21954.4	0.531813	0.567438	0.600322	0.566524	0.0197824	NCP-IAG933	0.0246914	Dabrafenib	0.03	Trametinib	0.003
	908906	869523	773877	850769	40091.6	0.35607	0.391556	0.47774	0.408455	0.0361251	NCP-IAG933	0.0246914	Dabrafenib	0.01	Trametinib	0.001
	1052078	1053331	1086889	1.0641e+06	11400.6	0.227062	0.225933	0.195695	0.21623	0.0102727	NCP-IAG933	0.0246914	Dabrafenib	0.00333333	Trametinib	0.000333333
	1212173	1341776	1214928	1.25629e+06	42749.2	0.082806	-0.0339748	0.0803236	0.0430516	0.0385199	NCP-IAG933	0.0246914	Dabrafenib	0.00111111	Trametinib	0.000111111
	282388	250427	264055	265623	9259.61	0.920604	0.949402	0.937123	0.93571	0.00834352	NCP-IAG933	0.0740741	Dabrafenib	0.27	Trametinib	0.027
	370719	377581	380871	376390	2990.49	0.841011	0.834828	0.831864	0.835901	0.00269463	NCP-IAG933	0.0740741	Dabrafenib	0.09	Trametinib	0.009
	570491	610669	621326	600829	15477.7	0.661004	0.624801	0.615198	0.633668	0.0139464	NCP-IAG933	0.0740741	Dabrafenib	0.03	Trametinib	0.003
	832638	765624	879109	825790	32938.7	0.424792	0.485176	0.382919	0.430962	0.02968	NCP-IAG933	0.0740741	Dabrafenib	0.01	Trametinib	0.001
	1040869	1027636	977859	1.01545e+06	19182.1	0.237162	0.249086	0.293938	0.260062	0.0172843	NCP-IAG933	0.0740741	Dabrafenib	0.00333333	Trametinib	0.000333333
	1160881	1208580	1108034	1159165	29037.8	0.129024	0.0860436	0.176642	0.13057	0.026165	NCP-IAG933	0.0740741	Dabrafenib	0.00111111	Trametinib	0.000111111
	204925	223616	223618	217386	6230.67	0.990403	0.973561	0.973559	0.979174	0.00561424	NCP-IAG933	0.222222	Dabrafenib	0.27	Trametinib	0.027
	298875	290581	312311	300589	6331.18	0.905748	0.913221	0.893641	0.904203	0.00570481	NCP-IAG933	0.222222	Dabrafenib	0.09	Trametinib	0.009
	433796	472362	377592	427917	27515.2	0.784175	0.749424	0.834818	0.789473	0.024793	NCP-IAG933	0.222222	Dabrafenib	0.03	Trametinib	0.003
	532068	653451	588898	591472	35063.9	0.695625	0.586251	0.644418	0.642098	0.0315949	NCP-IAG933	0.222222	Dabrafenib	0.01	Trametinib	0.001
	887394	896380	844673	876149	15950.3	0.375453	0.367356	0.413948	0.385586	0.0143723	NCP-IAG933	0.222222	Dabrafenib	0.00333333	Trametinib	0.000333333
	1166038	1088196	1111987	1.12207e+06	23030.1	0.124377	0.194517	0.17308	0.163991	0.0207516	NCP-IAG933	0.222222	Dabrafenib	0.00111111	Trametinib	0.000111111
	158448	161071	167950	162490	2833.22	1.19549	1.18117	1.14364	1.17343	0.0154596	NCP-IAG933	0.666667	Dabrafenib	0.27	Trametinib	0.027
	234084	227747	250449	237427	6763.27	0.964129	0.969839	0.949383	0.961117	0.00609415	NCP-IAG933	0.666667	Dabrafenib	0.09	Trametinib	0.009
	353729	358942	343301	351991	4598.06	0.856321	0.851623	0.865717	0.857887	0.00414316	NCP-IAG933	0.666667	Dabrafenib	0.03	Trametinib	0.003
	464010	439423	483305	462246	12698.3	0.75695	0.779105	0.739564	0.75854	0.011442	NCP-IAG933	0.666667	Dabrafenib	0.01	Trametinib	0.001
	700474	708943	696820	702079	3590.44	0.543881	0.536249	0.547173	0.542434	0.00323522	NCP-IAG933	0.666667	Dabrafenib	0.00333333	Trametinib	0.000333333
	1174655	992144	883956	1.01692e+06	84826.9	0.116612	0.281067	0.378551	0.258743	0.0764346	NCP-IAG933	0.666667	Dabrafenib	0.00111111	Trametinib	0.000111111
	163511	151915	145719	153715	5214.37	1.16786	1.23113	1.26494	1.22131	0.0284524	NCP-IAG933	2	Dabrafenib	0.27	Trametinib	0.027
	218610	230219	197089	215306	9705.44	0.978072	0.967611	0.997464	0.981049	0.00874524	NCP-IAG933	2	Dabrafenib	0.09	Trametinib	0.009
	275626	294092	320613	296777	13055.8	0.926697	0.910057	0.88616	0.907638	0.0117642	NCP-IAG933	2	Dabrafenib	0.03	Trametinib	0.003
	362646	398590	377907	379714	10415.4	0.848286	0.815898	0.834535	0.832906	0.00938497	NCP-IAG933	2	Dabrafenib	0.01	Trametinib	0.001
	601976	587142	616699	601939	8532.39	0.632634	0.646	0.619367	0.632667	0.00768825	NCP-IAG933	2	Dabrafenib	0.00333333	Trametinib	0.000333333
	877927	868991	859294	868737	5380.38	0.383984	0.392036	0.400773	0.392264	0.00484808	NCP-IAG933	2	Dabrafenib	0.00111111	Trametinib	0.000111111
	139289	148899	141505	143231	2905.3	1.30003	1.24759	1.28794	1.27852	0.0158529	NCP-IAG933	6	Dabrafenib	0.27	Trametinib	0.027
	262502	202652	215658	226937	18174.4	0.938522	0.992451	0.980732	0.970568	0.0163763	NCP-IAG933	6	Dabrafenib	0.09	Trametinib	0.009
	278442	287810	268043	278098	5708.83	0.924159	0.915718	0.933529	0.924469	0.00514403	NCP-IAG933	6	Dabrafenib	0.03	Trametinib	0.003
	382486	299180	348975	343547	24201	0.830409	0.905473	0.860604	0.865495	0.0218067	NCP-IAG933	6	Dabrafenib	0.01	Trametinib	0.001
	606432	401573	538942	515649	60273.6	0.628619	0.81321	0.689431	0.71042	0.0543105	NCP-IAG933	6	Dabrafenib	0.00333333	Trametinib	0.000333333
	814149	825766	784243	808053	12368.2	0.441452	0.430984	0.468399	0.446945	0.0111445	NCP-IAG933	6	Dabrafenib	0.00111111	Trametinib	0.000111111
	1240240	1050157	1200414	1.1636e+06	57876.7	0.0575158	0.228793	0.0934017	0.12657	0.0521507	NCP-IAG933	6	Dabrafenib	0	Trametinib	0
	1123203	1230003	1187745	1180317	31053.4	0.162974	0.06674	0.104817	0.11151	0.0279812	NCP-IAG933	2	Dabrafenib	0	Trametinib	0
	1152193	1290716	1213761	1218890	40070.3	0.136852	0.0120336	0.0813752	0.0767536	0.036106	NCP-IAG933	0.666667	Dabrafenib	0	Trametinib	0
	1261976	1226509	1207137	1231874	16056.3	0.0379303	0.0698884	0.0873438	0.0650541	0.0144678	NCP-IAG933	0.222222	Dabrafenib	0	Trametinib	0
	1187633	1280098	1267518	1245083	28953.6	0.104918	0.0216012	0.0329366	0.053152	0.0260891	NCP-IAG933	0.0740741	Dabrafenib	0	Trametinib	0
	1393050	1352715	1327522	1.35776e+06	19083.9	-0.080176	-0.0438315	-0.021131	-0.0483795	0.0171959	NCP-IAG933	0.0246914	Dabrafenib	0	Trametinib	0
HT-29	1.41597e+06			1.41597e+06	#DIV/0!	-0.0595388	-0.0157823	0.0753211	-1.43404e-16	0.0397224	NCP-IAG933	0	Dabrafenib	0	NVP-LTT462	0
	283046	296089	306258	295131	6717.83	0.926788	0.916118	0.9078	0.916902	0.0054955	NCP-IAG933	0	Dabrafenib	0.27	NVP-LTT462	2.7
	328249	343357	309335	326980	9841.77	0.88981	0.877451	0.905283	0.890848	0.00805103	NCP-IAG933	0	Dabrafenib	0.09	NVP-LTT462	0.9
	405396	398152	370914	391487	10497.1	0.8267	0.832626	0.854908	0.838078	0.00858709	NCP-IAG933	0	Dabrafenib	0.03	NVP-LTT462	0.3
	968788	782544	640512	797281	95051.2	0.365819	0.518176	0.634364	0.50612	0.0777563	NCP-IAG933	0	Dabrafenib	0.01	NVP-LTT462	0.1
	1218130	1263710	1185660	1222500	22636.8	0.161846	0.124559	0.188408	0.158271	0.018518	NCP-IAG933	0	Dabrafenib	0.00333333	NVP-LTT462	0.0333333
	1325068	1402072	1395730	1374290	24679	0.0743655	0.0113726	0.0165607	0.0340996	0.0201886	NCP-IAG933	0	Dabrafenib	0.00111111	NVP-LTT462	0.0111111
	231804	239065	250846	240572	5548.33	0.968707	0.962767	0.953129	0.961534	0.0045388	NCP-IAG933	0.0246914	Dabrafenib	0.27	NVP-LTT462	2.7
	240670	338331	290623	289875	28194.8	0.961454	0.881563	0.92059	0.921202	0.0230647	NCP-IAG933	0.0246914	Dabrafenib	0.09	NVP-LTT462	0.9
	369957	331496	342570	348008	11430.8	0.855691	0.887154	0.878095	0.873647	0.00935091	NCP-IAG933	0.0246914	Dabrafenib	0.03	NVP-LTT462	0.3
	767945	716675	816958	767193	28951.7	0.530118	0.572059	0.490023	0.530734	0.0236838	NCP-IAG933	0.0246914	Dabrafenib	0.01	NVP-LTT462	0.1
	1086572	1162582	1065310	1.10482e+06	29525.4	0.269466	0.207287	0.28686	0.254538	0.0241531	NCP-IAG933	0.0246914	Dabrafenib	0.00333333	NVP-LTT462	0.0333333
	1369543	1155763	1300865	1.27539e+06	63013.7	0.0379829	0.212865	0.0941647	0.115004	0.0515482	NCP-IAG933	0.0246914	Dabrafenib	0.00111111	NVP-LTT462	0.0111111
	139045	165083	149816	151315	7553.78	1.29741	1.15533	1.23864	1.23046	0.0412175	NCP-IAG933	0.0740741	Dabrafenib	0.27	NVP-LTT462	2.7
	239993	324379	224580	262984	31018.3	0.962008	0.892976	0.974616	0.9432	0.0253744	NCP-IAG933	0.0740741	Dabrafenib	0.09	NVP-LTT462	0.9
	338839	368292	330163	345765	11538.8	0.881147	0.857053	0.888244	0.875481	0.00943924	NCP-IAG933	0.0740741	Dabrafenib	0.03	NVP-LTT462	0.3
	629364	562137	624478	605326	21640.7	0.643484	0.698479	0.647481	0.663148	0.0177031	NCP-IAG933	0.0740741	Dabrafenib	0.01	NVP-LTT462	0.1
	1008834	609149	1112825	910269	153524	0.33306	0.660021	0.24799	0.41369	0.12559	NCP-IAG933	0.0740741	Dabrafenib	0.00333333	NVP-LTT462	0.0333333
	1292052	1254594	1275393	1274013	10835.2	0.101374	0.132017	0.115002	0.116131	0.00886369	NCP-IAG933	0.0740741	Dabrafenib	0.00111111	NVP-LTT462	0.0111111
	46637	36276	36179	39697.3	3469.95	1.80164	1.85817	1.8587	1.8395	0.0189339	NCP-IAG933	0.222222	Dabrafenib	0.27	NVP-LTT462	2.7
	192365	170464	200094	187641	8873.58	1.00647	1.12597	0.994647	1.04236	0.0419436	NCP-IAG933	0.222222	Dabrafenib	0.09	NVP-LTT462	0.9
	325079	240825	211601	259168	34018	0.892403	0.961327	0.985234	0.946321	0.0278283	NCP-IAG933	0.222222	Dabrafenib	0.03	NVP-LTT462	0.3
	488802	559939	607264	552002	34426.6	0.75847	0.700277	0.661563	0.70677	0.0281625	NCP-IAG933	0.222222	Dabrafenib	0.01	NVP-LTT462	0.1
	817060	842857	980038	879985	50577.7	0.48994	0.468837	0.356616	0.438464	0.041375	NCP-IAG933	0.222222	Dabrafenib	0.00333333	NVP-LTT462	0.0333333
	1168423	1129321	1160643	1.1528e+06	11950.3	0.202508	0.234496	0.208873	0.215292	0.00977588	NCP-IAG933	0.222222	Dabrafenib	0.00111111	NVP-LTT462	0.0111111
	32147	31926	30186	31419.7	620.124	1.8807	1.88191	1.8914	1.88467	0.00338373	NCP-IAG933	0.666667	Dabrafenib	0.27	NVP-LTT462	2.7
	106790	108434	98004	104409	3237.64	1.47341	1.46444	1.52135	1.4864	0.0176663	NCP-IAG933	0.666667	Dabrafenib	0.09	NVP-LTT462	0.9
	182209	228984	173063	194752	17318.4	1.06188	0.971014	1.11179	1.04823	0.041208	NCP-IAG933	0.666667	Dabrafenib	0.03	NVP-LTT462	0.3
	296444	445985	399617	380682	44194.8	0.915828	0.793497	0.831428	0.846917	0.0361534	NCP-IAG933	0.666667	Dabrafenib	0.01	NVP-LTT462	0.1
	716375	661708	587607	655230	37313	0.572305	0.617025	0.677643	0.622324	0.0305238	NCP-IAG933	0.666667	Dabrafenib	0.00333333	NVP-LTT462	0.0333333
	1148699	1080227	979028	1069318	49282.6	0.218644	0.274657	0.357442	0.283581	0.0403155	NCP-IAG933	0.666667	Dabrafenib	0.00111111	NVP-LTT462	0.0111111
	32155	36461	28394	32336.7	2330.51	1.88066	1.85716	1.90118	1.87967	0.0127165	NCP-IAG933	2	Dabrafenib	0.27	NVP-LTT462	2.7
	84032	91798	132442	102757	15010.7	1.59759	1.55521	1.33344	1.49541	0.0819064	NCP-IAG933	2	Dabrafenib	0.09	NVP-LTT462	0.9
	203772	204782	199141	202565	1736.65	0.991638	0.990812	0.995427	0.992626	0.00142066	NCP-IAG933	2	Dabrafenib	0.03	NVP-LTT462	0.3
	333520	310648	252081	298750	24250.5	0.885498	0.904209	0.952119	0.913942	0.019838	NCP-IAG933	2	Dabrafenib	0.01	NVP-LTT462	0.1
	465085	579167	530723	524992	33057.1	0.777872	0.684547	0.724177	0.728865	0.0270422	NCP-IAG933	2	Dabrafenib	0.00333333	NVP-LTT462	0.0333333
	901131	891668	1018061	936953	40645.7	0.421166	0.428907	0.325512	0.391861	0.0332501	NCP-IAG933	2	Dabrafenib	0.00111111	NVP-LTT462	0.0111111
	29230	32139	24648	28672.3	2180.37	1.89662	1.88075	1.92162	1.89966	0.0118973	NCP-IAG933	6	Dabrafenib	0.27	NVP-LTT462	2.7
	83905	69395	91360	81553.3	6448.85	1.59828	1.67746	1.5576	1.61112	0.0351884	NCP-IAG933	6	Dabrafenib	0.09	NVP-LTT462	0.9
	210502	182527	189787	194272	8381.26	0.986133	1.06015	1.02053	1.02227	0.0213843	NCP-IAG933	6	Dabrafenib	0.03	NVP-LTT462	0.3
	342425	243140	266671	284079	29953.6	0.878213	0.959433	0.940184	0.925944	0.0245034	NCP-IAG933	6	Dabrafenib	0.01	NVP-LTT462	0.1
	373072	412954	488854	424960	33958.2	0.853143	0.820517	0.758428	0.810696	0.0277794	NCP-IAG933	6	Dabrafenib	0.00333333	NVP-LTT462	0.0333333
	816956	785408	793657	798674	9446.24	0.490025	0.515833	0.509085	0.504981	0.00772747	NCP-IAG933	6	Dabrafenib	0.00111111	NVP-LTT462	0.0111111
	1124122	1223791	1180416	1.17611e+06	28852.4	0.238749	0.157215	0.192698	0.19622	0.0236026	NCP-IAG933	6	Dabrafenib	0	NVP-LTT462	0
	1274880	1188387	1186614	1216627	29131	0.115422	0.186177	0.187627	0.163075	0.0238305	NCP-IAG933	2	Dabrafenib	0	NVP-LTT462	0
	1248353	1394151	1374129	1.33888e+06	45629.9	0.137122	0.0178524	0.0342313	0.0630685	0.0373274	NCP-IAG933	0.666667	Dabrafenib	0	NVP-LTT462	0
	1450853	1411005	1328860	1396906	35915	-0.0285325	0.00406501	0.0712635	0.0155987	0.0293801	NCP-IAG933	0.222222	Dabrafenib	0	NVP-LTT462	0
	1373833	1263557	1244490	1293960	40314	0.0344734	0.124684	0.140282	0.0998133	0.0329788	NCP-IAG933	0.0740741	Dabrafenib	0	NVP-LTT462	0
	1345342	1507479	1304308	1.38571e+06	62026.3	0.0577804	-0.0748552	0.0913482	0.0247578	0.0507404	NCP-IAG933	0.0246914	Dabrafenib	0	NVP-LTT462	0

## Sheet: Fig 7b
CYR61 gene expression (% of control)
	HT29										RKO										MDST8
									mean	SEM									mean	SEM									mean	SEM
DMSO	255.41	99.21	19.29	26.09					100	54.8708	89.2577	88.3198	103.223	119.2					100	7.25051	106.942	74.5933	100.808	117.656					100	9.15647
6nM Tram + 124nM Dab	235.06	688.82	562.98						495.62	135.25	182.029	199.974	173.261						185.088	7.86138	222.544	224.999	221.503						223.015	1.0361
1uM YTP-10	24.44	5.99	97.1	63.72	13.49	11.97	13.58	91.26	40.1938	13.3868	51.5624	63.1642	38.4638	62.2589	54.5695	62.2776	66.9979	53.0348	56.5411	3.23643	0.701339	4.35123	1.88756	2.4801	1.70493	6.3613	5.4621	3.70996	3.33232	0.697899
6nM Tram + 124nM Dab + 1uM YTP-10	89.75	30.15	43.74						54.5467	18.0336	15.9313	40.1218	54.7178						36.9236	11.3103	1.40453		0.949331						1.17693	0.227597
CTGF gene expression (% of control)
	HT29										RKO										MDST8
									mean	SEM									mean	SEM									mean	SEM
DMSO	121.516	103.082	89.0224	86.3797					100	8.05428	80.3612	70.3161	173.492	75.8308					100	24.5832	95.7616	95.0719	97.4852	111.681					100	3.92669
6nM Tram + 124nM Dab		226.981	446.765	338.499					337.415	63.4485		121.688	138.785	283.997					181.49	51.4905		139.758	153.381	133.406					142.182	5.89238
1uM YTP-10	38.1483	67.401	37.1883	37.0512	113.923	16.2913	36.028	116.784	57.8519	13.4693	67.9917	34.3602	3.66345	2.373	94.851	4.36105	15.118	13.0614	29.4725	12.1658	7.15474	5.75135	7.56121	3.73412	4.19482	5.64386	4.98247	4.55678	5.44742	0.482328
6nM Tram + 124nM Dab + 1uM YTP-10			48.5752	61.1784					54.8768	6.30159	55.2683		60.0607	59.1511					58.16	1.46951	0.39799		2.27401	3.28369					1.98523	0.845451
one-way ANOVA - CYR61 gene expression - HT29
Tukey's multiple comparisons test	Mean Diff.	95.00% CI of diff.	Summary	Adjusted P Value
DMSO vs. 6nM Tram + 124nM Dab	-395.6	-631.4 to -159.9	**	0.0012
DMSO vs. 1uM YTP-10	59.81	-129.2 to 248.8	ns	0.7949
DMSO vs. 6nM Tram + 124nM Dab + 1uM YTP-10	45.45	-190.3 to 281.2	ns	0.9421
6nM Tram + 124nM Dab vs. 1uM YTP-10	455.4	246.5 to 664.4	****	<0.0001
6nM Tram + 124nM Dab vs. 6nM Tram + 124nM Dab + 1uM YTP-10	441.1	189.1 to 693.1	***	0.0008
1uM YTP-10 vs. 6nM Tram + 124nM Dab + 1uM YTP-10	-14.35	-223.3 to 194.6	ns	0.997
one-way ANOVA - CYR61 gene expression - RKO
Tukey's multiple comparisons test	Mean Diff.	95.00% CI of diff.	Summary	Adjusted P Value
DMSO vs. 6nM Tram + 124nM Dab	-78.68	-107.8 to -49.56	****	<0.0001
DMSO vs. 1uM YTP-10	43.46	18.24 to 68.68	***	0.0008
DMSO vs. 6nM Tram + 124nM Dab + 1uM YTP-10	69.3	40.19 to 98.42	****	<0.0001
6nM Tram + 124nM Dab vs. 1uM YTP-10	122.1	96.92 to 147.4	****	<0.0001
6nM Tram + 124nM Dab vs. 6nM Tram + 124nM Dab + 1uM YTP-10	148	118.9 to 177.1	****	<0.0001
1uM YTP-10 vs. 6nM Tram + 124nM Dab + 1uM YTP-10	25.85	0.6286 to 51.06	*	0.0436
one-way ANOVA - CYR61 gene expression - MDST8
Tukey's multiple comparisons test	Mean Diff.	95.00% CI of diff.	Summary	Adjusted P Value
DMSO vs. 6nM Tram + 124nM Dab	-0.3497	-0.8032 to 0.1037	ns	0.1618
DMSO vs. 1uM YTP-10	1.557	1.164 to 1.950	****	<0.0001
DMSO vs. 6nM Tram + 124nM Dab + 1uM YTP-10	1.906	1.416 to 2.396	****	<0.0001
6nM Tram + 124nM Dab vs. 1uM YTP-10	1.907	1.514 to 2.299	****	<0.0001
6nM Tram + 124nM Dab vs. 6nM Tram + 124nM Dab + 1uM YTP-10	2.256	1.766 to 2.745	****	<0.0001
1uM YTP-10 vs. 6nM Tram + 124nM Dab + 1uM YTP-10	0.349	-0.08515 to 0.7832	ns	0.1382
one-way ANOVA - CTGF gene expression - HT29
Tukey's multiple comparisons test	Mean Diff.	95.00% CI of diff.	Summary	Adjusted P Value
DMSO vs. 6nM Tram + 124nM Dab	-0.4135	-0.8958 to 0.06877	ns	0.1048
DMSO vs. 1uM YTP-10	0.3157	-0.1020 to 0.7334	ns	0.1719
DMSO vs. 6nM Tram + 124nM Dab + 1uM YTP-10	0.2594	-0.3312 to 0.8501	ns	0.5915
6nM Tram + 124nM Dab vs. 1uM YTP-10	0.7292	0.3115 to 1.147	***	0.0009
6nM Tram + 124nM Dab vs. 6nM Tram + 124nM Dab + 1uM YTP-10	0.6729	0.08226 to 1.264	*	0.0235
1uM YTP-10 vs. 6nM Tram + 124nM Dab + 1uM YTP-10	-0.05626	-0.5955 to 0.4829	ns	0.9899
one-way ANOVA - CTGF gene expression - RKO
Tukey's multiple comparisons test	Mean Diff.	95.00% CI of diff.	Summary	Adjusted P Value
DMSO vs. 6nM Tram + 124nM Dab	-0.3173	-1.153 to 0.5180	ns	0.7022
DMSO vs. 1uM YTP-10	0.8153	0.09192 to 1.539	*	0.0246
DMSO vs. 6nM Tram + 124nM Dab + 1uM YTP-10	0.2194	-0.6159 to 1.055	ns	0.8747
6nM Tram + 124nM Dab vs. 1uM YTP-10	1.133	0.4092 to 1.856	**	0.0019
6nM Tram + 124nM Dab vs. 6nM Tram + 124nM Dab + 1uM YTP-10	0.5368	-0.2986 to 1.372	ns	0.2924
1uM YTP-10 vs. 6nM Tram + 124nM Dab + 1uM YTP-10	-0.5959	-1.319 to 0.1275	ns	0.1265
one-way ANOVA - CTGF gene expression - MDST8
Tukey's multiple comparisons test	Mean Diff.	95.00% CI of diff.	Summary	Adjusted P Value
DMSO vs. 6nM Tram + 124nM Dab	-0.1635	-0.5945 to 0.2674	ns	0.703
DMSO vs. 1uM YTP-10	1.275	0.9014 to 1.648	****	<0.0001
DMSO vs. 6nM Tram + 124nM Dab + 1uM YTP-10	1.956	1.525 to 2.387	****	<0.0001
6nM Tram + 124nM Dab vs. 1uM YTP-10	1.438	1.065 to 1.811	****	<0.0001
6nM Tram + 124nM Dab vs. 6nM Tram + 124nM Dab + 1uM YTP-10	2.12	1.689 to 2.551	****	<0.0001
1uM YTP-10 vs. 6nM Tram + 124nM Dab + 1uM YTP-10	0.6818	0.3086 to 1.055	***	0.0004

## Sheet: Fig 7c
Tumor volume (mm3) (Mean ±SEM)
days post first dose	Vehicle							IAG933 100mg/kg po QD							LTT462 15mg/kg po QD + Dabrafenib 15mg/kg po BID							LTT462 15mg/kg po QD + Dabrafenib 15mg/kg po BID + IAG933 100mg/kg po QD
						mean	SEM						mean	SEM						mean	SEM						mean	SEM
0	178.53	204.51	216.28	219.93	136.32	191.114	15.4982	148.73	189.38	243.85	202.69	179.21	192.772	15.5603	230.42	210.35	182.19	200.6	138.84	192.48	15.5046	194.47	198.92	194.94	139.55	237.63	193.102	15.6359
2	171.8	214.22	285.43	307.88	297.59	255.384	26.5713	146.75	226.53	321.85	227.86	198.19	224.236	28.4863	266.68	250.39	171.39	256.42	124.7	213.916	28.008	166.12	143.97	158.52	147.83	274.8	178.248	24.4528
5	176.81	249.6	252.72	448	442.26	313.878	55.2857	292.04	360.01	464.03	299.71	255.81	334.32	36.4924	321.85	248.67	171.21	184.51	208.82	227.012	27.1243	184.88	229.83	125.67	193.66	322.21	211.25	32.3929
7	222.65	313.52	381.38	421.49	735.56	414.92	86.9563	197.01	400.55	508.52	265.35	360.56	346.398	53.9917	395	398.34	298.83	259.13	210.19	312.298	37.2002	181.85	193.76	133.75	165.91	318.55	198.764	31.5959
9	262.78	341.33	359.96	644.92	750.01	471.8	95.024	243.06	366.8	549.79	288.15	414.69	372.498	53.4387	275.35	478.52	260.81	278.08	265.35	311.622	41.8441	195.83	292.86	175.46	191.51	380.04	247.14	39.1268
12	352.05	373.44	416.33	564.12	1170.97	575.382	153.429	387.43	544.43	802.34	523.15	639.4	579.35	68.7538	433.1	522.34	227.32	319.68	344.82	369.452	50.3544	209.55	320.26	232.62	236.89	369.48	273.76	30.4133
14	334.75	501.68	533.75	815.51	1119.53	661.044	138.228	517.06	663.22	828.55	502.14	728.32	647.858	62.3304	506.4	549.92	348.07	377.59	309.44	418.284	46.6506	219	310.67	226.16	222.96	437.26	283.21	42.1267
19															651.74	771.36	341.71	503.85	507.3	555.192	72.9912	259.92	354.42	237.41	193.99	347.8	278.708	31.4179
21															905.33	867.39	350.42	495.62	611.02	645.956	106.647	269.08	372.7	341.53	197.64	426.71	321.532	40.1129
23															1020.11	979.49	346.65	549.89	670.34	713.296	128.057	289.04	400.4	295.78	224.72	392.8	320.548	33.4559
one-way ANOVA - Tumor volume day 2 to day 14
Tukey's multiple comparisons test	Mean Diff.	95.00% CI of diff.	Below threshold?	Summary	Adjusted P Value
Vehicle vs. IAG933	31.29	-163.1 to 225.7	No	ns	0.9687
Vehicle vs.MAPKi	140	-54.41 to 334.3	No	ns	0.2156
Vehicle vs. triple combination	216.7	22.30 to 411.0	Yes	*	0.0255
IAG933 vs. MAPKi	108.7	-85.70 to 303.1	No	ns	0.4199
IAG933 vs. triple combination	185.4	-8.995 to 379.8	No	ns	0.0649
MAPKi vs. triple combination	76.7	-117.7 to 271.1	No	ns	0.691
%change in body weight
days post first dose	Vehicle							IAG933 100mg/kg po QD							LTT462 15mg/kg po QD + Dabrafenib 15mg/kg po BID							LTT462 15mg/kg po QD + Dabrafenib 15mg/kg po BID + IAG933 100mg/kg po QD
						mean	SEM						mean	SEM						mean	SEM						mean	SEM
0	0	0	0	0	0	0	0	0	0	0	0	0	0	0	0	0	0	0	0	0	0	0	0	0	0	0	0	0
2	3.88	2.5	0.72	7.84	5.43	4.074	1.22037	1.92	3.67	4.67	2.5	3.32	3.216	0.475569	2.46	0.4	0.43	1.23	1.88	1.28	0.403225	2.33	0	-1.14	0.88	-0.48	0.318	0.601152
5	0.97	2.5	-1.79	9.8	3.88	3.072	1.92748	0	3.67	2.8	1.67	1.42	1.912	0.625919	0.82	0.4	0	-2.05	2.35	0.304	0.710469	1.95	-1.33	-3.42	-2.19	-2.39	-1.476	0.91878
7	2.43	4.58	0.72	5.1	3.88	3.342	0.794332	-1.54	3.21	2.34	2.92	1.9	1.766	0.857144	-0.41	6.02	0.43	-1.23	3.29	1.62	1.33807	0.39	-0.89	-3.8	-1.32	-4.31	-1.986	0.893916
9	1.94	3.75	3.23	5.88	3.49	3.658	0.636737	1.15	4.59	1.4	3.75	3.32	2.842	0.672706	2.46	8.03	1.3	2.05	3.29	3.426	1.19503	3.11	3.11	-0.38	4.39	0.96	2.238	0.855543
12	5.34	6.67	3.23	10.59	8.91	6.948	1.29615	2.31	4.59	-2.34	1.67	3.79	2.004	1.20318	1.23	10.44	3.03	2.05	2.35	3.82	1.68004	3.11	4	-1.52	5.26	-0.48	2.074	1.31098
14	4.37	5.83	1.08	7.84	6.2	5.064	1.1388	2.69	7.34	1.87	6.67	5.21	4.756	1.07573	4.51	9.64	7.36	2.87	1.88	5.252	1.43689	4.28	0	-0.76	6.58	-0.48	1.924	1.48179
19															3.28	12.05	6.93	4.51	4.23	6.2	1.58144	3.89	8	1.52	10.53	0.96	4.98	1.86069
21															6.97	13.25	7.36	8.2	5.63	8.282	1.30943	4.67	6.22	3.04	12.72	3.35	6	1.77144
23															5.33	15.66	6.93	6.97	3.76	7.73	2.0691	5.06	7.56	2.66	13.16	1.91	6.07	2.0303
one-way ANOVA - % change body weight day 2 to day 14
Tukey's multiple comparisons test	Mean Diff.	95.00% CI of diff.	Below threshold?	Summary	Adjusted P Value
Vehicle vs. IAG933	1.61	-0.9893 to 4.210	No	ns	0.3332
Vehicle vs.MAPKi	1.743	-0.8569 to 4.342	No	ns	0.2693
Vehicle vs. triple combination	3.844	1.245 to 6.444	No	ns	0.0626
IAG933 vs. MAPKi	0.1323	-2.467 to 2.732	No	ns	0.9989
IAG933 vs. triple combination	2.234	-0.3656 to 4.834	No	ns	0.1083
MAPKi vs. triple combination	2.102	-0.4979 to 4.701	No	ns	0.1407

## Sheet: Fig 7d
% Tumor volume change (Mean ± SEM)
Days post first dose	Vehicle												Dabrafenib 30 mg/kg p.o. QD + Trametinib 0.3 mg/kg p.o. QD																				Dabrafenib + Trametinib + Cetuximab 20 mg/kg i.p.
											mean	SEM																			mean	SEM
0	100	100	100	100	100	100	100	100	100	100	100	0	100	100	100	100	100	100	100	100	100	100	100	100	100	100	100	100	100	100	100	0	100	100	100	100	100	100	100	100	100	100	100	100	100	100	100	100	100
4	171.013	239.312	171.22	109.259	111.314	98.2786	126.661	198.846	117.172	115.332	145.841	14.8088	99.0274	101.887	106.383	88.2254	114.023	92.3856	62.4509	66.4159	147.642	127.868	136.152	133.188	156.508	71.477	130.887	137.757	121.71	122.501	112.027	6.56576	165.717	134.947	126.019	93.2859	85.0256	97.2765	60.3891	155.606	97.0151	92.2158					135.3	43.5321	102.49
7	135.189	242.46	153.963	136.986	109.758	116.662	142.06	238.094	149.956	142.754	156.788	14.5676	107.067	129.565	97.7952		127.66	89.288	49.5879	70.9777	150.917	133.18	171.08	148.841	159.528	68.9395	145.113	158.007	126.892	147.465	122.465	8.70866	122.146	85.6494	84.158	106.815	75.4613	86.9856	39.5602	117.206			142.312		63.4813	69.5342	147.728	43.9956	106.111
11	196.577	242.274	167.662	189.586	116.499	128.855	137.919	252.727	340.888	165.382	193.837	21.6767	109.772	103.774	93.2312	89.3931		105.559	67.4663	65.6505	166.586	129.11	170.649	149.755	175.583	80.4802	150.441	170.285	125.407	157.25	124.141	9.17142	121.621	117.104	82.8854	74.0749	68.0376	91.9756	35.1617	139.239	94.1779	103.327	127.42	71.9361	95.7443	61.9264	127.341	83.6981	124.453
14	289.816	282.389	182.345	226.066	166.819	150.707	185.87	376.279	204.514	226.254	229.106	21.8299	122.103	129.171	99.2256	94.5877	191.32	114.763	73.344	63.1138	194.272	144.874	175.257	166.266	195.06	84.7497	167.762	157.769	184.916	162.519	140.06	10.2875	67.1399	115.404	92.0371	75.5904	122.822	80.3554	60.584	118.824		119.937	148.826	96.3179	105.81	74.4316	125.349	45.2009	112.346
18	156.267	335.466	186.987	257.901	159.726	265.169	177.797	400.435	281.701	261.047	248.25	25.2637	112.369	132.024	116.313	78.3777	202.568	106.337	81.925	54.7038	202.84	155.408	274.385	182.67	200.982	107.151	206.797	217.01	148.402	207.166	154.857	14.0897	138.053	107.482	89.6302	66.2299	78.5245	83.812	66.006	132.183		102.025	144.327	114.918	69.6317	110.349	162.883	34.0388	134.612
21	259.884	397.437	245.262	237.335	242.894	222.225	221.117	413.11	285.826	382.611	290.77	24.1583	119.25	135.076	122.002	68.8452	181.656	146.495	110.792	32.4361	227.01	167.889	230.477	213.011	254.134	93.0382	208.032	205.251	171.127	223.261	161.655	14.629	179.515	170.256	120.367	86.7227	75.9202	119.018	55.6657	151.035		139.294	153.325	108.882	71.6868	103.41	147.326	80.8602
																				Note : rolling enrollment did not allow to measure all anials at all days
one-way ANOVA - % Tumor change day 4 to day 21
Tukey's multiple comparisons test	Mean Diff.	95.00% CI of diff.	Below threshold?	Summary	Adjusted P Value
Vehicle vs. Dabrafenib 30 mg/kg p.o. QD + Trametinib 0.3 mg/kg p.o. QD	74.9	25.44 to 124.4	Yes	**	0.0021
Vehicle vs. Dabrafenib + Trametinib + Cetuximab 20 mg/kg i.p.	86.42	36.96 to 135.9	Yes	***	0.0005
Vehicle vs. Dabrafenib + Trametinib + WBV435 110 mg/kg QD	144.3	94.80 to 193.7	Yes	****	<0.0001
Dabrafenib 30 mg/kg p.o. QD + Trametinib 0.3 mg/kg p.o. QD vs. Dabrafenib + Trametinib + Cetuximab 20 mg/kg i.p.	11.52	-37.94 to 60.99	No	ns	0.9135
Dabrafenib 30 mg/kg p.o. QD + Trametinib 0.3 mg/kg p.o. QD vs. Dabrafenib + Trametinib + WBV435 110 mg/kg QD	69.36	19.90 to 118.8	Yes	**	0.0043
Dabrafenib + Trametinib + Cetuximab 20 mg/kg i.p. vs. Dabrafenib + Trametinib + WBV435 110 mg/kg QD	57.84	8.379 to 107.3	Yes	*	0.0183
%change in body weigth
Days post first dose	Vehicle													Dabrafenib 30 mg/kg p.o. QD + Trametinib 0.3 mg/kg p.o. QD																				Dabrafenib + Trametinib + Cetuximab 20 mg/kg i.p.
												mean	SEM																			mean	SEM
0	0	0	0	0	0	0	0	0	0	0	0	0	0	0	0	0	0	0	0	0	0	0	0	0	0	0	0	0	0	0	0	0	0	0	0	0	0	0	0	0	0	0	0	0	0	0	0	0	0
4	0.75	-1.06	-0.4	2.15	-0.43	2.12	0	-2.95	-0.59	-1.45	-3.98	-0.530909	0.564405	4.8	10.27	10.37	3.07	1.1	0	1.17	1.59	-5.43	-4.38	-10.35	-4.38	-8.48	-5.67	-4.41	-10.99	-8.08	-9.6	-2.18889	1.55619	-7.61	-3.74	-1.87	-5.09	-0.78	-8.06	-1.72	-11.09	-3.05	-7.12					-1.67	-2.35
7	-2.99	-1.77	0.16	-2.51	-1.28	0.35	1.21	-3.1	-2.91	-2.27	-5.55	-1.87818	0.578823	4.4	11.16	8.34		0	-3.45	0.39	4.78	-13.86	-5.53	-7.01	-9.26	-14.34	-11.08	-5.65	-6.94	-14.81	-8.4	-4.19176	1.92278	-11.59	-8.84	-6.34	2.91	5.49	0.4	9.01	-8.51			-7.42		-6.59	-8.75	8.83	1.94
11	2.99	2.13	-0.4	-1.79	2.14	-0.35	2.42	-3.6	-5.72	-4.8	-6.25	-1.20273	1.04128	3.2	16.96	12.03	2.3		-2.41	-1.95	0.8	-5.47	-5.15	-15.67	-10.02	-4.69	-11.08	-7.7	-6.21	-4.68	-8	-2.80824	1.96943	-4.35	-6.12	-2.61	5.45	7.06	-0.4	13.73	-13.69	-20	-2.26	0.19	-1.13	-2.2	-6.06	-3.81	-4.39
14	3.36	3.55	0.4	-3.23	0.85	-1.06	7.26	-2.95	0.74	-5.54	-4.21	-0.0754545	1.1546	6.4	15.18	10.37	3.45	1.47	-2.07	-0.78	0.4	-12.21	-14.38	-14.21	-13.26	-6.76	-12.25	-11.88	-14.1	-8.31	-11.2	-4.67444	2.19071	4.35	2.38	-2.61	4.73	6.27	1.61	15.88	-12.12		-10.18	-3.98	-2.36	1.83	-1.68	1.36	-3.03
18	6.72	6.38	0.81	4.66	8.55	6.71	7.66	0.35	-1.23	-8.11	-0.82	2.88	1.54296	7.2	20.09	11.62	2.3	2.94	3.1	0	-0.4	-7.93	-11.15	-9.67	-5.13	-5.03	-5.67	-4.41	-7.68	-5.7	-7.83	-1.29722	1.91366	0.36	-3.4	-7.09	2.55	3.92	0	13.73	-11.63		-7.69	-2.36	-1.23	-2.56	-6.73	6.06	2.93
21	6.34	6.74	1.21	0.41	1.23	2.46	4.12	2.46	-6.41	-5.02	1.23	1.34273	1.22777	4.4	18.3	9.54	4.6	2.21	-1.72	1.56	1.59	-22.65	-8.35	-4.85	-16.14	-12.05	-6.03	-7.82	-8.68	-4.92	-21.09	-4.00556	2.45498	-4.35	-3.06	-6.72	-1.45	4.71	1.21	10.3	-9.1		-3.28	-7.99	-5.96	-2.2	-10.77	1.24	0.72
																				Note : rolling enrollment did not allow to measure all anials at all days
one-way ANOVA -% body weight change day 4 to day 21
Tukey's multiple comparisons test	Mean Diff.	95.00% CI of diff.	Below threshold?	Summary	Adjusted P Value
Vehicle vs. Dabrafenib 30 mg/kg p.o. QD + Trametinib 0.3 mg/kg p.o. QD	3.284	0.03410 to 6.533	Yes	*	0.0471
Vehicle vs. Dabrafenib + Trametinib + Cetuximab 20 mg/kg i.p.	0.8483	-2.401 to 4.098	No	ns	0.8836
Vehicle vs. Dabrafenib + Trametinib + WBV435 110 mg/kg QD	6.148	2.898 to 9.397	Yes	***	0.0002
Dabrafenib 30 mg/kg p.o. QD + Trametinib 0.3 mg/kg p.o. QD vs. Dabrafenib + Trametinib + Cetuximab 20 mg/kg i.p.	-2.435	-5.685 to 0.8142	No	ns	0.1879
Dabrafenib 30 mg/kg p.o. QD + Trametinib 0.3 mg/kg p.o. QD vs. Dabrafenib + Trametinib + WBV435 110 mg/kg QD	2.864	-0.3852 to 6.114	No	ns	0.0964
Dabrafenib + Trametinib + Cetuximab 20 mg/kg i.p. vs. Dabrafenib + Trametinib + WBV435 110 mg/kg QD	5.3	2.050 to 8.549	Yes	***	0.001
[truncated: 26 more columns]
