# Supplementary material for: Direct and selective pharmacological disruption of the YAP–TEAD interface by IAG933 inhibits Hippo-dependent and RAS–MAPK-altered cancers
Source: Nat Cancer. 2024 Apr 2;5(7):1102–20. doi: 10.1038/s43018-024-00754-9 (PMC11286534; doi:10.1038/s43018-024-00754-9)
Supplement: Supplementary file 9 — Statistical source data. [file 43018_2024_754_MOESM9_ESM.xlsx]

## Sheet: Fig 8a
CELL_LINE	PrimarySite	Condition	Drug treatment	Growth_inhibition
aspc1	pancreas	single.agent	YTP-75	29.1759
aspc1	pancreas	double.combo	Trametinib/ Naporafenib	41.6223
aspc1	pancreas	triple.combo	Trametinib/ Naporafenib + YTP-75	66.0429
bxpc3	pancreas	single.agent	YTP-75	43.0941
bxpc3	pancreas	double.combo	Trametinib/ Naporafenib	48.045
bxpc3	pancreas	triple.combo	Trametinib/ Naporafenib + YTP-75	91.1768
cfpac1	pancreas	single.agent	YTP-75	26.456
cfpac1	pancreas	double.combo	Trametinib/ Naporafenib	13.525
cfpac1	pancreas	triple.combo	Trametinib/ Naporafenib + YTP-75	46.4743
dang	pancreas	single.agent	YTP-75	27.782
dang	pancreas	double.combo	Trametinib/ Naporafenib	46.7518
dang	pancreas	triple.combo	Trametinib/ Naporafenib + YTP-75	85.8235
hpafii	pancreas	single.agent	YTP-75	37.5275
hpafii	pancreas	double.combo	Trametinib/ Naporafenib	43.1424
hpafii	pancreas	triple.combo	Trametinib/ Naporafenib + YTP-75	57.1748
hupt3	pancreas	single.agent	YTP-75	51.3069
hupt3	pancreas	double.combo	Trametinib/ Naporafenib	48.1157
hupt3	pancreas	triple.combo	Trametinib/ Naporafenib + YTP-75	89.7712
hupt4	pancreas	single.agent	YTP-75	40.0521
hupt4	pancreas	double.combo	Trametinib/ Naporafenib	68.4505
hupt4	pancreas	triple.combo	Trametinib/ Naporafenib + YTP-75	91.0031
kp3	pancreas	single.agent	YTP-75	33.9304
kp3	pancreas	double.combo	Trametinib/ Naporafenib	6.53188
kp3	pancreas	triple.combo	Trametinib/ Naporafenib + YTP-75	44.0966
kp4	pancreas	single.agent	YTP-75	12.7559
kp4	pancreas	double.combo	Trametinib/ Naporafenib	16.7418
kp4	pancreas	triple.combo	Trametinib/ Naporafenib + YTP-75	48.1389
l33	pancreas	single.agent	YTP-75	24.6454
l33	pancreas	double.combo	Trametinib/ Naporafenib	9.12139
l33	pancreas	triple.combo	Trametinib/ Naporafenib + YTP-75	34.973
miapaca2	pancreas	single.agent	YTP-75	24.575
miapaca2	pancreas	double.combo	Trametinib/ Naporafenib	33.003
miapaca2	pancreas	triple.combo	Trametinib/ Naporafenib + YTP-75	40.4736
panc0403	pancreas	single.agent	YTP-75	45.3526
panc0403	pancreas	double.combo	Trametinib/ Naporafenib	53.206
panc0403	pancreas	triple.combo	Trametinib/ Naporafenib + YTP-75	87.904
panc1	pancreas	single.agent	YTP-75	14.8481
panc1	pancreas	double.combo	Trametinib/ Naporafenib	21.3315
panc1	pancreas	triple.combo	Trametinib/ Naporafenib + YTP-75	39.8758
panc1005	pancreas	single.agent	YTP-75	56.1763
panc1005	pancreas	double.combo	Trametinib/ Naporafenib	46.9727
panc1005	pancreas	triple.combo	Trametinib/ Naporafenib + YTP-75	91.0411
patu8902	pancreas	single.agent	YTP-75	14.9861
patu8902	pancreas	double.combo	Trametinib/ Naporafenib	22.9245
patu8902	pancreas	triple.combo	Trametinib/ Naporafenib + YTP-75	41.1817
patu8988t	pancreas	single.agent	YTP-75	44.7582
patu8988t	pancreas	double.combo	Trametinib/ Naporafenib	27.4681
patu8988t	pancreas	triple.combo	Trametinib/ Naporafenib + YTP-75	72.7151
pk1	pancreas	single.agent	YTP-75	40.6251
pk1	pancreas	double.combo	Trametinib/ Naporafenib	37.2997
pk1	pancreas	triple.combo	Trametinib/ Naporafenib + YTP-75	49.6917
snu410	pancreas	single.agent	YTP-75	48.4656
snu410	pancreas	double.combo	Trametinib/ Naporafenib	20.1865
snu410	pancreas	triple.combo	Trametinib/ Naporafenib + YTP-75	66.1877
su8686	pancreas	single.agent	YTP-75	17.5429
su8686	pancreas	double.combo	Trametinib/ Naporafenib	26.542
su8686	pancreas	triple.combo	Trametinib/ Naporafenib + YTP-75	75.8705
suit2	pancreas	single.agent	YTP-75	0.930802
suit2	pancreas	double.combo	Trametinib/ Naporafenib	29.1541
suit2	pancreas	triple.combo	Trametinib/ Naporafenib + YTP-75	34.0231
sw1990	pancreas	single.agent	YTP-75	61.767
sw1990	pancreas	double.combo	Trametinib/ Naporafenib	43.4906
sw1990	pancreas	triple.combo	Trametinib/ Naporafenib + YTP-75	87.7368
tccpan2	pancreas	single.agent	YTP-75	34.1
tccpan2	pancreas	double.combo	Trametinib/ Naporafenib	47.3803
tccpan2	pancreas	triple.combo	Trametinib/ Naporafenib + YTP-75	76.9485
yapc	pancreas	single.agent	YTP-75	16.3695
yapc	pancreas	double.combo	Trametinib/ Naporafenib	9.68676
yapc	pancreas	triple.combo	Trametinib/ Naporafenib + YTP-75	43.5334

## Sheet: Fig 8b
Best average response (% change tumor volume)
	Untreated	YTP-75 220mg/kg	Naporafenib+LTT462	Naporafenib+LTT462+YTP-75 90mg/kg
	118.183	183.133	90.9	93.1667
	110.183	144.833	75.0333	89
	102.417	136.733	67.2333	57.4333
	101.6	118.2	56.5333	39.725
	101.338	116.267	52.675	29.38
	89.15	93.7	47.35	28.3333
	78.7833	77.575	42.8444	20.8333
	74.0333	75.475	41.9	20
	66.65	73.5667	27.225	-3.25
	63.075	51.3333	26.9667	-24.15
	60.475	4.43333	19.7	-38.1778
	29.7	-35.2714	1.7	-57.3625
One-way ANOVA
Tukey's multiple comparisons test	Mean Diff.	95.00% CI of diff.	Below threshold?	Summary	Adjusted P Value
Untreated rep vs. YTP-75	-3.699	-49.69 to 42.29	No	ns	0.9964
Untreated rep vs. Naporafenib+LTT462	37.13	-8.863 to 83.12	No	ns	0.1519
Untreated rep vs. Naporafenib+LTT462+YTP-75	61.72	15.73 to 107.7	Yes	**	0.0045
YTP-75 vs. Naporafenib+LTT462	40.83	-5.163 to 86.82	No	ns	0.098
YTP-75 vs. Naporafenib+LTT462+YTP-75	65.42	19.43 to 111.4	Yes	**	0.0024
Naporafenib+LTT462 vs. Naporafenib+LTT462+YTP-75	24.59	-21.40 to 70.58	No	ns	0.4892

## Sheet: Fig8c
Tolerability (% change body weight)
Day post first dose	Untreated																								YTP-75 220mg/kg												Naporafenib+LTT462												Naporafenib+LTT462+YTP-75 90mg/kg
0	0	0	0	0	0	0	0	0	0	0	0	0	0	0	0	0	0	0	0	0	0	0	0	0	0	0	0	0	0	0	0	0	0	0	0	0	0	0	0	0	0	0	0	0	0	0	0	0	0
2											-8.9																															-2.4
3	5.3	3.2	1.6	0	-0.4	1.2			1.4				-6.4	3.5		-1.6	3.9		6.2	3.6						7.3	0.5					1.9				7.2		3.4			-3.3		-0.5		-1.3	2.7
4							2.5	7.1		-0.4		-1.6			-2.9			-1.9			-2.9	-2.9	2.6	1.8	0.4			14.9	-5.8	-6.4	1.5		4	0	-2.7		1.3		11.6	5.2				-4.9			-4	-3.3	-4.7
6											-7																															0
7	8.9	8.3	1.6	4.5	7.7	6.5	3.7	10.2	-0.9	-0.4			-5.5		-4.4	4.7	3	-6.2	7	6.3	-2	-3.3	5.2	0.4		0.4	-6	10.6	-1.5	-3.4	5	-5.8	2.8	0.4	-3.9	6.4	-6.1	5.1	8.7	3.9	-4.3		-2.3	-4.5	3.5	-2.7		-5.3
8												-0.4													-5.1																						-7.7		-2.3
9											-7.4																															-0.4
10	6.7	13.3	6.1	6.2	1.7	-2			1.4				-4.7			8.7	3.9		7.5	5						4.3	-4.1					1.9				8.1		3			-2.9		4.2		-1.7	-8.4
11							9.1	14.1		-1.2				6.6	-0.4			0.4			-2.9	-3.8	8.7	5.1				6.9	-1.5	-4.2	-1.9		1.6	6.8	-5.4		-6.6		-1.2	0.4				-4.1				-4.1	-4
12												3.2													-3.5
13											-5.9																															-4.8
14	12.9	15.1	11	8.5	6	0	11.5		-0.9	-3.7					3.6	9.5	1.7	-2.3	9.7	8.1			8.3				-5.2	0.5	0			-1.2	1.6	2.8		8.5	-6.1	-2.1	-0.8	-1.7	-6.5		-5.1	-7.4	-1.3	-3.1		-6.5	-6.3
15												-3.2									1.6	2.9		8.8	-3.5						2.7				-3.5
16
17				8.5	6.9	6.5			-4.7		-3.3						3		12.3	12.2							0.9					-0.8									-7.6	-4.4			-5.2	0.9			-5
18							18.9			0		0.8	0.4	8.4	8.4			-2.7					12.7		-5.1				2.4				4.4	7.2		20.8	-7.4	-6.4	-2.1	-6			-1.9	-3.7				-3
19																					2	3.8		10.7							-6.9				-5
20
21					-6.4	4.1	27.2		-7.5		-3.3	4.8		19			-5.2	2.7							0.4		-7					1.2	8	2.8			-3.4		-0.8	-2.6	-1.1	-4.5		1.6	7				-7.7
22																			15	14.5	0.4		17.9												-3.9	24.6		-6.9								8		-0.8
23
24					8.2	4.9			-4.7		-3.6						5.6										-5.1														-1.4	-8.1			-6.6
25												4.4	2.6						11	10.4	3.3				-6.3										-6.2	34.7	-3.2	-5.7	-0.4	-0.4				0		2.7			-2.7
26																							20.1
27											-2.6
28					8.6	2.4						8	8.9				6.5		13.7		7.8				-3.9		-1.4								-8.1		-5.3	-7.4	6.6	-3				3.7	-5.7	7.1			0.9
30											-1.5
[truncated: 11 more columns]

## Sheet: Fig 8d
Reporter assay, bioluminescence signal (RLU)
	Untreated	MAPKi	YTP-13	Combination
	3456	6096	80	48
	1488	7376	112	48
	896	8448	144	64
	784	11248	80	32
mean	1656	8292	104	48
SEM	619.557	1096.35	15.3188	6.53197
one-way ANOVA
Tukey's multiple comparisons test	Mean Diff.	95.00% CI of diff.	Below threshold?	Adjusted P Value
Untreated vs. MAPKi	-6636	-9280 to -3992	Yes	<0.0001
Untreated vs. YTP-13	1552	-1092 to 4196	No	0.3453
Untreated vs. Combination	1608	-1036 to 4252	No	0.3174
MAPKi vs. YTP-13	8188	5544 to 10832	Yes	<0.0001
MAPKi vs. Combination	8244	5600 to 10888	Yes	<0.0001
YTP-13 vs. Combination	56	-2588 to 2700	No	>0.9999

## Sheet: Fig 8e
% Average control RT-qPCR - DUSP6
	DMSO			Trametinib 10nM + Naporafenib 500nM			YTP-13 1μM			triple combo
	mean	SD	n	mean	SD	n	mean	SD	n	mean	SD	n
SUIT-2	100	69.2683	4	34.4051	20.089	4	125.183	61.9811	4	43.8263	32.5158	4
PSN1	100	20.1186	4	1.5624	0.6118	4	142.761	69.1895	4	3.7355	1.0627	4
NCI-H441	100	24.3903	4	1.8285	0.8575	4	175.567	63.6723	4	26.1746	33.7269	4
		DMSO				Trametinib 10nM + Naporafenib 500nM				YTP-13 1μM				triple combo
SUIT-2	30.7317	169.268	100	100	14.3161	54.4941	34.4051	34.4051	63.2021	187.164	125.183	125.183	11.3105	76.3421	43.8263	43.8263
PSN1	79.8814	120.119	100	100	0.9506	2.1742	1.5624	1.5624	73.5714	211.95	142.761	142.761	2.6728	4.7982	3.7355	3.7355
NCI-H441	75.6097	124.39	100	100	0.971	2.686	1.8285	1.8285	111.895	239.24	175.567	175.567	0	52.3492	26.1746	26.1746
% Average control RT-qPCR - ANKRD1
	DMSO			Trametinib 10nM + Naporafenib 500nM			YTP-13 1μM			triple combo
	mean	SD	n	mean	SD	n	mean	SD	n	mean	SD	n
SUIT-2	100	31.3048	4	474.33	65.897	4	10.56	4.88519	4	77.9523	17.3757	4
PSN1	100	8.5832	4	337.926	50.5744	4	5.50172	2.81529	4	1.04824	0.33364	4
NCI-H441	100	30.5666	4	572.546	161.566	4	11.7556	19.632	4	57.4504	14.6953	4
		DMSO				Trametinib 10nM + Naporafenib 500nM				YTP-13 1μM				triple combo
SUIT-2	68.2687	122.528	99.0429	87.5033	448.536	492.123	483.929	472.431	5.6748	15.4452	10.56	10.5599	60.5766	95.3279	77.9523	77.9523
PSN1	92.3458	104.876	105.433	95.4566	287.351	388.5	336.926	345.925	2.6864	8.317	5.5017	5.5017	0.7146	1.3818	1.0482	1.0482
NCI-H441	68.2687	122.528	99.0429	87.5033	411.98	733.111	572.546	568.546	0.1236	23.3876	12.7556	10.7556	42.7552	72.1458	57.4505	57.4505
one-way ANOVA - DUSP6 - all lines
Tukey's multiple comparisons test	Mean Diff.	95.00% CI of diff.	Adjusted P Value
DMSO vs. MAPKi	87.4	38.23 to 136.6	0.002
DMSO vs. YTP-13 1μM	-47.84	-97.00 to 1.330	0.0565
DMSO vs. Combo	75.42	26.25 to 124.6	0.0051
MAPKi vs. YTP-13 1μM	-135.2	-184.4 to -86.07	0.0001
MAPKi vs. Combo	-11.98	-61.15 to 37.19	0.8613
YTP-13 1μM vs. Combo	123.3	74.09 to 172.4	0.0002
one-way ANOVA - ANKRD1 - all lines
Tukey's multiple comparisons test	Mean Diff.	95.00% CI of diff.	Adjusted P Value
DMSO vs. MAPKi	-361.6	-524.3 to -198.9	0.0005
DMSO vs. YTP-13 1μM	90.73	-71.93 to 253.4	0.0072
DMSO vs. Combo	54.52	-108.1 to 217.2	0.7142
MAPKi vs. YTP-13 1μM	452.3	289.7 to 615.0	<0.0001
MAPKi vs. Combo	416.1	253.5 to 578.8	0.0002
YTP-13 1μM vs. Combo	-36.21	-198.9 to 126.4	0.8893
