# Supplementary material for: Direct and selective pharmacological disruption of the YAP–TEAD interface by IAG933 inhibits Hippo-dependent and RAS–MAPK-altered cancers
Source: Nat Cancer. 2024 Apr 2;5(7):1102–20. doi: 10.1038/s43018-024-00754-9 (PMC11286534; doi:10.1038/s43018-024-00754-9)
Supplement: Supplementary file 10 — Statistical source data. [file 43018_2024_754_MOESM10_ESM.xlsx]

## Sheet: Fig S1a,b
				The co-crystal structure that support the findings of this study have been deposited to the Protein Data Bank with the accession number 8P0M
				See the Crystallography IAG933 report provided separately

## Sheet: Fig S1e
Kd equilibrium (nM)
		KDeq(nM)
		Experiment 1	Experiment 2	Average	StDev
TEAD1wt	YTP-3	40.1	48.12	44.11	5.671
	YTP-32	22.4	24.36	23.38	1.38593
		KDeq(nM)
		Experiment 1	Experiment 2	Average	StDev
TEAD2wt	YTP-3	25.2	27.7	26.45	1.76777
	YTP-32	20.7	18.4	19.55	1.62635
		KDeq(nM)
		Experiment 1	Experiment 2	Average	StDev
TEAD3wt	YTP-3	48.1	50.8	49.45	1.90919
	YTP-32	28.5	25.5	27	2.12132
		KDeq(nM)
		Experiment 1	Experiment 2	Average	StDev
TEAD4wt	YTP-3	19.7	21.93	20.815	1.57685
	YTP-32	10.2	13.39	11.795	2.25567
		Exp1. and Exp2. are two independant experiments
