# Supplementary material for: Direct and selective pharmacological disruption of the YAP–TEAD interface by IAG933 inhibits Hippo-dependent and RAS–MAPK-altered cancers
Source: Nat Cancer. 2024 Apr 2;5(7):1102–20. doi: 10.1038/s43018-024-00754-9 (PMC11286534; doi:10.1038/s43018-024-00754-9)
Supplement: Supplementary file 11 — Statistical source data. [file 43018_2024_754_MOESM11_ESM.xlsx]

## Sheet: Fig S2a
Biochemical reference (TR-FRET IC50, nM)
		IC50s and/ or %inhib. at 100uM measured for n≥2 independant experiments
	Compounds	Independent experiments								Average	StDev
	NVP-IAG933	8.9	8.1	8.9	8.5					8.6	0.382971
	YTP-75	1.7	1.7	1.9	2	1.6	2.2	1.9	1.9	1.8625	0.192261
	YTP-10	1	2	1.3	1.9					1.55	0.479583
	YTP-17	3.4	3	3.8	5.2	3.7				3.82	0.831865
	YTP-3	29	20	23	30					25.5	4.79583
	YTP-3a	37	33							35		% inhibition at 100uM
	YTP-32	18	20							19	1.41421
	K-975									In
	VT-103									In
	VT-104									In
GI50
The extent of growth inhibition and potential cell kill was assessed by comparing the resorufin levels in compound-treated cells with those present at the time of compound addition. To this end, the following conditional concept was programmatically applied in HELIOS, an in-house software applying a multi-step decision tree to arrive at optimal concentration response curve fits (Gubler et al, SLA…

## Sheet: Fig S2c
cell viability (% of DMSO control)
Concentration [μM]	K-975				VT-104				YTP-75
			mean	SEM			mean	SEM			mean	SEM
0.001953	89.515	1.1144	45.3147	44.2003
0.003906	96.8965	0.344125	48.6203	48.2762
0.007813	95.1875	2.54718	48.8673	46.3202
0.0156	82.6755	2.05636	42.3659	40.3096
0.0313	76.143	10.5156	43.3293	32.8137
0.0625	74.1145	2.06404	38.0893	36.0252
0.125	73.33	2.82324	38.0766	35.2534
0.25	68.4207	4.45461	36.4377	31.9831
0.5	61.367	2.349	31.858	29.509
1	58.7332	2.98306	30.8582	27.8751
2	66.4035	1.26888	33.8362	32.5673
0.0195					85.948	4.04418	44.9961	40.9519
0.0391					89.6315	2.34859	45.99	43.6415
0.0781					78.9965	5.43868	42.2176	36.7789
0.156					77.297	5.93262	41.6148	35.6822
0.313					74.5952	6.37516	40.4852	34.11
0.625					61.4802	5.44955	33.4649	28.0153
1.25					62.3935	3.10335	32.7484	29.6451
2.5					56.815	1.91219	29.3636	27.4514
5					58.627	2.67759	30.6523	27.9747
10					55.5705	2.6238	29.0971	26.4734
0.0009766									95.2638	4.49913	49.8814	45.3823
0.001953									101.04	2.57938	51.8096	49.2302
0.003906									94.5847	1.97136	48.2781	46.3067
0.007813									88.132	2.604	45.368	42.764
0.0156									79.5577	5.20379	42.3808	37.177
0.0313									57.3305	4.78273	31.0566	26.2739
0.0625									35.2398	2.90611	19.0729	16.1668
0.125									17.0938	3.68081	10.3873	6.70647
0.25									11.4953	4.9885	8.24188	3.25337
0.5									4.258	2.58639	3.42219	0.835806
1									0.71625	5.9376	3.32692	2.61067

## Sheet: Fig S2d
NCI-H226																																				NCI-H2052
Hours	DMSO					IAG933_10 µM				IAG933_3.33 µM				IAG933_1.11 µM				IAG933_0.37 µM				IAG933_0.12 µM				IAG933_0.04 µM				IAG933_0.01 µM						Hours	DMSO					IAG933_10 µM				IAG933_3.33 µM
				mean	SEM			mean	SEM			mean	SEM			mean	SEM			mean	SEM			mean	SEM			mean	SEM			mean	SEM							mean	SEM			mean	SEM			mean	SEM
0	8.73655	7.5689	8.81645	8.37397	0.403191	6.93585	8.809	7.87242	0.936576	5.75482	4.43346	5.09414	0.660682	7.65365	7.2437	7.44868	0.204976	8.09557	7.49618	7.79587	0.299695	8.16331	6.41014	7.28673	0.876584	8.69885	7.47145	8.08515	0.613697	8.16543	9.31442	8.73993	0.574498			0	14.5785	12.453	11.8872	12.9729	0.819258	13.8703	12.8371	13.3537	0.51659	15.8189	13.0542	14.4366	1.38238
6	9.54163	7.86467	9.75244	9.05292	0.59723	6.92	9.16767	8.04384	1.12383	5.73194	5.05586	5.3939	0.33804	7.79372	8.19281	7.99327	0.199547	7.19815	6.56557	6.88186	0.31629	8.293	6.43336	7.36318	0.929818	8.71715	7.7817	8.24943	0.467726	8.74133	9.59189	9.16661	0.425282			6	13.0004	11.8113	11.8121	12.2079	0.396225	11.3679	9.73332	10.5506	0.817273	11.4381	9.66346	10.5508	0.887304
12	11.1536	9.07821	9.94107	10.0576	0.601933	7.2829	8.88535	8.08413	0.801225	5.79108	5.01714	5.40411	0.386971	7.54377	8.46919	8.00648	0.462707	7.7705	7.7341	7.7523	0.0182	9.27857	6.68474	7.98166	1.29692	10.2637	9.38613	9.8249	0.438769	10.7263	10.5291	10.6277	0.098575			12	15.0612	12.8266	11.9765	13.2881	0.919869	11.3752	10.0552	10.7152	0.659965	12.7185	10.0313	11.3749	1.34356
18	14.0181	11.9039	12.7422	12.8881	0.614664	7.37011	8.79357	8.08184	0.71173	6.08201	4.68484	5.38342	0.698585	7.06335	8.41824	7.74079	0.677447	8.84957	8.03814	8.44385	0.405717	10.4108	7.56413	8.98748	1.42336	11.0436	10.1076	10.5756	0.46803	11.6506	11.3437	11.4971	0.153455			18	17.0674	16.1971	13.0013	15.4219	1.23613	11.8133	9.8557	10.8345	0.978815	12.9031	9.77484	11.339	1.56414
24	15.4033	12.9963	13.2105	13.8701	0.769125	6.57704	8.27688	7.42696	0.849918	5.59789	4.42451	5.0112	0.586689	6.38426	7.33951	6.86189	0.477628	8.20108	7.12911	7.66509	0.535982	9.7547	7.71914	8.73692	1.01778	11.5975	10.5983	11.0979	0.499615	12.5777	12.3685	12.4731	0.10459			24	18.4641	17.8991	14.8489	17.0707	1.12283	12.7096	10.1247	11.4172	1.29248	13.3112	9.97787	11.6445	1.66664
30	16.2923	15.0819	14.4987	15.291	0.528219	6.1632	8.18926	7.17623	1.01303	4.77553	4.08224	4.42888	0.346646	6.35264	6.58804	6.47034	0.117699	7.9693	7.42249	7.69589	0.273404	11.2266	7.72167	9.47413	1.75245	12.566	11.8499	12.208	0.358015	14.5202	12.2774	13.3988	1.1214			30	20.6201	19.1791	16.2947	18.698	1.27158	12.591	10.6733	11.6322	0.958875	12.7919	10.6523	11.7221	1.06981
36	18.2326	17.6536	17.759	17.8817	0.178038	5.66679	7.4819	6.57435	0.907555	4.86151	3.73238	4.29694	0.564563	6.03031	6.87964	6.45497	0.424667	8.02843	7.14755	7.58799	0.440443	11.5761	8.46973	10.0229	1.55318	14.1567	12.2717	13.2142	0.94252	15.3328	16.1283	15.7305	0.39776			36	24.2252	21.8347	18.3833	21.4811	1.69565	13.1565	11.1995	12.178	0.97851	12.3743	11.5925	11.9834	0.39086
42	18.3559	18.3128	16.7677	17.8121	0.522362	5.03107	6.59207	5.81157	0.7805	4.43612	3.55831	3.99721	0.438906	5.66194	6.42831	6.04513	0.383182	6.84768	6.71575	6.78171	0.0659695	10.3302	7.88605	9.10812	1.22207	14.2812	10.7931	12.5372	1.74409	17.0728	14.8691	15.9709	1.10184			42	26.6201	24.991	20.6399	24.0837	1.78496	12.3051	9.81869	11.0619	1.24321	10.3939	11.1357	10.7648	0.370925
48	25.8237	22.3612	22.3431	23.5093	1.15718	4.93922	7.4438	6.19151	1.25229	4.46542	3.45	3.95771	0.50771	6.10918	5.74314	5.92616	0.183019	7.5532	7.08704	7.32012	0.233078	12.4765	9.12143	10.799	1.67754	17.6991	14.8219	16.2605	1.43859	21.0612	20.4607	20.761	0.300275			48	30.8585	29.4171	24.8951	28.3902	1.79642	11.7296	10.0778	10.9037	0.825915	11.8844	11.8029	11.8436	0.04074
54	28.0088	28.0095	26.3893	27.4692	0.539945	5.16123	7.03064	6.09594	0.934701	4.80373	3.69188	4.24781	0.555924	5.92637	5.76807	5.84722	0.0791485	7.19993	6.96364	7.08178	0.118143	12.2512	9.99693	11.1241	1.12715	17.739	15.7113	16.7252	1.01385	23.7907	20.6066	22.1987	1.59204			54	37.1373	34.5828	29.2252	33.6484	2.33133	11.5923	10.015	10.8036	0.788655	11.2916	11.5734	11.4325	0.140885
60	31.1141	33.0211	29.1928	31.1093	1.10515	5.42859	6.92212	6.17536	0.746763	4.53774	3.45211	3.99493	0.542812	5.38864	5.68844	5.53854	0.149899	6.38494	7.15957	6.77225	0.387313	12.1736	9.54218	10.8579	1.31573	18.545	17.5719	18.0585	0.48654	24.1388	24.8706	24.5047	0.365905			60	42.9593	39.7811	34.9118	39.2174	2.34015	10.0819	10.2476	10.1647	0.082835	10.8643	10.9058	10.885	0.02076
66	38.166	36.598	34.4968	36.4203	1.06292	4.80667	7.11026	5.95847	1.1518	4.63198	3.53837	4.08517	0.546806	5.47858	5.42812	5.45335	0.0252335	6.65128	7.00072	6.826	0.174722	11.8775	9.89237	10.8849	0.992544	18.4096	19.3987	18.9041	0.494565	27.86	25.9522	26.9061	0.953855			66	49.3951	45.3339	40.5743	45.1011	2.54901	9.90637	8.83079	9.36858	0.537793	10.4748	9.73237	10.1036	0.371232
72	48.7229	45.0035	47.9977	47.2413	1.13834	4.96401	7.66663	6.31532	1.35131	4.6862	3.40636	4.04628	0.639922	6.05899	5.53513	5.79706	0.26193	6.87418	7.51414	7.19416	0.319978	12.7341	10.6633	11.6987	1.0354	23.5599	25.753	24.6565	1.09651	37.1015	34.1999	35.6507	1.45081			72	59.86	53.99	48.0782	53.9761	3.40111	10.3364	9.69781	10.0171	0.319295	10.5662	10.5724	10.5693	0.003075
78	49.6304	45.725	47.0369	47.4641	1.14744	4.78147	7.10739	5.94443	1.16296	4.26382	3.43006	3.84694	0.416883	5.72375	5.0252	5.37447	0.349275	6.18751	6.35387	6.27069	0.0831785	11.0987	9.71044	10.4046	0.694142	22.7481	22.8115	22.7798	0.03172	34.2334	34.8839	34.5587	0.32524			78	63.416	60.234	54.1412	59.2637	2.721	9.2699	8.62885	8.94938	0.320526	9.98231	9.33757	9.65994	0.322368
84	51.7081	51.382	49.2383	50.7761	0.774666	4.82094	7.46469	6.14282	1.32188	3.9068	3.3423	3.62455	0.282247	5.33483	4.78249	5.05866	0.276169	5.9752	6.17638	6.07579	0.100592	11.3373	9.44035	10.3888	0.948458	23.4762	21.708	22.5921	0.884095	35.6167	33.8526	34.7346	0.88205			84	69.6669	66.1907	63.9259	66.5945	1.66954	8.66996	7.88332	8.27664	0.393324	8.86944	8.82574	8.84759	0.0218525
90	57.9192	63.2028	59.4571	60.193	1.56903	5.33101	7.20696	6.26898	0.937978	4.50052	3.48974	3.99513	0.505388	5.50419	5.29037	5.39728	0.106909	6.06377	6.68966	6.37671	0.312944	10.993	9.54948	10.2713	0.721769	23.2587	24.6107	23.9347	0.67598	41.06	38.5242	39.7921	1.26789			90	79.2575	76.8256	73.2584	76.4471	1.7421	8.64415	7.97845	8.3113	0.33285	8.7332	8.76523	8.74921	0.016014
96	67.003	67.0032	63.2227	65.743	1.26015	5.32363	7.58953	6.45658	1.13295	4.09835	3.24403	3.67119	0.427161	5.25739	5.43426	5.34582	0.088438	5.63811	6.53252	6.08532	0.447204	10.8162	8.83441	9.82528	0.990872	22.7411	23.6482	23.1947	0.453525	41.4801	38.7738	40.127	1.35315			96	83.6736	81.2228	81.681	82.1925	0.752304	8.48851	7.50676	7.99764	0.490877	7.63283	8.80812	8.22047	0.587644
102	78.202	71.4323	74.7812	74.8052	1.95428	5.28368	7.53039	6.40704	1.12336	3.91192	3.63022	3.77107	0.14085	5.67567	5.24182	5.45875	0.216927	5.54189	6.0971	5.81949	0.277603	10.4277	8.50313	9.46542	0.962292	23.0025	27.913	25.4578	2.45524	47.2938	38.985	43.1394	4.15441			102	92.366	88.7004	88.3854	89.8173	1.27762	8.2665	7.30612	7.78631	0.480188	7.02326	8.23365	7.62845	0.605197
108	82.6253	75.8765	81.4364	79.9794	2.07995	5.40749	7.62006	6.51377	1.10628	4.41652	3.50599	3.96126	0.455263	5.92971	5.69233	5.81102	0.11869	5.54647	6.52603	6.03625	0.489783	10.712	9.17272	9.94236	0.76964	25.2179	29.1774	27.1977	1.97976	56.842	45.9983	51.4201	5.42188			108	95.8992	93.2559	93.3948	94.1833	0.858889	7.98705	7.11381	7.55043	0.436621	7.28543	8.25871	7.77207	0.486642
114	91.2193	80.5308	87.0624	86.2709	3.11079	5.48787	7.23749	6.36268	0.874808	4.09787	3.50449	3.80118	0.29669	5.79491	5.622	5.70845	0.0864565	5.50549	6.63141	6.06845	0.562958	11.0414	9.3681	10.2048	0.836669	27.4546	32.599	30.0268	2.57218	59.4657	54.6474	57.0566	2.40917			114	97.6746	96.0285	95.7079	96.4703	0.609205	8.42138	6.92786	7.67462	0.746762	7.05604	7.54637	7.3012	0.245167
120	91.5357	83.2195	91.2257	88.6603	2.72186	5.24038	6.97504	6.10771	0.86733	4.14343	3.29054	3.71698	0.426445	5.29584	5.20726	5.25155	0.044287	5.21341	6.18027	5.69684	0.483432	9.79676	9.33935	9.56806	0.228706	27.4717	34.3953	30.9335	3.46177	60.7866	50.5448	55.6657	5.12091			120	99.0727	98.6446	98.4914	98.7362	0.173963	7.8252	6.45644	7.14082	0.684378	6.177	6.94083	6.55891	0.381918
126	94.8675	87.9335	91.3046	91.3685	2.00191	5.14006	7.22472	6.18239	1.04233	4.00357	3.53379	3.76868	0.234887	5.4835	5.17776	5.33063	0.152869	5.60096	6.13056	5.86576	0.264797	9.68108	8.89921	9.29015	0.390934	28.862	35.7478	32.3049	3.44293	70.0322	61.9072	65.9697	4.0625			126	99.6557	99.589	99.3712	99.5387	0.0859014	7.56931	6.20008	6.8847	0.684618	6.22562	6.98065	6.60313	0.377514
132	96.8762	93.946	97.7596	96.194	1.15254	5.18227	7.34286	6.26257	1.0803	4.08763	3.60625	3.84694	0.240691	5.64487	5.36242	5.50365	0.141226	5.87815	5.9347	5.90643	0.028273	10.5977	8.80265	9.70017	0.897514	32.7391	42.2883	37.5137	4.7746	76.5808	70.4939	73.5374	3.04343			132	99.9348	99.9262	99.7564	99.8725	0.0580782	7.70337	6.30238	7.00288	0.700495	5.71596	6.84823	6.2821	0.566134
138	98.914	95.1134	99.0768	97.7014	1.29484	5.10039	7.13533	6.11786	1.01747	4.35834	3.43689	3.89761	0.460726	5.66324	5.17414	5.41869	0.24455	6.05619	5.82257	5.93938	0.116811	10.8019	8.95166	9.8768	0.925139	36.0022	43.7919	39.8971	3.89485	82.1454	71.1903	76.6678	5.47755			138	99.9804	99.9137	99.9406	99.9449	0.0193643	7.90196	6.27226	7.08711	0.814849	6.13391	6.70482	6.41936	0.285457
Hours	DMSO					K-975_10 µM				K-975_3.33 µM				K-975_1.11 µM				K-975_0.37 µM				K-975_0.12 µM				K-975_0.04 µM				K-975_0.01 µM						Hours	DMSO					K-975_10 µM				K-975_3.33 µM
				mean	SEM			mean	SEM			mean	SEM			mean	SEM			mean	SEM			mean	SEM			mean	SEM			mean	SEM							mean	SEM			mean	SEM			mean	SEM
0	8.73655	7.5689	8.81645	8.37397	0.403191	8.52334	8.27183	8.39758	0.125756	9.12232	8.4291	8.77571	0.346611	7.97708	5.79149	6.88429	1.09279	7.36581	10.5952	8.98048	1.61468	7.96479	7.29567	7.63023	0.334558	6.44989	7.70412	7.077	0.627118	7.59923	7.45397	7.5266	0.0726295			0	14.5785	12.453	11.8872	12.9729	0.819258	11.6552	13.8065	12.7308	1.07566	11.4568	16.4755	13.9662	2.50932
6	9.54163	7.86467	9.75244	9.05292	0.59723	9.13612	8.13183	8.63397	0.502146	9.90951	8.75717	9.33334	0.576171	7.67496	6.65558	7.16527	0.509691	7.93727	11.4493	9.6933	1.75604	8.44761	8.10615	8.27688	0.170729	6.00866	8.35821	7.18344	1.17478	7.28126	8.06122	7.67124	0.389976			6	13.0004	11.8113	11.8121	12.2079	0.396225	10.0763	13.6626	11.8695	1.79312	10.7891	15.0077	12.8984	2.10931
12	11.1536	9.07821	9.94107	10.0576	0.601933	10.2273	9.30336	9.76532	0.461954	11.3716	10.1796	10.7756	0.595975	8.33527	7.29834	7.8168	0.518467	9.31354	13.9019	11.6077	2.2942	9.94407	9.25808	9.60108	0.342993	7.00373	9.27058	8.13715	1.13343	8.95808	9.10095	9.02951	0.071433			12	15.0612	12.8266	11.9765	13.2881	0.919869	9.67849	13.9166	11.7975	2.11904	10.185	14.9362	12.5606	2.37561
18	14.0181	11.9039	12.7422	12.8881	0.614664	10.9794	10.3759	10.6777	0.301745	11.7842	12.114	11.9491	0.16489	9.42376	7.79017	8.60696	0.816795	10.0624	15.1913	12.6269	2.5645	10.2421	9.40682	9.82446	0.417634	6.87124	10.1167	8.49398	1.62273	11.2111	9.36298	10.287	0.924044			18	17.0674	16.1971	13.0013	15.4219	1.23613	9.6541	13.7812	11.7177	2.06355	11.01	18.0071	14.5085	3.49858
24	15.4033	12.9963	13.2105	13.8701	0.769125	10.504	10.2615	10.3827	0.12125	13.0103	11.8422	12.4262	0.584025	8.98458	9.15394	9.06926	0.0846805	10.4161	17.7932	14.1047	3.68857	11.1739	9.95227	10.5631	0.610797	9.27564	11.5532	10.4144	1.13879	11.171	10.7962	10.9836	0.187395			24	18.4641	17.8991	14.8489	17.0707	1.12283	9.02508	13.4902	11.2576	2.23257	11.4993	18.6921	15.0957	3.59641
30	16.2923	15.0819	14.4987	15.291	0.528219	10.9228	9.51117	10.217	0.705824	13.1311	12.4273	12.7792	0.35187	10.292	9.89613	10.0941	0.19794	10.9621	18.4171	14.6897	3.7275	12.9869	11.2367	12.1118	0.875085	9.88787	12.6503	11.2691	1.38122	12.9489	11.2454	12.0971	0.85173			30	20.6201	19.1791	16.2947	18.698	1.27158	8.8088	13.3711	11.09	2.28116	12.7861	21.2141	17.0001	4.214
36	18.2326	17.6536	17.759	17.8817	0.178038	10.3023	8.90673	9.60449	0.697765	15.0933	14.9826	15.038	0.055315	11.7794	11.2419	11.5106	0.26876	11.8513	18.575	15.2132	3.36187	14.5173	12.3666	13.4419	1.07538	10.4801	14.6231	12.5516	2.07151	14.8836	12.9053	13.8944	0.98913			36	24.2252	21.8347	18.3833	21.4811	1.69565	8.67659	14.0762	11.3764	2.69982	14.4341	23.0448	18.7394	4.30538
42	18.3559	18.3128	16.7677	17.8121	0.522362	8.6197	7.45964	8.03967	0.58003	13.2338	13.1131	13.1734	0.06033	10.8433	9.45899	10.1511	0.692133	12.6445	19.1303	15.8874	3.2429	12.7924	12.1603	12.4763	0.316015	10.6809	15.1246	12.9027	2.22182	14.8459	13.655	14.2504	0.59543			42	26.6201	24.991	20.6399	24.0837	1.78496	8.01041	12.1324	10.0714	2.06099	14.6831	23.1876	18.9353	4.25225
48	25.8237	22.3612	22.3431	23.5093	1.15718	9.60022	7.88919	8.74471	0.855516	16.1375	16.6815	16.4095	0.272005	13.0575	12.7266	12.892	0.165435	15.7004	24.9542	20.3273	4.6269	18.6828	15.7013	17.192	1.49076	13.3823	20.832	17.1071	3.72487	19.917	18.0767	18.9969	0.92015			48	30.8585	29.4171	24.8951	28.3902	1.79642	8.17246	12.5944	10.3834	2.21096	15.9034	27.4668	21.6851	5.78169
54	28.0088	28.0095	26.3893	27.4692	0.539945	8.49159	7.07318	7.78238	0.709204	16.1626	15.8784	16.0205	0.142115	13.7153	12.9009	13.3081	0.407185	14.7894	26.5846	20.687	5.89762	19.0742	15.8527	17.4634	1.61074	13.7336	20.9535	17.3435	3.60993	21.1756	19.7221	20.4489	0.726755			54	37.1373	34.5828	29.2252	33.6484	2.33133	7.26317	11.9906	9.62689	2.36373	15.7859	26.7275	21.2567	5.4708
60	31.1141	33.0211	29.1928	31.1093	1.10515	8.24075	6.93182	7.58629	0.654467	16.3075	16.631	16.4693	0.16175	13.8768	13.4284	13.6526	0.224235	15.9118	27.1734	21.5426	5.63081	21.6823	17.5438	19.6131	2.06922	16.1787	23.5502	19.8644	3.68574	22.8981	21.7455	22.3218	0.57634			60	42.9593	39.7811	34.9118	39.2174	2.34015	7.11846	11.1245	9.12147	2.00301	16.0762	26.6687	21.3724	5.29625
66	38.166	36.598	34.4968	36.4203	1.06292	7.81209	7.09729	7.45469	0.357401	17.6741	16.7093	17.1917	0.482445	13.6978	13.6773	13.6875	0.010245	17.7355	29.5824	23.6589	5.92347	21.8723	19.1468	20.5096	1.36275	17.8482	25.6537	21.751	3.90277	25.6093	25.5295	25.5694	0.03988			66	49.3951	45.3339	40.5743	45.1011	2.54901	6.88128	10.1403	8.51078	1.62949	16.5547	27.408	21.9814	5.42665
72	48.7229	45.0035	47.9977	47.2413	1.13834	8.28029	8.07269	8.17649	0.103802	20.6583	18.6929	19.6756	0.98271	17.419	16.0172	16.7181	0.700905	20.8935	34.6706	27.782	6.88858	27.5916	23.445	25.5183	2.07332	22.2843	36.2841	29.2842	6.99987	32.6836	32.966	32.8248	0.141225			72	59.86	53.99	48.0782	53.9761	3.40111	7.06765	10.1011	8.58436	1.51671	18.6715	30.5397	24.6056	5.93408
78	49.6304	45.725	47.0369	47.4641	1.14744	7.38329	7.61432	7.49881	0.115516	19.2698	18.5361	18.9029	0.366825	15.6328	15.7289	15.6809	0.04808	20.7136	36.4416	28.5776	7.86402	27.6012	20.3021	23.9516	3.64957	21.9776	34.2264	28.102	6.12441	34.5967	32.7484	33.6725	0.924145			78	63.416	60.234	54.1412	59.2637	2.721	6.30293	9.12546	7.71419	1.41127	16.5668	28.887	22.7269	6.16009
84	51.7081	51.382	49.2383	50.7761	0.774666	7.49843	7.49509	7.49676	0.001671	19.319	16.9867	18.1528	1.16617	15.6902	15.949	15.8196	0.12941	22.8031	37.1504	29.9768	7.17363	29.306	23.5868	26.4464	2.85956	22.1456	34.334	28.2398	6.09419	39.7445	35.8128	37.7786	1.96582			84	69.6669	66.1907	63.9259	66.5945	1.66954	5.90841	9.39849	7.65345	1.74504	16.9968	29.7827	23.3898	6.39294
90	57.9192	63.2028	59.4571	60.193	1.56903	7.45636	7.70043	7.5784	0.122037	17.4381	17.0625	17.2503	0.187835	16.493	15.1797	15.8364	0.65662	22.9729	38.1234	30.5481	7.57529	29.8046	24.7061	27.2553	2.54927	24.6813	40.5817	32.6315	7.95018	39.7264	40.8677	40.2971	0.570645			90	79.2575	76.8256	73.2584	76.4471	1.7421	6.01747	9.39801	7.70774	1.69027	17.8608	31.6278	24.7443	6.8835
96	67.003	67.0032	63.2227	65.743	1.26015	7.58987	7.21755	7.40371	0.186162	18.2216	17.2047	17.7131	0.508425	15.1857	16.859	16.0223	0.836665	23.8019	40.036	31.9189	8.11704	32.9539	26.2932	29.6235	3.33032	27.6922	46.5258	37.109	9.41679	41.8399	40.4235	41.1317	0.70818			96	83.6736	81.2228	81.681	82.1925	0.752304	6.13957	9.54224	7.84091	1.70134	18.7838	30.8381	24.811	6.02717
102	78.202	71.4323	74.7812	74.8052	1.95428	7.08909	7.71819	7.40364	0.314548	18.5942	17.3657	17.9799	0.61421	16.5365	17.1686	16.8526	0.316085	24.8315	42.0997	33.4656	8.6341	34.3651	26.2596	30.3123	4.05277	28.7388	46.1598	37.4493	8.7105	43.0886	46.2693	44.6789	1.59033			102	92.366	88.7004	88.3854	89.8173	1.27762	6.2752	9.22612	7.75066	1.47546	17.8098	30.5093	24.1595	6.34971
108	82.6253	75.8765	81.4364	79.9794	2.07995	7.66329	8.03731	7.8503	0.187013	19.1917	18.6758	18.9338	0.257935	16.5977	19.3011	17.9494	1.35168	29.0591	44.0102	36.5347	7.47558	37.7513	30.4405	34.0959	3.65541	31.748	54.3096	43.0288	11.2808	52.3912	51.4207	51.906	0.485235			108	95.8992	93.2559	93.3948	94.1833	0.858889	6.84325	9.7325	8.28787	1.44463	20.4266	31.6367	26.0317	5.60505
114	91.2193	80.5308	87.0624	86.2709	3.11079	8.03062	8.33295	8.18178	0.151163	20.218	20.0183	20.1181	0.099845	17.9668	20.2975	19.1322	1.16535	29.6798	49.9676	39.8237	10.1439	42.2349	32.3414	37.2882	4.94673	37.1391	61.7555	49.4473	12.3082	58.368	61.9098	60.1389	1.77086			114	97.6746	96.0285	95.7079	96.4703	0.609205	7.00598	8.93384	7.96991	0.963929	20.5131	33.7287	27.1209	6.6078
120	91.5357	83.2195	91.2257	88.6603	2.72186	7.68773	8.64715	8.16744	0.479711	19.5279	19.2537	19.3908	0.13709	17.2822	18.5638	17.923	0.640775	27.9412	50.5644	39.2528	11.3116	43.0219	34.3255	38.6737	4.34819	38.8007	66.9309	52.8658	14.0651	62.5145	66.1954	64.355	1.84045			120	99.0727	98.6446	98.4914	98.7362	0.173963	6.67969	8.73504	7.70737	1.02768	20.7711	34.9201	27.8456	7.07448
126	94.8675	87.9335	91.3046	91.3685	2.00191	8.09338	8.53161	8.31249	0.219112	19.3835	20.9212	20.1523	0.768855	18.6799	20.5253	19.6026	0.922685	29.5329	52.8698	41.2013	11.6685	49.6071	36.5354	43.0712	6.53586	43.5816	71.6753	57.6285	14.0469	69.7855	73.8475	71.8165	2.03102			126	99.6557	99.589	99.3712	99.5387	0.0859014	6.67607	8.31902	7.49754	0.821474	21.702	36.4621	29.082	7.38009
132	96.8762	93.946	97.7596	96.194	1.15254	9.68231	8.57237	9.12734	0.554968	21.3423	22.7933	22.0678	0.72549	20.9317	24.3882	22.66	1.72828	32.8125	62.3193	47.5659	14.7534	54.0221	39.3045	46.6633	7.3588	47.3166	78.1784	62.7475	15.4309	76.2645	79.967	78.1158	1.85124			132	99.9348	99.9262	99.7564	99.8725	0.0580782	6.28463	9.35096	7.81779	1.53317	23.3217	37.9529	30.6373	7.31561
138	98.914	95.1134	99.0768	97.7014	1.29484	9.73162	8.74262	9.23712	0.494496	22.5796	24.8168	23.6982	1.11861	22.1863	24.0282	23.1072	0.920905	35.0886	65.5129	50.3007	15.2122	57.6697	44.1999	50.9348	6.7349	51.8977	85.8175	68.8576	16.9599	81.2382	87.6046	84.4214	3.18318			138	99.9804	99.9137	99.9406	99.9449	0.0193643	6.32997	9.29223	7.8111	1.48113	23.9285	39.3753	31.6519	7.72342
Hours	DMSO					VT104_10 µM				VT104_3.33 µM				VT104_1.11 µM				VT104_0.37 µM				VT104_0.12 µM				VT104_0.04 µM				VT104_0.01 µM						Hours	DMSO					VT104_10 µM				VT104_3.33 µM
				mean	SEM			mean	SEM			mean	SEM			mean	SEM			mean	SEM			mean	SEM			mean	SEM			mean	SEM							mean	SEM			mean	SEM			mean	SEM
0	8.73655	7.5689	8.81645	8.37397	0.403191	9.59182	8.31075	8.95129	0.640536	9.65349	8.71456	9.18402	0.469469	11.3455	6.98713	9.16634	2.1792	9.30084	8.52867	8.91475	0.386085	10.3357	9.37848	9.8571	0.478618	10.0413	6.77632	8.40882	1.6325	7.96233	8.62947	8.2959	0.333568			0	14.5785	12.453	11.8872	12.9729	0.819258	13.0939	11.1069	12.1004	0.993465	14.0576	12.118	13.0878	0.969805
6	9.54163	7.86467	9.75244	9.05292	0.59723	9.42547	8.8103	9.11788	0.307582	9.76651	9.6397	9.7031	0.063408	11.4926	7.56979	9.53118	1.96139	9.65615	9.75763	9.70689	0.05074	11.1568	10.9042	11.0305	0.12627	11.3526	6.80193	9.07725	2.27532	8.75731	9.14144	8.94938	0.192067			6	13.0004	11.8113	11.8121	12.2079	0.396225	12.2029	9.95656	11.0797	1.12318	13.1475	10.8336	11.9905	1.15695
12	11.1536	9.07821	9.94107	10.0576	0.601933	10.761	9.31531	10.0381	0.722829	10.967	9.58916	10.2781	0.688919	13.1938	8.21432	10.704	2.48972	11.5866	10.902	11.2443	0.34231	13.6456	11.1365	12.3911	1.25457	12.6966	8.74836	10.7225	1.97412	10.213	10.3764	10.2947	0.081675			12	15.0612	12.8266	11.9765	13.2881	0.919869	12.1295	10.2954	11.2125	0.917045	13.9409	11.218	12.5795	1.36145
18	14.0181	11.9039	12.7422	12.8881	0.614664	12.1853	9.99372	11.0895	1.0958	13.91	10.6143	12.2621	1.64786	16.129	10.3017	13.2154	2.91367	13.6582	14.6495	14.1538	0.495625	14.8862	13.6827	14.2844	0.601785	15.0234	10.4991	12.7612	2.26214	11.8239	12.1477	11.9858	0.16192			18	17.0674	16.1971	13.0013	15.4219	1.23613	14.2937	11.7424	13.0181	1.27567	14.3417	11.2925	12.8171	1.5246
24	15.4033	12.9963	13.2105	13.8701	0.769125	12.7048	11.034	11.8694	0.835405	13.8039	11.8166	12.8102	0.993635	17.0317	10.4668	13.7493	3.28244	16.1362	14.5483	15.3423	0.793955	17.5272	15.5765	16.5519	0.97537	16.3449	11.7208	14.0329	2.31206	12.5302	13.4266	12.9784	0.44823			24	18.4641	17.8991	14.8489	17.0707	1.12283	15.5616	13.0133	14.2874	1.27418	16.3388	12.633	14.4859	1.85288
30	16.2923	15.0819	14.4987	15.291	0.528219	13.1745	11.3815	12.278	0.896525	15.1769	12.4588	13.8179	1.35906	16.999	11.0846	14.0418	2.95717	16.6774	16.6132	16.6453	0.0321	19.9586	16.1049	18.0318	1.92687	18.2838	12.6634	15.4736	2.81018	14.6266	16.0853	15.356	0.729385			30	20.6201	19.1791	16.2947	18.698	1.27158	15.0716	14.9373	15.0045	0.067165	17.4751	13.4642	15.4697	2.00548
36	18.2326	17.6536	17.759	17.8817	0.178038	13.7322	11.5562	12.6442	1.08804	15.9654	13.1212	14.5433	1.42213	18.566	11.5505	15.0582	3.50774	18.5631	19.7926	19.1778	0.61475	20.2494	17.7289	18.9892	1.26025	19.9279	15.2284	17.5781	2.34977	16.3349	17.1654	16.7502	0.415245			36	24.2252	21.8347	18.3833	21.4811	1.69565	16.459	15.2266	15.8428	0.61619	18.7656	15.5402	17.1529	1.6127
42	18.3559	18.3128	16.7677	17.8121	0.522362	13.0101	11.9055	12.4578	0.5523	15.472	12.0066	13.7393	1.73271	18.5647	11.0539	14.8093	3.75539	20.3989	20.1967	20.2978	0.101105	20.5619	18.3458	19.4538	1.10806	21.6413	15.5835	18.6124	3.02888	17.0227	15.934	16.4784	0.54435			42	26.6201	24.991	20.6399	24.0837	1.78496	17.4959	14.6802	16.088	1.40785	18.2384	14.626	16.4322	1.8062
48	25.8237	22.3612	22.3431	23.5093	1.15718	13.602	13.9522	13.7771	0.1751	16.571	13.4601	15.0155	1.55543	20.3077	13.0186	16.6632	3.64456	23.1003	22.5174	22.8088	0.291465	24.6249	20.8253	22.7251	1.89979	27.1064	20.8474	23.9769	3.12951	22.0545	24.0718	23.0632	1.00863			48	30.8585	29.4171	24.8951	28.3902	1.79642	18.4559	16.4155	17.4357	1.0202	20.3367	14.8106	17.5737	2.76306
54	28.0088	28.0095	26.3893	27.4692	0.539945	14.0275	13.773	13.9002	0.12723	16.8433	13.4085	15.1259	1.71739	21.1029	13.2213	17.1621	3.94081	23.365	26.1959	24.7804	1.41547	28.7293	22.7375	25.7334	2.9959	28.1983	21.8467	25.0225	3.1758	26.1892	26.0356	26.1124	0.076825			54	37.1373	34.5828	29.2252	33.6484	2.33133	18.5203	16.545	17.5326	0.987695	20.9321	13.3686	17.1503	3.78176
60	31.1141	33.0211	29.1928	31.1093	1.10515	15.0083	13.6203	14.3143	0.694005	16.2755	13.373	14.8242	1.45122	21.587	13.2823	17.4346	4.15238	27.3118	27.894	27.6029	0.29112	30.3255	24.8273	27.5764	2.74909	30.1846	22.816	26.5003	3.68431	26.3072	29.3161	27.8116	1.50445			60	42.9593	39.7811	34.9118	39.2174	2.34015	17.3399	15.837	16.5885	0.75141	20.7696	13.2568	17.0132	3.75639
66	38.166	36.598	34.4968	36.4203	1.06292	15.2902	13.8483	14.5693	0.720915	17.181	14.9723	16.0766	1.10437	22.5115	14.241	18.3762	4.13523	30.2282	28.4412	29.3347	0.89349	31.7363	24.7266	28.2314	3.50487	35.2933	28.071	31.6822	3.61112	28.9019	32.6396	30.7708	1.86883			66	49.3951	45.3339	40.5743	45.1011	2.54901	16.3974	15.6486	16.023	0.37444	20.0169	13.6825	16.8497	3.16724
72	48.7229	45.0035	47.9977	47.2413	1.13834	14.4083	15.6756	15.042	0.633635	18.1674	14.8582	16.5128	1.65459	24.7419	13.98	19.361	5.38096	31.6541	32.9891	32.3216	0.66748	36.3984	30.1441	33.2712	3.12716	44.4067	35.7658	40.0862	4.32043	35.9345	45.0841	40.5093	4.57482			72	59.86	53.99	48.0782	53.9761	3.40111	15.6835	15.9266	15.8051	0.12159	20.697	15.1315	17.9143	2.78276
78	49.6304	45.725	47.0369	47.4641	1.14744	13.8664	14.8287	14.3475	0.481145	19.0917	14.3077	16.6997	2.392	23.7832	13.6782	18.7307	5.05251	32.5654	31.9416	32.2535	0.311895	34.5489	30.7259	32.6374	1.91154	44.2571	34.4899	39.3735	4.8836	36.9634	46.9688	41.9661	5.0027			78	63.416	60.234	54.1412	59.2637	2.721	14.5741	15.2783	14.9262	0.352075	19.4576	14.1479	16.8027	2.65486
84	51.7081	51.382	49.2383	50.7761	0.774666	13.847	13.9723	13.9097	0.06262	17.0963	13.2399	15.1681	1.9282	24.1371	14.5428	19.3399	4.79714	31.8499	35.5418	33.6958	1.84598	35.5906	32.9967	34.2937	1.29699	48.3029	40.4598	44.3813	3.92155	40.5105	48.5028	44.5067	3.99612			84	69.6669	66.1907	63.9259	66.5945	1.66954	15.4037	14.9848	15.1943	0.209485	20.279	14.5272	17.4031	2.87591
90	57.9192	63.2028	59.4571	60.193	1.56903	14.1048	14.5299	14.3173	0.212555	18.3303	13.5774	15.9539	2.37646	24.7847	15.1637	19.9742	4.81049	33.7411	34.4936	34.1173	0.376285	40.6227	34.4811	37.5519	3.07084	52.6885	43.1581	47.9233	4.7652	45.309	58.5603	51.9347	6.62564			90	79.2575	76.8256	73.2584	76.4471	1.7421	17.33	15.6214	16.4757	0.85432	19.6731	14.5203	17.0967	2.57638
96	67.003	67.0032	63.2227	65.743	1.26015	14.6354	14.9268	14.7811	0.1457	18.0298	14.1955	16.1126	1.91717	25.4118	15.7784	20.5951	4.8167	37.155	34.441	35.798	1.35697	41.5372	34.463	38.0001	3.53711	52.235	47.4726	49.8538	2.38121	50.8545	63.5823	57.2184	6.36388			96	83.6736	81.2228	81.681	82.1925	0.752304	16.0283	15.1079	15.5681	0.460215	19.7718	14.04	16.9059	2.8659
102	78.202	71.4323	74.7812	74.8052	1.95428	15.184	14.9574	15.0707	0.113325	16.6316	13.9909	15.3113	1.32034	27.7145	16.4759	22.0952	5.6193	35.9469	34.8162	35.3815	0.565315	46.0518	38.0574	42.0546	3.99721	59.7236	51.0279	55.3757	4.34783	53.7716	72.0613	62.9165	9.14483			102	92.366	88.7004	88.3854	89.8173	1.27762	16.1481	15.811	15.9796	0.168545	19.4761	15.0451	17.2606	2.21553
108	82.6253	75.8765	81.4364	79.9794	2.07995	14.6833	15.7838	15.2336	0.550225	17.1848	14.8633	16.0241	1.16078	28.8733	16.8281	22.8507	6.02259	40.2578	39.7003	39.979	0.278765	48.2246	40.7257	44.4751	3.74949	65.6864	53.9388	59.8126	5.87382	65.1709	83.2545	74.2127	9.04181			108	95.8992	93.2559	93.3948	94.1833	0.858889	16.9852	16.4654	16.7253	0.259915	20.174	15.4415	17.8077	2.36625
114	91.2193	80.5308	87.0624	86.2709	3.11079	14.4172	15.4453	14.9312	0.514025	16.4513	13.9745	15.2129	1.23839	28.3919	16.6975	22.5447	5.84722	39.0919	40.7248	39.9084	0.816415	53.0281	43.8952	48.4616	4.56645	71.3128	63.4785	67.3956	3.91718	68.9778	87.9424	78.4601	9.48229			114	97.6746	96.0285	95.7079	96.4703	0.609205	15.934	16.1119	16.0229	0.088915	21.055	14.7177	17.8864	3.16867
120	91.5357	83.2195	91.2257	88.6603	2.72186	14.3639	15.389	14.8765	0.51259	16.1896	13.3669	14.7782	1.41134	28.3529	16.209	22.281	6.072	44.3353	40.985	42.6601	1.67515	57.6064	44.4184	51.0124	6.59398	73.6176	64.8525	69.2351	4.38255	75.6651	89.8959	82.7805	7.11539			120	99.0727	98.6446	98.4914	98.7362	0.173963	16.6526	16.199	16.4258	0.226795	21.0748	16.1098	18.5923	2.48248
126	94.8675	87.9335	91.3046	91.3685	2.00191	14.5469	15.8529	15.1999	0.653	16.723	13.723	15.223	1.49998	29.5162	16.1508	22.8335	6.68273	43.8336	41.4754	42.6545	1.17914	58.5321	45.8945	52.2133	6.31881	77.0951	71.8933	74.4942	2.6009	84.4538	91.6631	88.0584	3.60464			126	99.6557	99.589	99.3712	99.5387	0.0859014	15.9949	17.5358	16.7653	0.770465	20.6388	15.6365	18.1376	2.50117
132	96.8762	93.946	97.7596	96.194	1.15254	14.4386	15.9297	15.1841	0.74557	17.0271	13.907	15.467	1.56004	30.2309	17.3533	23.7921	6.43879	47.8265	47.2053	47.5159	0.31059	62.9414	49.3167	56.1291	6.81234	81.2783	78.3924	79.8353	1.44293	86.1588	96.9552	91.557	5.39823			132	99.9348	99.9262	99.7564	99.8725	0.0580782	16.0918	17.8957	16.9937	0.90196	21.7418	15.5812	18.6615	3.0803
138	98.914	95.1134	99.0768	97.7014	1.29484	14.0329	15.7621	14.8975	0.864565	16.9373	14.9801	15.9587	0.97858	29.8717	17.2449	23.5583	6.31341	52.5737	49.5376	51.0556	1.51805	71.1426	52.9907	62.0666	9.07596	90.6223	83.7871	87.2047	3.4176	90.4031	97.8578	94.1304	3.72732			138	99.9804	99.9137	99.9406	99.9449	0.0193643	17.933	17.2551	17.5941	0.33896	22.1067	15.9435	19.0251	3.0816
Ordinary one-way ANOVA, Multiple Comparisons					NCI-H226																															Ordinary one-way ANOVA, Multiple Comparisons					NCI-H2052
Number of families	1																																			Number of families	1
Number of comparisons per family	6																																			Number of comparisons per family	6
Alpha	0.05																																			Alpha	0.05
Tukey's multiple comparisons test	Mean Diff.	95.00% CI of diff.	Below threshold?	Summary	Adjusted P Value																															Tukey's multiple comparisons test	Mean Diff.	95.00% CI of diff.	Below threshold?	Summary	Adjusted P Value
DMSO vs. VT104_0.37 µM	17.62	3.955 to 31.28	Yes	**	0.0059																															DMSO vs. VT104_0.37 µM	29.92	15.86 to 43.98	Yes	****	<0.0001
DMSO vs. IAG933_0.37 µM	39.51	25.85 to 53.17	Yes	****	<0.0001																															DMSO vs. IAG933_0.37 µM	41.86	27.80 to 55.92	Yes	****	<0.0001
DMSO vs. K-975_0.37 µM	20.17	6.512 to 33.83	Yes	**	0.0012																															DMSO vs. K-975_0.37 µM	23.83	9.768 to 37.89	Yes	***	0.0001
VT104_0.37 µM vs. IAG933_0.37 µM	21.89	8.231 to 35.55	Yes	***	0.0004																															VT104_0.37 µM vs. IAG933_0.37 µM	11.94	-2.120 to 26.00	No	ns	0.1249
VT104_0.37 µM vs. K-975_0.37 µM	2.558	-11.10 to 16.22	No	ns	0.9612																															VT104_0.37 µM vs. K-975_0.37 µM	-6.092	-20.15 to 7.968	No	ns	0.6697
IAG933_0.37 µM vs. K-975_0.37 µM	-19.33	-33.00 to -5.673	Yes	**	0.002																															IAG933_0.37 µM vs. K-975_0.37 µM	-18.03	-32.09 to -3.973	Yes	**	0.0062
Test details	Mean 1	Mean 2	Mean Diff.	SE of diff.	n1	n2	q	DF																												Test details	Mean 1	Mean 2	Mean Diff.	SE of diff.	n1	n2	q	DF
DMSO vs. VT104_0.37 µM	46.26	28.64	17.62	5.221	24	24	4.772	92																												DMSO vs. VT104_0.37 µM	54.11	24.19	29.92	5.374	24	24	7.875	92
DMSO vs. IAG933_0.37 µM	46.26	6.748	39.51	5.221	24	24	10.7	92																												DMSO vs. IAG933_0.37 µM	54.11	12.25	41.86	5.374	24	24	11.02	92
DMSO vs. K-975_0.37 µM	46.26	26.08	20.17	5.221	24	24	5.465	92																												DMSO vs. K-975_0.37 µM	54.11	30.28	23.83	5.374	24	24	6.271	92
VT104_0.37 µM vs. IAG933_0.37 µM	28.64	6.748	21.89	5.221	24	24	5.93	92																												VT104_0.37 µM vs. IAG933_0.37 µM	24.19	12.25	11.94	5.374	24	24	3.143	92
VT104_0.37 µM vs. K-975_0.37 µM	28.64	26.08	2.558	5.221	24	24	0.6928	92																												VT104_0.37 µM vs. K-975_0.37 µM	24.19	30.28	-6.092	5.374	24	24	1.603	92
IAG933_0.37 µM vs. K-975_0.37 µM	6.748	26.08	-19.33	5.221	24	24	5.237	92																												IAG933_0.37 µM vs. K-975_0.37 µM	12.25	30.28	-18.03	5.374	24	24	4.746	92
[truncated: 54 more columns]
