# Supplementary material for: Direct and selective pharmacological disruption of the YAP–TEAD interface by IAG933 inhibits Hippo-dependent and RAS–MAPK-altered cancers
Source: Nat Cancer. 2024 Apr 2;5(7):1102–20. doi: 10.1038/s43018-024-00754-9 (PMC11286534; doi:10.1038/s43018-024-00754-9)
Supplement: Supplementary file 12 — Statistical source data. [file 43018_2024_754_MOESM12_ESM.xlsx]

## Sheet: Fig S3a
300nM IAG933																								1200nM VT104
Treatment time (hours)	CYR61 MSTO-211H						ANKRD1 MSTO-211H						CTGF MSTO-211H											Treatment time (hours)	CYR61 MSTO-211H						ANKRD1 MSTO-211H						CTGF MSTO-211H
					mean	SEM					mean	SEM					mean	SEM											mean	SEM					mean	SEM					mean	SEM
0	106.704	103.031	97.5187	92.7461	100	3.06738	98.7179	93.7979	102.663	104.821	100	2.42288	94.0217	96.577	107.542	101.859	100	2.99714						0	106.704	103.031	97.5187	92.7461	100	3.06738	98.7179	93.7979	102.663	104.821	100	2.42288	94.0217	96.577	107.542	101.859	100	2.99714
1.5	14.8114	14.2034	13.5145	14.6103	14.2849	0.286252	46.231	44.1055	43.8412	37.1756	42.8383	1.96189	34.6389	33.406	32.7603	31.3689	33.0435	0.680766						1.5	76.1353	83.7687	85.2523	91.3045	84.1152	3.11953	97.4007	96.7156	101.576	89.3319	96.2562	2.54577	99.5987	102.937	112.19	112.399	106.781	3.25554
3	2.36171	2.58628	2.14401	2.26533	2.33933	0.0935909	7.10211	6.23664	5.98248	5.69266	6.25347	0.303921	5.35645	4.87103	4.75039	4.4742	4.86302	0.184256						3	22.1007	24.704	22.7129	26.1435	23.9153	0.927621	45.972	53.0422	60.9482	57.8211	54.4459	3.25895	41.1937	42.1131	39.6135	39.2496	40.5425	0.672399
6	3.33556	3.31246	3.7647	4.07435	3.62177	0.183223	0.9709	1.0474	1.16327	0.9542	1.03394	0.0476445	5.28025	4.83122	4.53685	3.98178	4.65753	0.272206						6	24.3278	25.2142	22.3164	23.7989	23.9143	0.607406	27.7084	25.5271	28.6588	26.6132	27.1269	0.677503	26.3556	25.479	28.2787	26.3028	26.604	0.593218
24	6.53434	6.82742	7.36228	8.15212	7.21904	0.355122	6.57361	6.45571	8.04644	7.58025	7.164	0.387535	8.87877	9.07198	9.05903	8.41117	8.85524	0.15445						24	23.488	24.6285	22.9478	25.9163	24.2451	0.658031	67.1779	65.2417	72.345	68.6023	68.3417	1.50164	13.0543	13.1176	20.8824		15.6848	2.59888
	CYR61 NCI-H2052						ANKRD1 NCI-H2052						CTGF NCI-H2052												CYR61 NCI-H2052						ANKRD1 NCI-H2052						CTGF NCI-H2052
					mean	SEM					mean	SEM					mean	SEM											mean	SEM					mean	SEM					mean	SEM
0	102.918	108.094	95.0627	93.9253	100	3.35791	98.0928	106.754	97.5011	97.6525	100	2.25471	116.412	112.24	86.8564	84.4913	100	8.32896						0	102.918	108.094	95.0627	93.9253	100	3.35791	98.0928	106.754	97.5011	97.6525	100	2.25471	116.412	112.24	86.8564	84.4913	100	8.32896
1.5	28.331	28.8998	24.3075	25.9095	26.862	1.07019	59.7332	58.6799	51.6243	48.8374	54.7187	2.66149	53.8601	47.4789	55.6967	49.8435	51.7198	1.86865						1.5	86.6	93.6966	81.7	88.4408	87.6094	2.47799	97.4204	93.7297	95.287	95.5488	95.4965	0.756614	109.906	97.2919	93.3524	80.0642	95.1535	6.14498
3	3.28011	3.47557	3.30286	3.31699	3.34388	0.0445483	5.98679	5.92272	5.71181	5.64175	5.81577	0.0825514	7.67766	7.13903	8.80356	7.11059	7.68271	0.395731						3	48.5156	49.4614	43.234	51.7578	48.2422	1.80285	60.7369	57.5412	56.11	55.1508	57.3847	1.22054	78.0855	68.3975	80.4429	65.294
6	4.16836	4.15879	3.47577	3.55256	3.83887	0.188133	1.09339	1.11267	1.08703	0.94084	1.05848	0.0395912	2.92757	2.9316	2.31558	1.83021	2.50124	0.266414						6	32.3005	34.0109	30.7752	30.9054	31.998	0.754558	18.935	15.5876	14.5599	13.1395	15.5555	1.23323	26.4123	22.46	26.5941	23.9391	24.8514	1.00102
24	6.11329	6.37981	6.19243	6.58411	6.31741	0.105003	0.70631	0.87966	0.68001	0.66725	0.733308	0.0494572	3.87928	2.90466	3.32529	2.6616	3.19271	0.266772						24	19.935	19.0103	18.1351	21.9028	19.7458	0.807448	10.2382	9.28543	10.0229	9.31717	9.71592	0.243469	12.2877	10.411	12.5317	8.95902	11.0474	0.84201
	CYR61 NCI-H2452						ANKRD1 NCI-H2452						CTGF NCI-H2452												CYR61 NCI-H2452						ANKRD1 NCI-H2452						CTGF NCI-H2452
					mean	SEM					mean	SEM					mean	SEM											mean	SEM					mean	SEM					mean	SEM
0	98.2699	102.086	99.5567	100.087	100	0.793169	107.716	100.246	89.431	102.607	100	3.8524	96.0316	94.0245	107.43	102.514	100	3.06833						0	98.2699	102.086	99.5567	100.087	100	0.793169	107.716	100.246	89.431	102.607	100	3.8524	96.0316	94.0245	107.43	102.514	100	3.06833
1.5	54.2571	52.6459	54.8178	54.4653	54.0465	0.480999	89.9333	82.6349	85.4386	87.1159	86.2807	1.52862	63.8325	58.1543	58.856	50.2738	57.7792	2.80289						1.5	74.9756	76.2339	68.6466	72.7791	73.1588	1.66486	101.943	98.8979	106.977	93.9417	100.44	2.73251	79.0759	67.8873	73.6698	72.7864	73.3549	2.29214
3	7.89052	9.14302	7.12146	7.95801	8.02825	0.417221	9.13379	9.19105	9.1841	8.56445	9.01835	0.151836	12.5431	10.9863	10.4727	10.2808	11.0708	0.512887						3	55.8917	55.7293	54.1954	57.7692	55.8964	0.731938	25.2569	23.9469	21.7487	24.951	23.9759	0.793356	46.3606	45.823	37.6266	39.4977	42.327	2.20965
6	19.111	20.2053	20.3476	23.0407	20.6761	0.835182	3.17596	3.30148	3.73972	4.04519	3.56559	0.200396	6.55346	6.11062	5.15493	5.22952	5.76213	0.341567						6	76.5349	86.8234	76.5681	86.412	81.5846	2.90709	75.1795	71.811	74.825	73.6879	73.8758	0.758258	32.7147	34.5091	35.8298	31.8167	33.7176	0.899397
24	16.6058	18.3302	20.9918	24.1819	20.0274	1.65272	10.5093	9.52846	10.7382	11.1681	10.486	0.34717	12.5015	12.2141	12.6908	11.481	12.2218	0.265687						24	47.999	49.0666	43.3243	52.1152	48.1263	1.8228	82.6343	76.3312	75.6174	70.9511	76.3835	2.40092	24.6026	22.6142	24.957	24.66	24.2084	0.537064
	CYR61 IST-MES2						ANKRD1 IST-MES2						CTGF IST-MES2				mean	SEM							CYR61 IST-MES2						ANKRD1 IST-MES2						CTGF IST-MES2
					mean	SEM					mean	SEM					mean	SEM											mean	SEM					mean	SEM					mean	SEM
0	99.6235	100.376			100	0.37646	105.449	94.5507			100	5.44927	99.3909	100.609			100	0.60907						0	99.6235	100.376			100	0.37646	105.449	94.5507			100	5.44927	99.3909	100.609			100	0.60907
1.5	40.2736	38.4359			39.3547	0.918865	55.4637	52.6774			54.0706	1.39316	39.3024	33.9817			36.642	2.66035						1.5	71.9331	74.185			73.0591	1.12595	75.9654	75.1362			75.5508	0.414615	62.5916	64.0553			63.3234	0.731875
3	8.17783	9.00216	8.69415	10.2165	9.02266	0.432751	6.2754	5.9645	5.17358	5.45279	5.71657	0.248022	5.07681	5.59045	5.05464	4.91357	5.15887	0.148333						3	32.5069	35.8799	32.2951	34.6573	33.8348	0.865697	28.3496	25.4002	25.0324	26.732	26.3785	0.751614	35.2761	39.0662	38.6796	35.5538	37.1439	1.00294
6	7.48202	8.13694	7.42398	7.88022	7.73079	0.169141	0.59635	0.78618	0.58832	0.67167	0.66063	0.045867	2.13206	2.2076	1.99069	1.81462	2.03624	0.0864754						6	39.1448	38.6831	34.9163	35.1919	36.984	1.11964	20.8251	19.2802	24.2238	19.8025	21.0329	1.11095	22.8518	24.7694	27.4809	23.0754	24.5444	1.06837
24	6.19794	6.26244	7.14465	7.29192	6.72424	0.28712	0.71156	0.63984	0.76688	0.59106	0.677335	0.0387717	3.37866	3.16414	3.33922	3.105	3.24676	0.0663755						24	23.5588	24.4734	23.8981	26.4736	24.601	0.652129	21.0665	21.2711	27.9639	29.5296	24.9578	2.21118	16.8091	16.8845	19.7638	16.6292	17.5216	0.749293
Statistics : "VT-104 [1.2µM]" vs. "IAG933 [300nM] "
Paired t-test, two-tailed
Only with treated conditions (0=DMSO was removed for statistics calculations)
	P value	Significantly different (P < 0.05)?
3 genes MSTO-211H	0.0001	Yes
3 genes NCI-H2052	0.0001	Yes
3 genes NCI-H2452	0.0002	Yes
3 genes IST-MES2	<0.0001	Yes

## Sheet: Fig S3b
% mRNA relative to average DMSO
uM	CYR61	ANKRD1	CTGF
0.0005	90	69	98
0.0014	71	77	97
0.0041	60	75	74
0.0123	54	59	70
0.037	34	34	44
0.1111	12	11	21
0.3333	5	0	9
1	3	0	5

## Sheet: Fig S3c
% mRNA relative to average DMSO
uM	CYR61	ANKRD1	CTGF
0	114.25	139.7	177.34
0.001	111.81	114.9	158.16
0.004	107.03	84	115.28
0.012	100.43	82.4	97.44
0.037	76.91	63.6	55.05
0.111	45.89	18.2	32.75
0.333	17.09	6.46	3.11
1	4.17	0.43	0.64

## Sheet: Fig S3d
% mRNA relative to average DMSO
RK3E (rat)				RAT-1 (rat)
uM	ANKRD1	CTGF		uM	ANKRD1	CTGF
0.0005	79.21	105.68		0.0005	135.98	88.96
0.0014	93.94	147.07		0.0014	205.09	91.76
0.0041	97.3	198.72		0.0041	28.33	67.17
0.0123	68.46	103.94		0.0123	91.94	62.94
0.037	43.76	110.09		0.037	71.6	20.61
0.1111	52.03	53.75		0.1111	29.48	12.15
0.3333	14.78	17.02		0.3333	5.59	0.56
1	6.7	1.18		1	2.7	2.98

## Sheet: Fig S3e
% mRNA relative to average DMSO
NIH-3T3 (mouse)				CT26 (mouse)
uM	CYR61	ANKRD1		uM	CYR61	ANKRD1
0.0005	122.31	95.96		0.0005	76	65
0.0014	168.41	147.39		0.0014	98	58
0.0041	116.84	114.46		0.0041	75	91
0.0123	129.85	136.52		0.0123	91	73
0.037	64.91	88.85		0.037	81	63
0.1111	34.83	42.95		0.1111	40	48
0.3333	10.82	18.36		0.3333	20	25
1	11.02	9.31		1	11	12

## Sheet: Fig S3f
IC50s were calculated using a Sigmoidal, 4PL, X is log(concentration)

## Sheet: Fig S3g
% RNA relative to average DMSO																									Cell viability % relative to average DMSO
	CYR61 (SF268 WT)					CYR61 (SF268 TEAD1V406A-E408A)					ANKRD1 (SF268)					ANKRD1 (SF268 TEAD1V406A-E408A)										SF268 CL.23 (TEAD1_WT)								SF268 CL.18 (TEAD1_V406A_E408A)
IAG933 (uM)				mean	SEM				mean	SEM				mean	SEM				mean	SEM					IAG933 (uM)							mean	SEM							mean	SEM
3.3333	4.26	3	2.95	3.40333	0.428576	94.44	44.3	35.8	58.18	18.2953	1.2	0.9	1.18	1.09333	0.0968389	73.84	44.75	74.01	64.2	9.72512					10	5.85349	10.1261	11.2707	9.78721	1.49804	-0.86563	6.27832	2.05028	97.1335	99.6237	91.5647	86.9169	86.2025	78.9551	90.0661	3.11898
1.1111	12.72	8.17	8.47	9.78667	1.46922	96.99	55.64	50.12	67.5833	14.7894	3.76	2.8	3.23	3.26333	0.277629	85.69	51.82	78.21	71.9067	10.2728					3.3333	14.6377	11.4038	11.6443	14.7855	9.78726	4.87978	11.1897	1.49279	104.499	115.474	103.017	106.814	104.239	104.201	106.374	1.88914
0.3704	29.04	20.66	21.74	23.8133	2.63186	92.6	66.48	55.05	71.3767	11.1128	13.62	12.49	15.55	13.8867	0.893352	92.16	57.74	110.45	86.7833	15.4517					1.1111	26.8375	26.538	25.464	29.0114	16.7527	16.2205	23.4707	2.25915	110.16	109.74	106.587	103.988	100.642	88.7581	103.313	3.25755
0.1235	52.9	20.66	21.74	31.7667	10.5713	93.29	79.36	82.18	84.9433	4.25199	30.86	12.49	15.55	19.6333	5.68241	95.31	67.19	94.8	85.7667	9.2895					0.3704	54.3785	47.7004	42.2216	55.5008	36.1015	43.4736	46.5627	3.05557	103.271	108.32	104.838	102.825	99.1275	97.1363	102.586	1.63433
0.0412	76.37	62.15	71.77	70.0967	4.18936	99.29	87.59	74.71	87.1967	7.09836	52.19	64.01	67.58	61.26	4.65062	103.27	68.07	116.83	96.0567	14.5305					0.1235	73.1641	79.3388	77.3583	72.2911	59.4161	78.2545	73.3038	3.00712	105.024	93.3823	106.144	98.7163	106.101	87.7723	99.5233	3.12945
0.0137	83.21	98.3	76.96	86.1567	6.33406	96.09	109.73	86.66	97.4933	6.6966	59.18	114.04	85.89	86.37	15.8385	88.71	103.12	108.6	100.143	5.93151					0.0412	94.2054	101.24	96.5861	88.1383	86.7976	85.8559	92.1373	2.52253	102.972	100.22	115.296	101.065	89.834	84.8874	99.0457	4.35985
0.0046	74.6	98.96	84.71	86.09	7.0659	91.76	81.51	104.72	92.6633	6.71536	98.47	101.09	95.64	98.4	1.57367	90.64	99.33	114	101.323	6.81671					0.0137	109.314	111.184	89.7923	91.2468	95.4935	76.2211	95.542	5.35152	100.553	102.867	103.172	94.0326	96.2799	86.9139	97.3032	2.55373
																									0.0046	128.781	122.995	74.8918	80.1658	100.805	94.9339	100.429	8.9558	105.112	99.7987	98.6803	94.057	97.1912	94.9825	98.3037	1.62312
	CYR61 (SF268 WT)	CYR61 (SF268 TEAD1V406A-E408A)	ANKRD1 (SF268)	ANKRD1 (SF268 TEAD1V406A-E408A)																						SF268 CL.23 (TEAD1_WT)	SF268 CL.18 (TEAD1_V406A_E408A)
Sigmoidal, 4PL, X is log(concentration)		Ambiguous		Interrupted																					Sigmoidal, 4PL, X is log(concentration)	Ambiguous
Best-fit values																									Best-fit values
HillSlope	-8.756	~ -1.288	-7.52	-0.6508																					HillSlope	~ -1.012	7.535
IC50	1.128	~ 0.02930	0.8574	1.482e-06																					IC50	~ 0.001114	1.08
Span	104.8	~ 3115	409.3	212261																					Span	~ 85797	4.275
Goodness of Fit																									Goodness of Fit
Degrees of Freedom	17	17	17	n.a.																					Degrees of Freedom	44	44
R squared	0.9156	0.4038	0.933	n.a.																					R squared	0.9299	0.0205
Number of points																									Number of points
# of X values	21	21	21	21																					# of X values	48	48
# Y values analyzed	21	21	21	21																					# Y values analyzed	48	48
