# Supplementary material for: Direct and selective pharmacological disruption of the YAP–TEAD interface by IAG933 inhibits Hippo-dependent and RAS–MAPK-altered cancers
Source: Nat Cancer. 2024 Apr 2;5(7):1102–20. doi: 10.1038/s43018-024-00754-9 (PMC11286534; doi:10.1038/s43018-024-00754-9)
Supplement: Supplementary file 13 — Statistical source data. [file 43018_2024_754_MOESM13_ESM.xlsx]

## Sheet: Fig S4a-
	Source data deposited to SRA with BioProject ID: XXXXXXXXXXXXX

## Sheet: Fig S4c
	Source data deposited to SRA with BioProject ID: PRJNA991752

## Sheet: Fig S4d
upregulated genes DMSO vs. YTP-75, 24hr
ID	Description	GeneRatio	BgRatio	pvalue	p.adjust	qvalue	geneID	Count	symbol
hsa05165	Human papillomavirus infection	74/879	330/7860	1.75464e-09	3.51673e-07	2.85124e-07	535/3371/3909/84699/7132/5315/5526/3993/5743/4854/1741/3693/3912/6655/182/3696/3955/7450/1027/7422/3910/5159/7474/3280/2335/8503/6696/1026/3659/3911/3691/8900/8638/3679/1101/22801/3685/1950/7157/1291/1292/8515/148327/3688/8324/5521/8321/4599/3678/1293/3673/7098/7148/6773/10474/3913/64764/84441/9636/1287/55534/3914/1288/3439/3107/3133/3134/3105/534/10379/3672/3106/3690/9641	74	ATP6V0A1/TNC/LAMA3/CREB3L3/TNFRSF1A/PKM/PPP2R5B/LLGL2/PTGS2/NOTCH3/DLG3/ITGB5/LAMB1/SOS2/JAG1/ITGB8/LFNG/VWF/CDKN1B/VEGFA/LAMA4/PDGFRB/WNT5A/HES1/FN1/PIK3R3/SPP1/CDKN1A/IRF1/LAMA5/ITGB4/CCNA1/OASL/ITGA7/CHAD/ITGA11/ITGAV/EGF/TP53/COL6A1/COL6A2/ITGA10/CREB3L4/ITGB1/FZD7/PPP2R2B/FZD1/MX1/ITGA5/COL6A3/ITGA2/TLR3/TNXB/STAT2/TADA3/LAMB2/CREB3L2/MAML2/ISG15/COL4A5/MAML3/LAMB3/COL4A6/IFNA1/HLA-C/HLA-E/H…
hsa04142	Lysosome	38/879	123/7860	2.2762e-09	3.51673e-07	2.85124e-07	3423/6556/535/175/5476/410/1522/1777/4669/4126/1075/1509/10577/26503/3425/968/53/967/950/22901/4864/7805/1520/1508/138050/6609/1200/2548/8722/2629/2517/6448/2760/5660/4668/4758/8906/1519	38	IDS/SLC11A1/ATP6V0A1/AGA/CTSA/ARSA/CTSZ/DNASE2/NAGLU/MANBA/CTSC/CTSD/NPC2/SLC17A5/IDUA/CD68/ACP2/CD63/SCARB2/ARSG/NPC1/LAPTM5/CTSS/CTSB/HGSNAT/SMPD1/TPP1/GAA/CTSF/GBA/FUCA1/SGSH/GM2A/PSAP/NAGA/NEU1/AP1G2/CTSO
hsa04512	ECM-receptor interaction	30/879	86/7860	4.76203e-09	4.90489e-07	3.97671e-07	3371/3909/3693/3912/3696/7450/3910/2335/6696/3911/3691/948/3679/1101/22801/3685/1291/1292/8515/3688/3678/1293/3673/7148/3913/1287/3914/1288/3672/3690	30	TNC/LAMA3/ITGB5/LAMB1/ITGB8/VWF/LAMA4/FN1/SPP1/LAMA5/ITGB4/CD36/ITGA7/CHAD/ITGA11/ITGAV/COL6A1/COL6A2/ITGA10/ITGB1/ITGA5/COL6A3/ITGA2/TNXB/LAMB2/COL4A5/LAMB3/COL4A6/ITGA1/ITGB3
hsa04360	Axon guidance	46/879	181/7860	4.72818e-08	3.65252e-06	2.96133e-06	6405/25791/4756/59277/10371/10512/5063/3983/8829/4776/4773/2051/219699/1949/7474/2771/2043/8503/1948/6237/5880/2048/2045/10154/80031/91653/7220/2044/817/5921/5058/3688/1020/6091/27289/22885/2242/6586/10509/9901/84628/5365/659/4636/1945/23380	46	SEMA3F/NGEF/NEO1/NTN4/SEMA3A/SEMA3C/PAK3/ABLIM1/NRP1/NFATC4/NFATC2/EPHB6/UNC5B/EFNB3/WNT5A/GNAI2/EPHA4/PIK3R3/EFNB2/RRAS/RAC2/EPHB2/EPHA7/PLXNC1/SEMA6D/BOC/TRPC1/EPHA5/CAMK2D/RASA1/PAK1/ITGB1/CDK5/ROBO1/RND1/ABLIM3/FES/SLIT3/SEMA4B/SRGAP3/NTNG2/PLXNB3/BMPR2/MYL5/EFNA4/SRGAP2
hsa04610	Complement and coagulation cascades	26/879	79/7860	1.94367e-07	1.20119e-05	9.73883e-06	3075/7035/5329/966/3053/727/7450/5624/1191/5328/722/718/3687/715/2151/7056/2149/716/5627/2157/1604/5265/5055/3426/721/720	26	CFH/TFPI/PLAUR/CD59/SERPIND1/C5/VWF/PROC/CLU/PLAU/C4BPA/C3/ITGAX/C1R/F2RL2/THBD/F2R/C1S/PROS1/F8/CD55/SERPINA1/SERPINB2/CFI/C4B/C4A
hsa04151	PI3K-Akt signaling pathway	71/879	354/7860	4.44311e-07	2.2882e-05	1.85519e-05	3082/3371/3909/84699/9170/5526/3566/3693/2323/3912/3560/6655/3574/3696/1440/7450/1027/7422/3910/5159/2335/8503/6446/6696/7010/1026/2791/3911/3691/842/5156/3679/1101/22801/3685/1950/7157/1291/1292/8515/148327/56034/9180/3688/7424/10018/5521/3570/3678/7039/1293/3673/3481/54541/7148/3667/3913/2149/64764/1435/54331/2057/1287/3914/1288/3439/4914/1388/3672/1945/3690	71	HGF/TNC/LAMA3/CREB3L3/LPAR2/PPP2R5B/IL4R/ITGB5/FLT3LG/LAMB1/IL2RB/SOS2/IL7/ITGB8/CSF3/VWF/CDKN1B/VEGFA/LAMA4/PDGFRB/FN1/PIK3R3/SGK1/SPP1/TEK/CDKN1A/GNG11/LAMA5/ITGB4/CASP9/PDGFRA/ITGA7/CHAD/ITGA11/ITGAV/EGF/TP53/COL6A1/COL6A2/ITGA10/CREB3L4/PDGFC/OSMR/ITGB1/VEGFC/BCL2L11/PPP2R2B/IL6R/ITGA5/TGFA/COL6A3/ITGA2/IGF2/DDIT4/TNXB/IRS1/LAMB2/F2R/CREB3L2/CSF1/GNG2/EPOR/COL4A5/LAMB3/COL4A6/IFNA1/NTRK1/ATF6…
hsa04510	Focal adhesion	46/879	199/7860	9.3364e-07	4.12136e-05	3.34145e-05	3082/3371/3909/4638/5063/3693/3912/6655/3696/5602/7450/7422/3910/5159/2335/8503/6696/5880/25759/3911/3691/5156/3679/1101/22801/3685/1950/1291/1292/8515/56034/5058/3688/7424/3678/1293/3673/7148/3913/399694/1287/3914/1288/3672/4636/3690	46	HGF/TNC/LAMA3/MYLK/PAK3/ITGB5/LAMB1/SOS2/ITGB8/MAPK10/VWF/VEGFA/LAMA4/PDGFRB/FN1/PIK3R3/SPP1/RAC2/SHC2/LAMA5/ITGB4/PDGFRA/ITGA7/CHAD/ITGA11/ITGAV/EGF/COL6A1/COL6A2/ITGA10/PDGFC/PAK1/ITGB1/VEGFC/ITGA5/COL6A3/ITGA2/TNXB/LAMB2/SHC4/COL4A5/LAMB3/COL4A6/ITGA1/MYL5/ITGB3
hsa02010	ABC transporters	16/879	45/7860	1.46114e-05	0.000564364	0.000457566	1244/10347/368/215/4363/8714/10058/9429/89845/10351/26154/10350/23460/10349/19/225	16	ABCC2/ABCA7/ABCC6/ABCD1/ABCC1/ABCC3/ABCB6/ABCG2/ABCC10/ABCA8/ABCA12/ABCA9/ABCA6/ABCA10/ABCA1/ABCD2
hsa04668	TNF signaling pathway	28/879	110/7860	1.96733e-05	0.000675449	0.00054763	84699/7132/602/5743/2920/182/5608/5602/8503/7128/3659/3553/3976/148327/7424/5603/4323/2921/3600/1437/2353/3726/1051/64764/1435/5600/4217/1388	28	CREB3L3/TNFRSF1A/BCL3/PTGS2/CXCL2/JAG1/MAP2K6/MAPK10/PIK3R3/TNFAIP3/IRF1/IL1B/LIF/CREB3L4/VEGFC/MAPK13/MMP14/CXCL3/IL15/CSF2/FOS/JUNB/CEBPB/CREB3L2/CSF1/MAPK11/MAP3K5/ATF6B
hsa05167	Kaposi sarcoma-associated herpesvirus infection	38/879	186/7860	0.00014768	0.00456331	0.00369977	7132/5743/2920/3091/4776/4773/5608/5602/7422/8503/3709/1026/718/2791/7538/4772/842/3572/23710/7157/3708/5603/2921/7098/1437/11337/2353/6773/5600/54331/3439/3107/3133/3134/3105/10379/3106/9641	38	TNFRSF1A/PTGS2/CXCL2/HIF1A/NFATC4/NFATC2/MAP2K6/MAPK10/VEGFA/PIK3R3/ITPR2/CDKN1A/C3/GNG11/ZFP36/NFATC1/CASP9/IL6ST/GABARAPL1/TP53/ITPR1/MAPK13/CXCL3/TLR3/CSF2/GABARAP/FOS/STAT2/MAPK11/GNG2/IFNA1/HLA-C/HLA-E/HLA-F/HLA-A/IRF9/HLA-B/IKBKE
hsa04014	Ras signaling pathway	44/879	232/7860	0.000272455	0.0076535	0.00620519	3082/5337/5063/2323/6655/8605/10156/5602/2549/5869/55770/7422/5159/5321/8503/7010/6237/2791/5880/5338/25759/5156/1950/8844/23179/51365/56034/5921/3363/5058/7424/7039/3481/100271927/9610/1435/8398/4303/399694/54331/4914/27040/1945/83593	44	HGF/PLD1/PAK3/FLT3LG/SOS2/PLA2G4C/RASA4/MAPK10/GAB1/RAB5B/EXOC2/VEGFA/PDGFRB/PLA2G4A/PIK3R3/TEK/RRAS/GNG11/RAC2/PLD2/SHC2/PDGFRA/EGF/KSR1/RGL1/PLA1A/PDGFC/RASA1/HTR7/PAK1/VEGFC/TGFA/IGF2/RASA4B/RIN1/CSF1/PLA2G6/FOXO4/SHC4/GNG2/NTRK1/LAT/EFNA4/RASSF5
hsa04060	Cytokine-cytokine receptor interaction	52/879	294/7860	0.000471108	0.0117229	0.00950455	7132/3566/2920/3560/958/10673/3574/9466/7040/1440/3977/3552/90/3554/3953/7292/7043/8743/3598/3553/8200/55504/3976/9518/3572/3601/3557/3590/94/8792/58985/9180/27242/8764/3570/58191/7048/132014/84818/2921/3600/1437/4982/8794/53833/1435/338376/2057/3439/659/8742/3588	52	TNFRSF1A/IL4R/CXCL2/IL2RB/CD40/TNFSF13B/IL7/IL27RA/TGFB1/CSF3/LIFR/IL1A/ACVR1/IL1R1/LEPR/TNFSF4/TGFB3/TNFSF10/IL13RA2/IL1B/GDF5/TNFRSF19/LIF/GDF15/IL6ST/IL15RA/IL1RN/IL11RA/ACVRL1/TNFRSF11A/IL22RA1/OSMR/TNFRSF21/TNFRSF14/IL6R/CXCL16/TGFBR2/IL17RE/IL17RC/CXCL3/IL15/CSF2/TNFRSF11B/TNFRSF10C/IL20RB/CSF1/IFNE/EPOR/IFNA1/BMPR2/TNFSF12/IL10RB
hsa05163	Human cytomegalovirus infection	42/879	225/7860	0.000526419	0.0117229	0.00950455	84699/7132/5743/6655/4776/4773/5608/7422/2771/3554/8503/2185/3709/1026/3553/2791/5880/4772/842/5156/3685/7157/148327/3708/5603/3570/567/112/64764/340061/5600/54331/3439/3107/3133/3134/3105/1388/6892/3106/3588/3690	42	CREB3L3/TNFRSF1A/PTGS2/SOS2/NFATC4/NFATC2/MAP2K6/VEGFA/GNAI2/IL1R1/PIK3R3/PTK2B/ITPR2/CDKN1A/IL1B/GNG11/RAC2/NFATC1/CASP9/PDGFRA/ITGAV/TP53/CREB3L4/ITPR1/MAPK13/IL6R/B2M/ADCY6/CREB3L2/TMEM173/MAPK11/GNG2/IFNA1/HLA-C/HLA-E/HLA-F/HLA-A/ATF6B/TAPBP/HLA-B/IL10RB/ITGB3
hsa05133	Pertussis	19/879	76/7860	0.000531137	0.0117229	0.00950455	727/5602/2771/3552/722/3659/3553/718/834/3688/5603/715/3678/2353/716/5600/721/353376/720	19	C5/MAPK10/GNAI2/IL1A/C4BPA/IRF1/IL1B/C3/CASP1/ITGB1/MAPK13/C1R/ITGA5/FOS/C1S/MAPK11/C4B/TICAM2/C4A
hsa04380	Osteoclast differentiation	27/879	128/7860	0.000777881	0.0160243	0.012992	7132/29760/4773/7040/5608/5602/3552/3554/4688/8503/3553/4772/5468/8792/2212/5603/8878/7048/4982/2353/6773/3726/1435/8651/5600/10379/3690	27	TNFRSF1A/BLNK/NFATC2/TGFB1/MAP2K6/MAPK10/IL1A/IL1R1/NCF2/PIK3R3/IL1B/NFATC1/PPARG/TNFRSF11A/FCGR2A/MAPK13/SQSTM1/TGFBR2/TNFRSF11B/FOS/STAT2/JUNB/CSF1/SOCS1/MAPK11/IRF9/ITGB3
hsa04640	Hematopoietic cell lineage	22/879	97/7860	0.00084918	0.016099	0.0130525	928/3566/966/2323/3574/1440/3552/3554/3553/948/3590/3570/3678/3673/1437/290/1435/2057/1604/3108/3672/3690	22	CD9/IL4R/CD59/FLT3LG/IL7/CSF3/IL1A/IL1R1/IL1B/CD36/IL11RA/IL6R/ITGA5/ITGA2/CSF2/ANPEP/CSF1/EPOR/CD55/HLA-DMA/ITGA1/ITGB3
hsa04630	JAK-STAT signaling pathway	32/879	162/7860	0.000885708	0.016099	0.0130525	3566/3560/6655/3574/9466/1440/3977/5159/3953/8503/3598/1026/3976/3572/3601/5156/3590/6775/1950/58985/9180/3570/3600/1437/6773/53833/338376/8651/2057/3439/10379/3588	32	IL4R/IL2RB/SOS2/IL7/IL27RA/CSF3/LIFR/PDGFRB/LEPR/PIK3R3/IL13RA2/CDKN1A/LIF/IL6ST/IL15RA/PDGFRA/IL11RA/STAT4/EGF/IL22RA1/OSMR/IL6R/IL15/CSF2/STAT2/IL20RB/IFNE/SOCS1/EPOR/IFNA1/IRF9/IL10RB
hsa04625	C-type lectin receptor signaling pathway	23/879	104/7860	0.000947153	0.0162258	0.0131553	602/5743/4776/4773/5602/868/8503/3709/3659/3553/6237/4046/4772/834/8844/5058/3708/5603/6773/1960/5600/10379/9641	23	BCL3/PTGS2/NFATC4/NFATC2/MAPK10/CBLB/PIK3R3/ITPR2/IRF1/IL1B/RRAS/LSP1/NFATC1/CASP1/KSR1/PAK1/ITPR1/MAPK13/STAT2/EGR3/MAPK11/IRF9/IKBKE
hsa04926	Relaxin signaling pathway	27/879	130/7860	0.000997703	0.0162258	0.0131553	84699/4313/6655/7040/59/5602/7422/2771/8503/2791/25759/408/148327/7424/5603/7048/4088/2353/112/64764/5600/399694/54331/1287/4312/1288/1388	27	CREB3L3/MMP2/SOS2/TGFB1/ACTA2/MAPK10/VEGFA/GNAI2/PIK3R3/GNG11/SHC2/ARRB1/CREB3L4/VEGFC/MAPK13/TGFBR2/SMAD3/FOS/ADCY6/CREB3L2/MAPK11/SHC4/GNG2/COL4A5/MMP1/COL4A6/ATF6B
hsa05231	Choline metabolism in cancer	22/879	99/7860	0.00113296	0.0175043	0.0141918	8611/23446/5337/1120/6655/3091/8605/5602/5159/5321/8503/5880/5338/57153/5156/204962/1950/126969/56034/8613/2353/6583	22	PLPP1/SLC44A1/PLD1/CHKB/SOS2/HIF1A/PLA2G4C/MAPK10/PDGFRB/PLA2G4A/PIK3R3/RAC2/PLD2/SLC44A2/PDGFRA/SLC44A5/EGF/SLC44A3/PDGFC/PLPP3/FOS/SLC22A4
hsa04750	Inflammatory mediator regulation of TRP channels	22/879	100/7860	0.0013031	0.0186063	0.0150853	5583/8989/8605/5608/5602/59341/3554/5321/8503/3709/3553/79054/817/3708/5603/2150/112/8398/5600/51393/7442/4914	22	PRKCH/TRPA1/PLA2G4C/MAP2K6/MAPK10/TRPV4/IL1R1/PLA2G4A/PIK3R3/ITPR2/IL1B/TRPM8/CAMK2D/ITPR1/MAPK13/F2RL1/ADCY6/PLA2G6/MAPK11/TRPV2/TRPV1/NTRK1
hsa05418	Fluid shear stress and atherosclerosis	28/879	139/7860	0.00133109	0.0186063	0.0150853	7132/4208/4258/4313/5608/5602/59341/7422/3552/90/3554/4688/8503/3553/5880/3685/7157/5603/8878/2948/2353/7056/1728/5600/4217/659/3690/5175	28	TNFRSF1A/MEF2C/MGST2/MMP2/MAP2K6/MAPK10/TRPV4/VEGFA/IL1A/ACVR1/IL1R1/NCF2/PIK3R3/IL1B/RAC2/ITGAV/TP53/MAPK13/SQSTM1/GSTM4/FOS/THBD/NQO1/MAPK11/MAP3K5/BMPR2/ITGB3/PECAM1
hsa04514	Cell adhesion molecules (CAMs)	29/879	146/7860	0.00138493	0.0186063	0.0150853	4267/4756/2734/4897/958/3696/8506/965/3685/3688/58494/50848/4359/22829/57555/5797/23705/6402/1364/54413/84628/3108/3107/3133/3134/3105/3106/137075/5175	29	CD99/NEO1/GLG1/NRCAM/CD40/ITGB8/CNTNAP1/CD58/ITGAV/ITGB1/JAM2/F11R/MPZ/NLGN4Y/NLGN2/PTPRM/CADM1/SELL/CLDN4/NLGN3/NTNG2/HLA-DMA/HLA-C/HLA-E/HLA-F/HLA-A/HLA-B/CLDN23/PECAM1
hsa04010	MAPK signaling pathway	50/879	295/7860	0.00159257	0.0205043	0.0166242	8913/3082/7132/6196/4208/2323/2872/6655/7040/8605/5608/5602/7422/5159/3552/3554/5321/7043/7010/3553/6237/5880/59285/4772/5156/408/1950/1848/7786/7157/59283/11221/56034/5921/5058/7424/93589/5603/55799/7039/7048/3481/2353/1435/5600/4137/8912/4217/4914/1945	50	CACNA1G/HGF/TNFRSF1A/RPS6KA2/MEF2C/FLT3LG/MKNK2/SOS2/TGFB1/PLA2G4C/MAP2K6/MAPK10/VEGFA/PDGFRB/IL1A/IL1R1/PLA2G4A/TGFB3/TEK/IL1B/RRAS/RAC2/CACNG6/NFATC1/PDGFRA/ARRB1/EGF/DUSP6/MAP3K12/TP53/CACNG8/DUSP10/PDGFC/RASA1/PAK1/VEGFC/CACNA2D4/MAPK13/CACNA2D3/TGFA/TGFBR2/IGF2/FOS/CSF1/MAPK11/MAPT/CACNA1H/MAP3K5/NTRK1/EFNA4
hsa04137	Mitophagy - animal	16/879	65/7860	0.00170378	0.0210587	0.0170737	3091/665/79735/5602/7942/10133/6237/23710/7157/65018/8878/11337/8408/5071/4077/338382	16	HIF1A/BNIP3L/TBC1D17/MAPK10/TFEB/OPTN/RRAS/GABARAPL1/TP53/PINK1/SQSTM1/GABARAP/ULK1/PARK2/NBR1/RAB7B
hsa05161	Hepatitis B	31/879	163/7860	0.00200176	0.0223591	0.0181279	84699/6655/4776/4773/7040/23586/5608/5602/8503/7043/2185/1026/4772/842/8900/6775/7157/148327/5603/7048/7098/4088/2353/6773/1960/64764/5600/3439/1388/353376/9641	31	CREB3L3/SOS2/NFATC4/NFATC2/TGFB1/DDX58/MAP2K6/MAPK10/PIK3R3/TGFB3/PTK2B/CDKN1A/NFATC1/CASP9/CCNA1/STAT4/TP53/CREB3L4/MAPK13/TGFBR2/TLR3/SMAD3/FOS/STAT2/EGR3/CREB3L2/MAPK11/IFNA1/ATF6B/TICAM2/IKBKE
hsa05412	Arrhythmogenic right ventricular cardiomyopathy (ARVC)	17/879	72/7860	0.00201606	0.0223591	0.0181279	3693/3696/59285/3691/3679/22801/3685/59283/8515/3688/93589/55799/3678/3673/3728/3672/3690	17	ITGB5/ITGB8/CACNG6/ITGB4/ITGA7/ITGA11/ITGAV/CACNG8/ITGA10/ITGB1/CACNA2D4/CACNA2D3/ITGA5/ITGA2/JUP/ITGA1/ITGB3
hsa04940	Type I diabetes mellitus	12/879	43/7860	0.00202606	0.0223591	0.0181279	3382/5798/1363/3552/3553/5799/3108/3107/3133/3134/3105/3106	12	ICA1/PTPRN/CPE/IL1A/IL1B/PTPRN2/HLA-DMA/HLA-C/HLA-E/HLA-F/HLA-A/HLA-B
hsa00511	Other glycan degradation	7/879	18/7860	0.00223642	0.0230363	0.0186771	23324/175/4126/284004/2629/2517/4758	7	MAN2B2/AGA/MANBA/HEXDC/GBA/FUCA1/NEU1
hsa05410	Hypertrophic cardiomyopathy (HCM)	19/879	85/7860	0.00223654	0.0230363	0.0186771	3693/7040/3696/7043/59285/3691/3679/22801/3685/59283/8515/3688/93589/55799/1636/3678/3673/3672/3690	19	ITGB5/TGFB1/ITGB8/TGFB3/CACNG6/ITGB4/ITGA7/ITGA11/ITGAV/CACNG8/ITGA10/ITGB1/CACNA2D4/CACNA2D3/ACE/ITGA5/ITGA2/ITGA1/ITGB3
hsa00340	Histidine metabolism	8/879	23/7860	0.00249595	0.024879	0.020171	221/224/218/217/144193/3176/220/4128	8	ALDH3B1/ALDH3A2/ALDH3A1/ALDH2/AMDHD1/HNMT/ALDH1A3/MAOA
hsa05205	Proteoglycans in cancer	36/879	201/7860	0.00270318	0.0253336	0.0205396	5329/1634/3082/286/3693/4313/6655/3091/7040/2549/7422/7474/2335/8503/5328/3709/1026/6237/967/3685/4060/7157/817/5058/3688/27250/3708/288/8324/5603/8321/3678/3673/3481/5600/3690	36	PLAUR/DCN/HGF/ANK1/ITGB5/MMP2/SOS2/HIF1A/TGFB1/GAB1/VEGFA/WNT5A/FN1/PIK3R3/PLAU/ITPR2/CDKN1A/RRAS/CD63/ITGAV/LUM/TP53/CAMK2D/PAK1/ITGB1/PDCD4/ITPR1/ANK3/FZD7/MAPK13/FZD1/ITGA5/ITGA2/IGF2/MAPK11/ITGB3
hsa04068	FoxO signaling pathway	26/879	132/7860	0.00270553	0.0253336	0.0205396	6655/7040/5602/1027/604/8503/6446/7043/847/8743/1026/901/1950/23710/2911/10018/5603/114907/7048/5896/4088/3667/11337/2290/4303/5600	26	SOS2/TGFB1/MAPK10/CDKN1B/BCL6/PIK3R3/SGK1/TGFB3/CAT/TNFSF10/CDKN1A/CCNG2/EGF/GABARAPL1/GRM1/BCL2L11/MAPK13/FBXO32/TGFBR2/RAG1/SMAD3/IRS1/GABARAP/FOXG1/FOXO4/MAPK11
hsa04218	Cellular senescence	30/879	160/7860	0.00293562	0.0266796	0.0216309	823/10758/28996/4776/4773/7040/5608/59341/3552/8503/7043/3709/1026/6237/4772/8900/7157/3708/5603/8878/7048/4088/5600/677/3107/3133/3134/3105/3106/83593	30	CAPN1/TRAF3IP2/HIPK2/NFATC4/NFATC2/TGFB1/MAP2K6/TRPV4/IL1A/PIK3R3/TGFB3/ITPR2/CDKN1A/RRAS/NFATC1/CCNA1/TP53/ITPR1/MAPK13/SQSTM1/TGFBR2/SMAD3/MAPK11/ZFP36L1/HLA-C/HLA-E/HLA-F/HLA-A/HLA-B/RASSF5
hsa04933	AGE-RAGE signaling pathway in diabetic complications	21/879	100/7860	0.00303582	0.0268019	0.0217301	4313/7040/5602/1027/7422/3552/2335/8503/7043/1958/3553/4772/7424/5603/7048/4088/7056/5600/5333/1287/1288	21	MMP2/TGFB1/MAPK10/CDKN1B/VEGFA/IL1A/FN1/PIK3R3/TGFB3/EGR1/IL1B/NFATC1/VEGFC/MAPK13/TGFBR2/SMAD3/THBD/MAPK11/PLCD1/COL4A5/COL4A6
hsa05146	Amoebiasis	20/879	95/7860	0.00365811	0.0313988	0.025457	3909/6317/3912/7040/5869/3910/2335/3554/8503/7043/5269/3553/3911/1437/3913/1287/3914/1288/6318/338382	20	LAMA3/SERPINB3/LAMB1/TGFB1/RAB5B/LAMA4/FN1/IL1R1/PIK3R3/TGFB3/SERPINB6/IL1B/LAMA5/CSF2/LAMB2/COL4A5/LAMB3/COL4A6/SERPINB4/RAB7B
hsa04210	Apoptosis	26/879	136/7860	0.00413391	0.0345237	0.0279906	823/10039/7132/1522/143/27113/5602/1075/8503/1509/8743/3709/842/7157/3708/10018/1520/5783/1508/7846/2353/8722/2081/4217/4914/1519	26	CAPN1/PARP3/TNFRSF1A/CTSZ/PARP4/BBC3/MAPK10/CTSC/PIK3R3/CTSD/TNFSF10/ITPR2/CASP9/TP53/ITPR1/BCL2L11/CTSS/PTPN13/CTSB/TUBA1A/FOS/CTSF/ERN1/MAP3K5/NTRK1/CTSO
hsa04621	NOD-like receptor signaling pathway	32/879	178/7860	0.00427423	0.0347563	0.0281792	2920/4938/22861/10135/5602/4939/7128/3709/3553/84674/6041/834/23710/3708/5603/79671/2634/115361/118429/9447/2921/1508/11337/6773/340061/5600/51393/3439/114769/10379/9641/10628	32	CXCL2/OAS1/NLRP1/NAMPT/MAPK10/OAS2/TNFAIP3/ITPR2/IL1B/CARD6/RNASEL/CASP1/GABARAPL1/ITPR1/MAPK13/NLRX1/GBP2/GBP4/ANTXR2/AIM2/CXCL3/CTSB/GABARAP/STAT2/TMEM173/MAPK11/TRPV2/IFNA1/CARD16/IRF9/IKBKE/TXNIP
hsa04974	Protein digestion and absorption	19/879	90/7860	0.00440968	0.0349382	0.0283267	6550/23428/3783/1294/59272/1289/54407/1291/1292/9056/1293/255631/10008/7373/1287/1305/1288/1302/1290	19	SLC9A3/SLC7A8/KCNN4/COL7A1/ACE2/COL5A1/SLC38A2/COL6A1/COL6A2/SLC7A7/COL6A3/COL24A1/KCNE3/COL14A1/COL4A5/COL13A1/COL4A6/COL11A2/COL5A2
hsa05414	Dilated cardiomyopathy (DCM)	19/879	91/7860	0.00500603	0.0386716	0.0313536	3693/7040/3696/7043/59285/3691/3679/22801/3685/59283/8515/3688/93589/55799/3678/3673/112/3672/3690	19	ITGB5/TGFB1/ITGB8/TGFB3/CACNG6/ITGB4/ITGA7/ITGA11/ITGAV/CACNG8/ITGA10/ITGB1/CACNA2D4/CACNA2D3/ITGA5/ITGA2/ADCY6/ITGA1/ITGB3
hsa00410	beta-Alanine metabolism	9/879	31/7860	0.00542736	0.0400977	0.0325098	221/224/54498/23417/218/217/4329/18/220	9	ALDH3B1/ALDH3A2/SMOX/MLYCD/ALDH3A1/ALDH2/ALDH6A1/ABAT/ALDH1A3
hsa00280	Valine, leucine and isoleucine degradation	12/879	48/7860	0.00545017	0.0400977	0.0325098	224/259307/11112/217/3155/4329/4594/10449/5095/197322/18/593	12	ALDH3A2/IL4I1/HIBADH/ALDH2/HMGCL/ALDH6A1/MUT/ACAA2/PCCA/ACSF3/ABAT/BCKDHA
hsa05170	Human immunodeficiency virus 1 infection	36/879	212/7860	0.00661146	0.0475103	0.0385197	7132/5063/164668/4776/4773/5608/5602/2771/8503/2185/3709/2791/5880/200316/684/4772/842/5058/3708/5603/567/2353/340061/5600/54331/3439/3107/3133/3134/3105/8906/6892/3106/60489/140564/27350	36	TNFRSF1A/PAK3/APOBEC3H/NFATC4/NFATC2/MAP2K6/MAPK10/GNAI2/PIK3R3/PTK2B/ITPR2/GNG11/RAC2/APOBEC3F/BST2/NFATC1/CASP9/PAK1/ITPR1/MAPK13/B2M/FOS/TMEM173/MAPK11/GNG2/IFNA1/HLA-C/HLA-E/HLA-F/HLA-A/AP1G2/TAPBP/HLA-B/APOBEC3G/APOBEC3D/APOBEC3C
hsa04659	Th17 cell differentiation	21/879	107/7860	0.00692566	0.048637	0.0394332	6095/3566/3560/3091/4773/9466/7040/196/5602/3554/3553/4772/3572/5603/3570/7048/4088/2353/5600/3108/27040	21	RORA/IL4R/IL2RB/HIF1A/NFATC2/IL27RA/TGFB1/AHR/MAPK10/IL1R1/IL1B/NFATC1/IL6ST/MAPK13/IL6R/TGFBR2/SMAD3/FOS/MAPK11/HLA-DMA/LAT
downregulated genes DMSO vs. YTP-75, 24hr
ID	Description	GeneRatio	BgRatio	pvalue	p.adjust	qvalue	geneID	Count	symbol
hsa03040	Spliceosome	106/2542	134/7860	3.93052e-29	1.22239e-26	9.59875e-27	9716/84321/9410/11338/6626/9984/51729/10523/55696/10992/3183/988/4670/10291/6634/4809/84844/22938/22985/10084/6625/8175/26121/8896/23658/1655/9343/1665/3312/27339/25766/55110/8683/6428/10915/6432/6429/10286/9129/25949/58517/10285/6431/11017/6631/57187/6628/6629/51691/51690/25804/6627/56259/55119/84991/84950/3178/6426/6434/9128/4686/51645/6636/9775/10907/10262/9879/27316/3192/7307/151903/6427/4116…	106	AQR/THOC3/SNRNP40/U2AF2/SNRPA/THOC1/WBP11/CHERP/RBM22/SF3B2/HNRNPC/CDC5L/HNRNPM/SF3A1/SNRPD3/SNU13/PHF5A/SNW1/ACIN1/PQBP1/SNRNP70/SF3A2/PRPF31/BUD31/LSM5/DDX5/EFTUD2/DHX15/HSPA8/PRPF19/PRPF40B/MAGOHB/SRSF9/SRSF3/TCERG1/SRSF7/SRSF4/BCAS2/PRPF3/SYF2/RBM25/SMNDC1/SRSF6/SNRNP27/SNRPC/THOC2/SNRPB/SNRPB2/LSM8/LSM7/LSM4/SNRPA1/CTNNBL1/PRPF38B/RBM17/PRPF38A/HNRNPA1/SRSF1/TRA2B/PRPF4/NCBP1/PPIL1/SNRPF/EIF…
hsa03013	RNA transport	121/2542	165/7860	1.28529e-27	1.99863e-25	1.56941e-25	5976/60528/10460/11171/23279/84321/26999/55706/11218/55746/26986/8891/51095/1207/8672/79023/9984/25929/7514/81929/8761/8487/10762/8086/23511/8563/8664/5905/10419/1983/22985/5411/8480/9688/7329/8669/10940/10775/8662/8661/22794/3837/4927/1982/4928/55110/1967/57122/9631/8087/10289/1981/8890/348995/57510/10799/9972/65109/79902/57187/8894/8021/1968/8666/79228/23225/5901/29107/10250/1965/9470/11097/468…	121	UPF1/ELAC2/TACC3/STRAP/NUP160/THOC3/CYFIP2/NDC1/DDX20/NUP133/PABPC1/EIF2B3/TRNT1/CLNS1A/EIF4G3/NUP37/THOC1/GEMIN5/XPO1/SEH1L/PABPC4/GEMIN2/NUP50/AAAS/NUP188/THOC5/EIF3D/RANGAP1/PRMT5/EIF5/ACIN1/PNN/RAE1/NUP93/UBE2I/EIF3J/POP1/POP4/EIF3B/EIF3A/CASC3/KPNB1/NUP88/EIF4G2/NUP98/MAGOHB/EIF2B1/NUP107/NUP155/FXR1/EIF1B/EIF4G1/EIF2B4/NUP43/XPO5/RPP40/NUP153/UPF3B/NUP85/THOC2/EIF2S2/NUP214/EIF2S3/EIF3G/THO…
hsa04110	Cell cycle	84/2542	124/7860	4.38368e-16	4.54442e-14	3.56847e-14	996/10926/1870/29945/8454/8243/4171/4175/5933/2932/4998/51433/23594/8318/990/8697/8317/4616/4174/2033/1869/10735/5934/4173/898/1021/9126/4172/1871/896/7272/6500/7029/4999/5000/3065/1647/991/10274/894/1017/9088/7533/5111/1875/891/1022/902/23595/1019/9700/4193/4609/51529/890/6502/472/1111/64682/9184/701/9133/995/993/4085/10393/9232/5885/5001/7465/4176/5347/699/7532/983/545/9134/2810/11200/51434/306…	84	CDC27/DBF4/E2F2/ANAPC4/CUL1/SMC1A/MCM2/MCM6/RBL1/GSK3B/ORC1/ANAPC5/ORC6/CDC45/CDC6/CDC23/CDC7/GADD45B/MCM5/EP300/E2F1/STAG2/RBL2/MCM4/CCNE1/CDK6/SMC3/MCM3/E2F3/CCND3/TTK/SKP1/TFDP2/ORC2/ORC4/HDAC1/GADD45A/CDC20/STAG1/CCND2/CDK2/PKMYT1/YWHAH/PCNA/E2F5/CCNB1/CDK7/CCNH/ORC3/CDK4/ESPL1/MDM2/MYC/ANAPC11/CCNA2/SKP2/ATM/CHEK1/ANAPC1/BUB3/BUB1B/CCNB2/CDC25C/CDC25A/MAD2L1/ANAPC10/PTTG1/RAD21/ORC5/WEE1/MCM…
hsa03030	DNA replication	31/2542	36/7860	3.2908e-11	2.55859e-09	2.00912e-09	23649/5981/5982/5424/4171/4175/10714/4174/5427/5422/4173/3978/6742/5425/5985/4172/6118/6117/5111/5983/79621/1763/5558/54107/5984/4176/2237/246243/84153/5426/5557	31	POLA2/RFC1/RFC2/POLD1/MCM2/MCM6/POLD3/MCM5/POLE2/POLA1/MCM4/LIG1/SSBP1/POLD2/RFC5/MCM3/RPA2/RPA1/PCNA/RFC3/RNASEH2B/DNA2/PRIM2/POLE3/RFC4/MCM7/FEN1/RNASEH1/RNASEH2C/POLE/PRIM1
hsa03015	mRNA surveillance pathway	60/2542	91/7860	4.18547e-11	2.60336e-09	2.04427e-09	5976/23293/26986/26528/29894/5523/5527/10914/8761/55012/22985/5411/1477/8731/1478/2935/22794/55110/11052/8732/10767/5515/51692/2107/65109/29107/10250/55339/4686/9775/81608/79869/10284/26019/53918/5529/23049/29101/10898/10482/4116/80335/51585/11051/28227/84305/10978/5499/55844/1479/23283/10189/5501/23708/7919/23381/10921/5520/100529063/9939	60	UPF1/SMG6/PABPC1/DAZAP1/CPSF1/PPP2R3A/PPP2R5C/PAPOLA/PABPC4/PPP2R3C/ACIN1/PNN/CSTF1/RNMT/CSTF2/GSPT1/CASC3/MAGOHB/CPSF6/RNGTT/HBS1L/PPP2CA/CPSF3/ETF1/UPF3B/NXT1/SRRM1/WDR33/NCBP1/EIF4A3/FIP1L1/CPSF7/SAP18/UPF2/PELO/PPP2R5E/SMG1/SSU72/CPSF4/NXF1/MAGOH/WDR82/PCF11/NUDT21/PPP2R3B/PYM1/CLP1/PPP1CA/PPP2R2D/CSTF3/CSTF2T/ALYREF/PPP1CC/GSPT2/DDX39B/SMG5/RNPS1/PPP2R2A/BCL2L2-PABPN1/RBM8A
hsa03420	Nucleotide excision repair	37/2542	47/7860	7.52787e-11	3.90194e-09	3.06397e-09	2067/5981/1161/5982/5424/10714/5427/2068/3978/5425/2965/2967/5985/6118/5887/6117/5111/5983/1022/902/1643/2073/7507/8451/2966/1069/54107/7508/8450/2071/5984/2072/5426/5886/728340/2074/404672	37	ERCC1/RFC1/ERCC8/RFC2/POLD1/POLD3/POLE2/ERCC2/LIG1/POLD2/GTF2H1/GTF2H3/RFC5/RPA2/RAD23B/RPA1/PCNA/RFC3/CDK7/CCNH/DDB2/ERCC5/XPA/CUL4A/GTF2H2/CETN2/POLE3/XPC/CUL4B/ERCC3/RFC4/ERCC4/POLE/RAD23A/GTF2H2C/ERCC6/GTF2H5
hsa03008	Ribosome biogenesis in eukaryotes	62/2542	105/7860	1.35362e-08	6.01394e-07	4.7224e-07	51096/55341/51602/55781/10885/6949/25996/57455/7514/102157402/22803/4809/1457/10528/10940/10775/2091/55131/23560/55813/54433/23195/29102/84128/55127/51077/10171/10199/83732/10799/51119/10436/54552/1736/5901/29107/29889/134430/55226/92856/84916/28987/4931/166378/55651/10556/10557/10813/10482/23160/26354/84135/138716/9790/51367/51068/10248/55272/54913/10607/27341/5822	62	UTP18/LSG1/NOP58/RIOK2/WDR3/TCOF1/REXO2/REXO1/XPO1/AK6/XRN2/SNU13/CSNK2A1/NOP56/POP1/POP4/FBL/RBM28/GTPBP4/UTP6/GAR1/MDN1/DROSHA/WDR75/HEATR1/FCF1/RCL1/MPHOSPH10/RIOK1/RPP40/SBDS/EMG1/GNL3L/DKC1/RAN/NXT1/GNL2/WDR36/NAT10/IMP4/UTP4/NOB1/NVL/SPATA5/NHP2/RPP30/RPP38/UTP14A/NXF1/WDR43/GNL3/UTP15/RPP25L/BMS1/POP5/NMD3/POP7/IMP3/RPP25/TBL3/RRP7A/PWP2
hsa03018	RNA degradation	49/2542	79/7860	5.07685e-08	1.97362e-06	1.54977e-06	23644/23517/5214/26986/2023/23016/56915/22894/4849/22803/8761/23658/51010/11044/3313/11340/64282/5393/23019/51691/51690/25804/23404/9924/10200/87178/80349/3329/9125/196513/5213/10950/9337/11157/219988/115752/27258/51013/5394/170506/27257/54512/25904/10438/29883/6499/57819/118460/55802	49	EDC4/SKIV2L2/PFKP/PABPC1/ENO1/EXOSC7/EXOSC5/DIS3/CNOT3/XRN2/PABPC4/LSM5/EXOSC3/PAPD7/HSPA9/EXOSC8/PAPD5/EXOSC9/CNOT1/LSM8/LSM7/LSM4/EXOSC2/PAN2/MPHOSPH6/PNPT1/WDR61/HSPD1/CNOT9/DCP1B/PFKM/BTG3/CNOT8/LSM6/PATL1/DIS3L/LSM3/EXOSC1/EXOSC10/DHX36/LSM1/EXOSC4/CNOT10/C1D/CNOT7/SKIV2L/LSM2/EXOSC6/DCP1A
hsa03440	Homologous recombination	30/2542	41/7860	9.33092e-08	3.22435e-06	2.5319e-06	672/4361/5888/5424/10714/79728/8438/51720/5932/4683/29086/6742/5425/5889/6118/7517/7979/6117/83990/580/675/472/146956/9577/11073/7156/79184/7516/25788/641	30	BRCA1/MRE11A/RAD51/POLD1/POLD3/PALB2/RAD54L/UIMC1/RBBP8/NBN/BABAM1/SSBP1/POLD2/RAD51C/RPA2/XRCC3/SHFM1/RPA1/BRIP1/BARD1/BRCA2/ATM/EME1/BRE/TOPBP1/TOP3A/BRCC3/XRCC2/RAD54B/BLM/FSBP
hsa04218	Cellular senescence	83/2542	160/7860	1.89737e-07	5.70149e-06	4.47706e-06	292/1870/4361/5606/4775/7419/5933/3710/4616/4605/1869/5595/7249/5934/4683/898/5296/1021/6009/4790/10114/2305/1871/896/5810/1647/2309/894/5533/5290/1017/91860/5894/1875/22800/891/2113/1019/4193/3364/2626/4609/5530/207/805/890/3486/472/1111/2308/291/90550/9133/22808/5928/9261/824/204851/993/7417/7248/8945/5604/3576/983/5481/5293/5728/5499/5883/3265/545/9134/11200/286826/5501/1978/132660/2475/1874/4…	83	SLC25A5/E2F2/MRE11A/MAP2K3/NFATC3/VDAC3/RBL1/ITPR3/GADD45B/MYBL2/E2F1/MAPK3/TSC2/RBL2/NBN/CCNE1/PIK3R2/CDK6/RHEB/NFKB1/HIPK3/FOXM1/E2F3/CCND3/RAD1/GADD45A/FOXO3/CCND2/PPP3CC/PIK3CA/CDK2/CALML4/RAF1/E2F5/RRAS2/CCNB1/ETS1/CDK4/MDM2/HUS1/GATA4/MYC/PPP3CA/AKT1/CALM2/CCNA2/IGFBP3/ATM/CHEK1/FOXO1/SLC25A4/MCU/CCNB2/MRAS/RBBP4/MAPKAPK2/CAPN2/HIPK1/CDC25A/VDAC2/TSC1/BTRC/MAP2K1/CXCL8/CDK1/PPID/PIK3CD/PTEN…
hsa04141	Protein processing in endoplasmic reticulum	85/2542	165/7860	2.01661e-07	5.70149e-06	4.47706e-06	51360/5601/8454/5610/29927/27248/10294/6400/5609/56681/3320/3301/27102/23645/581/55968/23193/51726/3326/7494/10484/10483/5611/10273/7991/573/5599/7323/7466/3312/9532/6500/6747/7841/4780/80267/6185/5887/10808/64374/7186/468/440275/7322/3337/7326/23640/1965/9695/29979/56886/10113/8720/10130/10299/9871/55768/51128/9601/6396/118424/56893/824/6746/6184/22824/7184/80700/10960/596/811/5886/55432/6748/55…	85	MBTPS2/MAPK9/CUL1/EIF2AK2/SEC61A1/ERLEC1/DNAJA2/SEL1L/MAP2K7/SAR1A/HSP90AA1/DNAJA1/EIF2AK1/PPP1R15A/BAX/NSFL1C/GANAB/DNAJB11/HSP90AB1/XBP1/SEC23A/SEC23B/DNAJC3/STUB1/TUSC3/BAG1/MAPK8/UBE2D3/WFS1/HSPA8/BAG2/SKP1/SSR3/MOGS/NFE2L2/EDEM3/RPN2/RAD23B/HSPH1/SIL1/TRAF2/ATF4/EIF2AK4/UBE2D2/DNAJB1/UBE2G1/HSPBP1/EIF2S1/EDEM1/UBQLN1/UGGT1/PREB/MBTPS1/PDIA6/MARCH6/SEC24D/NGLY1/SAR1B/PDIA4/SEC13/UBE2J2/UBQLN4…
hsa03460	Fanconi anemia pathway	36/2542	54/7860	2.25217e-07	5.83687e-06	4.58336e-06	672/2067/5888/4292/29089/79728/9894/5889/2178/57599/55120/6118/51426/6117/83990/675/55215/2177/146956/2176/7398/84126/201254/5429/545/378708/2072/116028/7156/80010/2187/79008/2175/57697/641/2189	36	BRCA1/ERCC1/RAD51/MLH1/UBE2T/PALB2/TELO2/RAD51C/FANCE/WDR48/FANCL/RPA2/POLK/RPA1/BRIP1/BRCA2/FANCI/FANCD2/EME1/FANCC/USP1/ATRIP/STRA13/POLH/ATR/APITD1/ERCC4/RMI2/TOP3A/RMI1/FANCB/SLX1B/FANCA/FANCM/BLM/FANCG
hsa03020	RNA polymerase	24/2542	31/7860	3.18506e-07	7.61964e-06	5.98326e-06	5439/55703/5431/55718/30834/25885/5435/171568/5432/221830/10622/84172/64425/5433/5440/11128/51728/5437/661/9533/5441/5430/10623/51082	24	POLR2J/POLR3B/POLR2B/POLR3E/ZNRD1/POLR1A/POLR2F/POLR3H/POLR2C/TWISTNB/POLR3G/POLR1B/POLR1E/POLR2D/POLR2K/POLR3A/POLR3K/POLR2H/POLR3D/POLR1C/POLR2L/POLR2A/POLR3C/POLR1D
hsa05203	Viral carcinogenesis	95/2542	201/7860	5.83516e-06	0.000129624	0.000101786	572/9519/9734/5610/51564/841/6672/9759/5566/1739/7419/5933/7188/581/5829/5902/2033/22938/5700/4792/8717/5595/55697/9093/5934/898/5296/1021/2648/4790/2965/4055/2967/896/6908/6722/7337/8850/1386/3065/991/894/5290/1017/8970/7186/7533/468/7187/1019/4193/5879/2958/5366/5567/890/6502/2966/9586/55869/1111/2960/5922/8365/3716/9261/836/3190/3516/6774/7532/983/5293/8841/3265/9134/3725/8347/23513/728340/834…	95	BAD/TBPL1/HDAC9/EIF2AK2/HDAC7/CASP8/SP100/HDAC4/PRKACA/DLG1/VDAC3/RBL1/TRAF5/BAX/PXN/RANBP1/EP300/SNW1/PSMC1/NFKBIA/TRADD/MAPK3/VAC14/DNAJA3/RBL2/CCNE1/PIK3R2/CDK6/KAT2A/NFKB1/GTF2H1/LTBR/GTF2H3/CCND3/TBP/SRF/UBE3A/KAT2B/ATF2/HDAC1/CDC20/CCND2/PIK3CA/CDK2/HIST1H2BJ/TRAF2/YWHAH/ATF4/TRAF3/CDK4/MDM2/RAC1/GTF2A2/PMAIP1/PRKACB/CCNA2/SKP2/GTF2H2/CREB5/HDAC8/CHEK1/GTF2E1/RASA2/HIST1H4H/JAK1/MAPKAPK2/CA…
hsa04140	Autophagy - animal	65/2542	128/7860	1.00347e-05	0.000208054	0.000163373	572/8837/3920/9821/11345/5601/9474/81671/5566/7879/5289/10325/55054/3476/9342/8897/55578/5595/7249/5296/6009/5599/9110/6198/55626/10645/5515/64121/5290/60673/84938/22863/440275/5894/5562/22800/1965/1514/55014/5170/207/5567/64422/9711/10670/26100/22808/64419/7248/23192/5604/598/5293/596/5728/3265/9776/6199/664/3916/3146/30849/2475/79065/4893	65	BAD/CFLAR/LAMP2/RB1CC1/GABARAPL2/MAPK9/ATG5/VMP1/PRKACA/RAB7A/PIK3C3/RRAGB/ATG16L1/IGBP1/SNAP29/MTMR3/SUPT20H/MAPK3/TSC2/PIK3R2/RHEB/MAPK8/MTMR4/RPS6KB1/AMBRA1/CAMKK2/PPP2CA/RRAGC/PIK3CA/ATG101/ATG4C/ATG14/EIF2AK4/RAF1/PRKAA1/RRAS2/EIF2S1/CTSL/STX17/PDPK1/AKT1/PRKACB/ATG3/RUBCN/RRAGA/WIPI2/MRAS/MTMR14/TSC1/ATG4B/MAP2K1/BCL2L1/PIK3CD/BCL2/PTEN/HRAS/ATG13/RPS6KB2/BNIP3/LAMP1/HMGB1/PIK3R4/MTOR/ATG9A…
hsa04115	p53 signaling pathway	41/2542	72/7860	1.35068e-05	0.000262539	0.000206157	50484/841/51512/27244/581/4616/7249/898/1021/896/900/55240/1647/894/1017/891/1643/1019/4193/7057/5366/3486/472/9538/1111/9133/25898/836/983/598/596/6241/5728/54205/64393/545/9134/2810/11200/10572/4194	41	RRM2B/CASP8/GTSE1/SESN1/BAX/GADD45B/TSC2/CCNE1/CDK6/CCND3/CCNG1/STEAP3/GADD45A/CCND2/CDK2/CCNB1/DDB2/CDK4/MDM2/THBS1/PMAIP1/IGFBP3/ATM/EI24/CHEK1/CCNB2/RCHY1/CASP3/CDK1/BCL2L1/BCL2/RRM2/PTEN/CYCS/ZMAT3/ATR/CCNE2/SFN/CHEK2/SIVA1/MDM4
hsa03430	Mismatch repair	17/2542	23/7860	5.1677e-05	0.000945385	0.000742357	5981/5982/5424/4292/10714/4436/3978/6742/5425/5985/2956/6118/6117/5111/5983/5984/9156	17	RFC1/RFC2/POLD1/MLH1/POLD3/MSH2/LIG1/SSBP1/POLD2/RFC5/MSH6/RPA2/RPA1/PCNA/RFC3/RFC4/EXO1
hsa04120	Ubiquitin mediated proteolysis	66/2542	137/7860	7.33783e-05	0.00126781	0.000995542	90293/996/9690/672/330/8452/1161/23327/29945/8454/3093/51433/8697/4214/4281/331/10273/7329/6923/54926/27338/4591/64750/7323/27339/6500/7337/55120/991/10054/9040/7322/10401/7326/7428/1643/4193/8451/92912/5371/55070/51529/10055/6502/26091/89910/64682/6921/8450/118424/55585/25898/10393/8945/10477/26259/11065/63893/7334/7325/140739/7327/22888/7332/51434/55958	66	KLHL13/CDC27/UBE3C/BRCA1/BIRC3/CUL3/ERCC8/NEDD4L/ANAPC4/CUL1/UBE2K/ANAPC5/CDC23/MAP3K1/MID1/XIAP/STUB1/UBE2I/TCEB2/UBE2R2/UBE2S/TRIM37/SMURF2/UBE2D3/PRPF19/SKP1/UBE3A/FANCL/CDC20/UBA2/UBE2M/UBE2D2/PIAS3/UBE2G1/VHL/DDB2/MDM2/CUL4A/UBE2Q2/PML/DET1/ANAPC11/SAE1/SKP2/HERC4/UBE3B/ANAPC1/TCEB1/CUL4B/UBE2J2/UBE2Q1/RCHY1/ANAPC10/BTRC/UBE2E3/FBXW8/UBE2C/UBE2O/UBE2N/UBE2E2/UBE2F/UBE2G2/UBOX5/UBE2L3/ANAPC7/…
hsa00520	Amino sugar and nucleotide sugar metabolism	28/2542	48/7860	0.000177856	0.00291122	0.00228601	3074/51167/5236/54187/1727/64841/2821/2584/7358/55907/10007/6675/55577/80896/5373/29926/80201/197258/51706/3099/10020/51005/55276/140838/29925/91373/3073/606495	28	HEXB/CYB5R4/PGM1/NANS/CYB5R3/GNPNAT1/GPI/GALK1/UGDH/CMAS/GNPDA1/UAP1/NAGK/NPL/PMM2/GMPPA/HKDC1/FUK/CYB5R1/HK2/GNE/AMDHD2/PGM2/NANP/GMPPB/UAP1L1/HEXA/CYB5RL
hsa03410	Base excision repair	21/2542	33/7860	0.000214309	0.0033325	0.00261683	3980/5424/4913/7374/10714/5427/4350/3978/5425/55247/23583/10038/5111/6996/142/54107/252969/27343/2237/5426/3146	21	LIG3/POLD1/NTHL1/UNG/POLD3/POLE2/MPG/LIG1/POLD2/NEIL3/SMUG1/PARP2/PCNA/TDG/PARP1/POLE3/NEIL2/POLL/FEN1/POLE/HMGB1
hsa05212	Pancreatic cancer	39/2542	75/7860	0.00031064	0.00460044	0.00361246	572/5898/1870/10928/5601/5888/581/4616/1869/5595/5296/1021/5599/6198/4790/1871/6772/1647/5290/51426/5894/1643/1019/5879/675/2064/207/5899/1956/5900/3716/6774/5604/5881/598/5293/6199/2475/1147	39	BAD/RALA/E2F2/RALBP1/MAPK9/RAD51/BAX/GADD45B/E2F1/MAPK3/PIK3R2/CDK6/MAPK8/RPS6KB1/NFKB1/E2F3/STAT1/GADD45A/PIK3CA/POLK/RAF1/DDB2/CDK4/RAC1/BRCA2/ERBB2/AKT1/RALB/EGFR/RALGDS/JAK1/STAT3/MAP2K1/RAC3/BCL2L1/PIK3CD/RPS6KB2/MTOR/CHUK
hsa01200	Carbon metabolism	55/2542	116/7860	0.000470706	0.00665408	0.00522507	1373/1431/5214/2023/4200/3030/1738/2271/3420/5634/5230/2821/4967/7167/1962/34/6390/1743/2805/39/35/84693/2806/1892/5160/29968/8803/3417/2098/2653/5226/6391/5723/5631/26007/1737/5213/22934/84532/80201/83440/3099/8802/84706/3419/5223/8801/6470/6888/2731/6472/283871/6120/128/6392	55	CPS1/CS/PFKP/ENO1/ME2/HADHA/DLD/FH/IDH3B/PRPS2/PGK1/GPI/OGDH/TPI1/EHHADH/ACADM/SDHB/DLST/GOT1/ACAT2/ACADS/MCEE/GOT2/ECHS1/PDHA1/PSAT1/SUCLA2/IDH1/ESD/GCSH/PGD/SDHC/PSPH/PRPS1/TKFC/DLAT/PFKM/RPIA/ACSS1/HKDC1/ADPGK/HK2/SUCLG1/GPT2/IDH3A/PGAM1/SUCLG2/SHMT1/TALDO1/GLDC/SHMT2/PGP/RPE/ADH5/SDHD
hsa05166	Human T-cell leukemia virus 1 infection	94/2542	219/7860	0.000564921	0.00763872	0.00599825	996/292/9020/1870/9519/8498/5601/29945/6929/5566/4775/1739/7419/7514/581/51433/3383/8697/4214/5902/706/2033/4792/1869/331/5595/55697/5971/898/5296/23373/5599/2648/4790/4055/1871/896/6908/6722/8850/1386/991/894/5533/113/5290/1017/468/5901/2874/2113/1019/9700/4609/109/5530/51529/207/5567/890/9586/472/1111/291/64682/9184/701/9133/2114/2005/2224/3716/4085/10393/7015/9232/107/7417/5604/598/5293/5728/3…	94	CDC27/SLC25A5/MAP3K14/E2F2/TBPL1/RANBP3/MAPK9/ANAPC4/TCF3/PRKACA/NFATC3/DLG1/VDAC3/XPO1/BAX/ANAPC5/ICAM1/CDC23/MAP3K1/RANBP1/TSPO/EP300/NFKBIA/E2F1/XIAP/MAPK3/VAC14/RELB/CCNE1/PIK3R2/CRTC1/MAPK8/KAT2A/NFKB1/LTBR/E2F3/CCND3/TBP/SRF/KAT2B/ATF2/CDC20/CCND2/PPP3CC/ADCY7/PIK3CA/CDK2/ATF4/RAN/GPS2/ETS1/CDK4/ESPL1/MYC/ADCY3/PPP3CA/ANAPC11/AKT1/PRKACB/CCNA2/CREB5/ATM/CHEK1/SLC25A4/ANAPC1/BUB3/BUB1B/CCNB2…
hsa00900	Terpenoid backbone biosynthesis	15/2542	22/7860	0.000602236	0.00780397	0.00612801	3422/10269/4598/3157/3156/51449/23463/39/23590/9453/116150/2224/4597/9986/2342	15	IDI1/ZMPSTE24/MVK/HMGCS1/HMGCR/PCYOX1/ICMT/ACAT2/PDSS1/GGPS1/NUS1/FDPS/MVD/RCE1/FNTB
hsa00270	Cysteine and methionine metabolism	27/2542	49/7860	0.000804214	0.0100044	0.0078559	2730/84245/586/1789/4507/2937/191/6611/587/3945/6723/1491/4548/2805/262/2806/4357/1786/3939/29968/56267/58478/51074/23382/10768/4144/883	27	GCLM/MRI1/BCAT1/DNMT3B/MTAP/GSS/AHCY/SMS/BCAT2/LDHB/SRM/CTH/MTR/GOT1/AMD1/GOT2/MPST/DNMT1/LDHA/PSAT1/KYAT3/ENOPH1/APIP/AHCYL2/AHCYL1/MAT2A/KYAT1
hsa04910	Insulin signaling pathway	62/2542	137/7860	0.000984094	0.0115986	0.00910773	572/5577/5601/5566/6720/32/8569/2932/1399/5836/5106/5595/5257/7249/5296/6009/51422/5599/6198/5573/5564/5576/6654/8835/5290/91860/5894/5562/51763/2319/5509/9470/5170/207/5567/5792/805/53358/2308/1977/5140/80201/3099/6464/3636/7248/5604/2194/3643/5293/5499/3265/6199/122809/5571/23265/5501/1978/5770/2475/4893/31	62	BAD/PRKAR2B/MAPK9/PRKACA/SREBF1/ACACB/MKNK1/GSK3B/CRKL/PYGL/PCK2/MAPK3/PHKB/TSC2/PIK3R2/RHEB/PRKAG2/MAPK8/RPS6KB1/PRKAR1A/PRKAB1/PRKAR2A/SOS1/SOCS2/PIK3CA/CALML4/RAF1/PRKAA1/INPP5K/FLOT2/PPP1R3D/EIF4E2/PDPK1/AKT1/PRKACB/PTPRF/CALM2/SHC3/FOXO1/EIF4E/PDE3B/HKDC1/HK2/SHC1/INPPL1/TSC1/MAP2K1/FASN/INSR/PIK3CD/PPP1CA/HRAS/RPS6KB2/SOCS4/PRKAG1/EXOC7/PPP1CC/EIF4EBP1/PTPN1/MTOR/NRAS/ACACA
hsa03022	Basal transcription factors	25/2542	45/7860	0.00106242	0.0115986	0.00910773	9519/6882/2068/2965/2967/6908/6874/1022/902/27097/129685/2958/6875/2966/6877/2960/2071/83860/6879/728340/2961/6884/8148/404672/6880	25	TBPL1/TAF11/ERCC2/GTF2H1/GTF2H3/TBP/TAF4/CDK7/CCNH/TAF5L/TAF8/GTF2A2/TAF4B/GTF2H2/TAF5/GTF2E1/ERCC3/TAF3/TAF7/GTF2H2C/GTF2E2/TAF13/TAF15/GTF2H5/TAF9
hsa05169	Epstein-Barr virus infection	86/2542	201/7860	0.00107067	0.0115986	0.00910773	9020/1870/5704/864/7431/960/5606/5601/23118/5610/841/5609/7188/581/57506/3383/5714/4616/5706/22938/5700/4792/1869/8717/5713/4793/5971/898/5296/1021/5599/5709/5717/4790/4940/1871/896/10213/6772/3065/1647/894/5290/51426/1017/7186/7979/11047/7187/1643/1019/4193/5879/4609/8737/953/9541/3454/207/890/6502/5701/3716/9861/8819/836/5702/3516/6890/6774/5293/596/54205/5708/9134/3725/811/3654/5719/7874/3066/…	86	MAP3K14/E2F2/PSMC4/RUNX3/VIM/CD44/MAP2K3/MAPK9/TAB2/EIF2AK2/CASP8/MAP2K7/TRAF5/BAX/MAVS/ICAM1/PSMD8/GADD45B/PSMC6/SNW1/PSMC1/NFKBIA/E2F1/TRADD/PSMD7/NFKBIB/RELB/CCNE1/PIK3R2/CDK6/MAPK8/PSMD3/PSMD11/NFKB1/OAS3/E2F3/CCND3/PSMD14/STAT1/HDAC1/GADD45A/CCND2/PIK3CA/POLK/CDK2/TRAF2/SHFM1/ADRM1/TRAF3/DDB2/CDK4/MDM2/RAC1/MYC/RIPK1/ENTPD1/CIR1/IFNAR1/AKT1/CCNA2/SKP2/PSMC2/JAK1/PSMD6/SAP30/CASP3/PSMC3/RBPJ/…
hsa00563	Glycosylphosphatidylinositol (GPI)-anchor biosynthesis	16/2542	25/7860	0.00112606	0.0115986	0.00910773	9488/94005/5283/128869/9487/51604/8818/10026/93183/5277/54872/51227/80055/23556/8733/284098	16	PIGB/PIGS/PIGH/PIGU/PIGL/PIGT/DPM2/PIGK/PIGM/PIGA/PIGG/PIGP/PGAP1/PIGN/GPAA1/PIGW
hsa04070	Phosphatidylinositol signaling system	47/2542	99/7860	0.00114132	0.0115986	0.00910773	5286/55300/3631/8776/1606/3632/8527/5289/80271/8898/3710/8897/3705/8760/5332/160851/10423/5296/9110/200576/5290/64768/91860/51763/3612/51196/9107/8394/3707/805/1609/8525/5305/3628/8526/5578/55529/55361/64419/3636/79837/9677/5293/5728/9807/23396/22908	47	PIK3C2A/PI4K2B/INPP4A/MTMR1/DGKA/INPP5A/DGKD/PIK3C3/ITPKC/MTMR2/ITPR3/MTMR3/ITPK1/CDS2/PLCB4/DGKH/CDIPT/PIK3R2/MTMR4/PIKFYVE/PIK3CA/IPPK/CALML4/INPP5K/IMPA1/PLCE1/MTMR6/PIP5K1A/ITPKB/CALM2/DGKQ/DGKZ/PIP4K2A/INPP1/DGKE/PRKCA/TMEM55A/PI4K2A/MTMR14/INPPL1/PIP4K2C/PPIP5K1/PIK3CD/PTEN/IP6K1/PIP5K1C/SACM1L/RP11-717K11.2
hsa01212	Fatty acid metabolism	30/2542	57/7860	0.00115613	0.0115986	0.00910773	60481/30/64834/2182/51495/3030/6319/27349/1962/6342/51102/34/6785/39/35/1892/5538/9415/3032/84869/3992/2180/1376/2194/79071/401494/54898/201562/109703458/31	30	ELOVL5/ACAA1/ELOVL1/ACSL4/HACD3/HADHA/SCD/MCAT/EHHADH/SCP2/MECR/ACADM/ELOVL4/ACAT2/ACADS/ECHS1/PPT1/FADS2/HADHB/CBR4/FADS1/ACSL1/CPT2/FASN/ELOVL6/HACD4/ELOVL2/HACD2/RP11-80H18.3/ACACA
hsa00020	Citrate cycle (TCA cycle)	18/2542	30/7860	0.00164167	0.015955	0.0125285	1431/1738/2271/5106/3420/4967/6390/1743/47/5160/8803/3417/6391/1737/8802/3419/8801/6392	18	CS/DLD/FH/PCK2/IDH3B/OGDH/SDHB/DLST/ACLY/PDHA1/SUCLA2/IDH1/SDHC/DLAT/SUCLG1/IDH3A/SUCLG2/SDHD
hsa05210	Colorectal cancer	41/2542	86/7860	0.0020809	0.0196109	0.0153993	572/5898/5601/4292/6932/2932/581/332/4436/4616/5595/8312/5296/5599/6198/6654/2956/1647/5290/51426/5894/1643/5879/4609/5366/207/5899/1956/5900/836/1499/5604/5881/5293/596/54205/3265/6199/3725/2475/4893	41	BAD/RALA/MAPK9/MLH1/TCF7/GSK3B/BAX/BIRC5/MSH2/GADD45B/MAPK3/AXIN1/PIK3R2/MAPK8/RPS6KB1/SOS1/MSH6/GADD45A/PIK3CA/POLK/RAF1/DDB2/RAC1/MYC/PMAIP1/AKT1/RALB/EGFR/RALGDS/CASP3/CTNNB1/MAP2K1/RAC3/PIK3CD/BCL2/CYCS/HRAS/RPS6KB2/JUN/MTOR/NRAS
hsa05231	Choline metabolism in cancer	46/2542	99/7860	0.00221972	0.0203039	0.0159435	5601/1606/8527/5155/160851/5595/7249/5296/8976/6009/5599/6198/1119/56994/6654/10434/5290/56261/5894/10810/5879/5170/8612/207/8394/1609/1956/8525/8526/5578/10163/5900/5130/7248/5604/5881/80310/5293/3265/6199/3725/6667/23396/1978/2475/4893	46	MAPK9/DGKA/DGKD/PDGFB/DGKH/MAPK3/TSC2/PIK3R2/WASL/RHEB/MAPK8/RPS6KB1/CHKA/CHPT1/SOS1/LYPLA1/PIK3CA/GPCPD1/RAF1/WASF3/RAC1/PDPK1/PLPP2/AKT1/PIP5K1A/DGKQ/EGFR/DGKZ/DGKE/PRKCA/WASF2/RALGDS/PCYT1A/TSC1/MAP2K1/RAC3/PDGFD/PIK3CD/HRAS/RPS6KB2/JUN/SP1/PIP5K1C/EIF4EBP1/MTOR/NRAS
hsa00562	Inositol phosphate metabolism	36/2542	74/7860	0.00246272	0.021883	0.0171835	5286/55300/3631/8776/3632/5289/80271/8898/8897/3705/5332/10423/5294/9562/9110/7167/23007/200576/5290/64768/51763/3612/51196/9107/8394/3707/5305/3628/55361/64419/3636/79837/5293/5728/23396/22908	36	PIK3C2A/PI4K2B/INPP4A/MTMR1/INPP5A/PIK3C3/ITPKC/MTMR2/MTMR3/ITPK1/PLCB4/CDIPT/PIK3CG/MINPP1/MTMR4/TPI1/PLCH1/PIKFYVE/PIK3CA/IPPK/INPP5K/IMPA1/PLCE1/MTMR6/PIP5K1A/ITPKB/PIP4K2A/INPP1/PI4K2A/MTMR14/INPPL1/PIP4K2C/PIK3CD/PTEN/PIP5K1C/SACM1L/RP11-717K11.2
hsa03050	Proteasome	24/2542	45/7860	0.00279227	0.0241221	0.0189417	5704/5720/5714/5706/5684/5700/5693/5721/5713/5709/5717/10213/9491/5690/7979/11047/10197/5701/9861/5702/5708/5719/5718/5696	24	PSMC4/PSME1/PSMD8/PSMC6/PSMA3/PSMC1/PSMB5/PSME2/PSMD7/PSMD3/PSMD11/PSMD14/PSMF1/PSMB2/SHFM1/ADRM1/PSME3/PSMC2/PSMD6/PSMC3/PSMD2/PSMD13/PSMD12/PSMB8
hsa05110	Vibrio cholerae infection	26/2542	50/7860	0.00301689	0.0253581	0.0199123	51606/29927/6558/537/5566/2778/51382/7082/10945/10312/523/533/9414/11014/109/5567/375/526/5578/528/9601/155066/71/23545/527/30001	26	ATP6V1H/SEC61A1/SLC12A2/ATP6AP1/PRKACA/GNAS/ATP6V1D/TJP1/KDELR1/TCIRG1/ATP6V1A/ATP6V0B/TJP2/KDELR2/ADCY3/PRKACB/ARF1/ATP6V1B2/PRKCA/ATP6V1C1/PDIA4/ATP6V0E2/ACTG1/ATP6V0A2/ATP6V0C/ERO1A
hsa04919	Thyroid hormone signaling pathway	52/2542	116/7860	0.00311059	0.0254577	0.0199905	572/5214/483/5566/2932/8648/2033/5332/5595/7249/5296/6009/2648/117247/8850/6772/3065/5290/23389/652/5894/4193/9882/29079/2626/4609/51196/10499/5170/207/5567/481/116931/2308/5578/1827/9442/90390/1499/5604/5293/8841/488/3265/71/9968/6256/3066/2475/6257/1734/4893	52	BAD/PFKP/ATP1B3/PRKACA/GSK3B/NCOA1/EP300/PLCB4/MAPK3/TSC2/PIK3R2/RHEB/KAT2A/SLC16A10/KAT2B/STAT1/HDAC1/PIK3CA/MED13L/BMP4/RAF1/MDM2/TBC1D4/MED4/GATA4/MYC/PLCE1/NCOA2/PDPK1/AKT1/PRKACB/ATP1B1/MED12L/FOXO1/PRKCA/RCAN1/MED27/MED30/CTNNB1/MAP2K1/PIK3CD/HDAC3/ATP2A2/HRAS/ACTG1/MED12/RXRA/HDAC2/MTOR/RXRB/DIO2/NRAS
hsa00062	Fatty acid elongation	16/2542	27/7860	0.00353969	0.0282267	0.0221649	60481/64834/51495/3030/11332/51102/6785/10965/1892/5538/3032/117145/79071/401494/54898/201562	16	ELOVL5/ELOVL1/HACD3/HADHA/ACOT7/MECR/ELOVL4/ACOT2/ECHS1/PPT1/HADHB/THEM4/ELOVL6/HACD4/ELOVL2/HACD2
hsa05213	Endometrial cancer	29/2542	58/7860	0.00379641	0.0295171	0.0231781	572/1495/4292/6932/2932/581/4616/5595/8312/5296/6654/1647/2309/5290/51426/5894/1643/4609/5170/2064/207/1956/3611/1499/5604/5293/5728/3265/4893	29	BAD/CTNNA1/MLH1/TCF7/GSK3B/BAX/GADD45B/MAPK3/AXIN1/PIK3R2/SOS1/GADD45A/FOXO3/PIK3CA/POLK/RAF1/DDB2/MYC/PDPK1/ERBB2/AKT1/EGFR/ILK/CTNNB1/MAP2K1/PIK3CD/PTEN/HRAS/NRAS
hsa05220	Chronic myeloid leukemia	36/2542	76/7860	0.00432851	0.0328333	0.0257821	572/1870/2122/581/4616/1399/4792/1869/5595/5296/1021/4790/1871/6654/3065/1647/5290/51426/5894/1643/1019/4193/4609/207/53358/861/1487/6464/5604/598/5293/3265/5781/3066/4893/1147	36	BAD/E2F2/MECOM/BAX/GADD45B/CRKL/NFKBIA/E2F1/MAPK3/PIK3R2/CDK6/NFKB1/E2F3/SOS1/HDAC1/GADD45A/PIK3CA/POLK/RAF1/DDB2/CDK4/MDM2/MYC/AKT1/SHC3/RUNX1/CTBP1/SHC1/MAP2K1/BCL2L1/PIK3CD/HRAS/PTPN11/HDAC2/NRAS/CHUK
hsa05223	Non-small cell lung cancer	32/2542	66/7860	0.00446477	0.0330605	0.0259605	572/1870/11186/5915/581/4616/6789/1869/5595/5296/1021/1871/6654/1647/2309/5290/51426/5894/1643/1019/5170/2064/207/1956/5578/6774/5604/5293/3265/6256/6257/4893	32	BAD/E2F2/RASSF1/RARB/BAX/GADD45B/STK4/E2F1/MAPK3/PIK3R2/CDK6/E2F3/SOS1/GADD45A/FOXO3/PIK3CA/POLK/RAF1/DDB2/CDK4/PDPK1/ERBB2/AKT1/EGFR/PRKCA/STAT3/MAP2K1/PIK3CD/HRAS/RXRA/RXRB/NRAS
hsa01521	EGFR tyrosine kinase inhibitor resistance	37/2542	79/7860	0.00487601	0.035266	0.0276924	572/2932/581/3717/5155/5595/5296/6198/6654/2309/5290/5894/9470/2247/2064/207/1956/53358/1977/5578/3084/6464/3716/558/6774/5604/80310/598/5293/596/5728/3265/6199/1978/4763/2475/4893	37	BAD/GSK3B/BAX/JAK2/PDGFB/MAPK3/PIK3R2/RPS6KB1/SOS1/FOXO3/PIK3CA/RAF1/EIF4E2/FGF2/ERBB2/AKT1/EGFR/SHC3/EIF4E/PRKCA/NRG1/SHC1/JAK1/AXL/STAT3/MAP2K1/PDGFD/BCL2L1/PIK3CD/BCL2/PTEN/HRAS/RPS6KB2/EIF4EBP1/NF1/MTOR/NRAS
hsa00310	Lysine degradation	29/2542	59/7860	0.00519452	0.0367158	0.0288308	55904/10157/3030/1738/9739/6839/84444/2639/2146/2145/51166/7468/51111/1962/1743/39/1892/79709/219/223/9869/80854/79723/501/6419/55526/84193/387893/55217	29	KMT2E/AASS/HADHA/DLD/SETD1A/SUV39H1/DOT1L/GCDH/EZH2/EZH1/AADAT/WHSC1/KMT5B/EHHADH/DLST/ACAT2/ECHS1/COLGALT1/ALDH1B1/ALDH9A1/SETDB1/SETD7/SUV39H2/ALDH7A1/SETMAR/DHTKD1/SETD3/KMT5A/TMLHE
hsa04114	Oocyte meiosis	54/2542	125/7860	0.00670316	0.0446605	0.0350693	996/29945/8454/5566/27330/8243/5527/6790/51433/8697/3710/5595/898/9126/26271/6500/5515/80315/991/6195/5533/113/1017/9088/7533/91860/151648/891/9700/132864/109/5530/51529/5567/805/64682/5529/9133/995/4085/10393/9232/107/8945/5347/5604/699/7532/983/5499/9134/5501/51434/5534	54	CDC27/ANAPC4/CUL1/PRKACA/RPS6KA6/SMC1A/PPP2R5C/AURKA/ANAPC5/CDC23/ITPR3/MAPK3/CCNE1/SMC3/FBXO5/SKP1/PPP2CA/CPEB4/CDC20/RPS6KA1/PPP3CC/ADCY7/CDK2/PKMYT1/YWHAH/CALML4/SGO1/CCNB1/ESPL1/CPEB2/ADCY3/PPP3CA/ANAPC11/PRKACB/CALM2/ANAPC1/PPP2R5E/CCNB2/CDC25C/MAD2L1/ANAPC10/PTTG1/ADCY1/BTRC/PLK1/MAP2K1/BUB1/YWHAG/CDK1/PPP1CA/CCNE2/PPP1CC/ANAPC7/PPP3R1
hsa05016	Huntington disease	79/2542	193/7860	0.00681146	0.0446605	0.0350693	292/5439/7384/9519/1767/1175/5431/841/8218/7419/5978/581/4708/5435/10126/2033/5332/5432/8701/4899/7019/10105/506/6908/55081/1768/515/3065/6390/4702/83544/514/4694/1350/10975/4698/4705/6874/1327/4695/1742/51164/1329/6875/6391/5433/9586/54539/5440/291/518/2776/4720/4731/1173/5437/836/7417/4714/10476/7386/54205/10540/1212/627/5441/9377/1537/5430/6667/51079/4697/3066/160/7052/6392/7416/4722/2876	79	SLC25A5/POLR2J/UQCRC1/TBPL1/DNAH5/AP2S1/POLR2B/CASP8/CLTCL1/VDAC3/REST/BAX/NDUFB2/POLR2F/DNAL4/EP300/PLCB4/POLR2C/DNAH11/NRF1/TFAM/PPIF/ATP5B/TBP/IFT57/DNAH6/ATP5F1/HDAC1/SDHB/NDUFA8/DNAL1/ATP5E/NDUFA1/COX7C/UQCR11/NDUFA5/NDUFA10/TAF4/COX4I1/NDUFA2/DLG4/DCTN4/COX5B/TAF4B/SDHC/POLR2D/CREB5/NDUFB11/POLR2K/SLC25A4/ATP5G3/GNAQ/NDUFS2/NDUFV3/AP2M1/POLR2H/CASP3/VDAC2/NDUFB8/ATP5H/UQCRFS1/CYCS/DCTN2/CLT…
hsa04137	Mitophagy - animal	31/2542	65/7860	0.00689294	0.0446605	0.0350693	11345/5601/9474/7879/23786/1457/1869/8887/5599/55626/9927/2309/468/22800/84749/9958/10241/89941/22808/10370/7314/598/3265/664/3725/6667/4286/79065/4893/51024/192111	31	GABARAPL2/MAPK9/ATG5/RAB7A/BCL2L13/CSNK2A1/E2F1/TAX1BP1/MAPK8/AMBRA1/MFN2/FOXO3/ATF4/RRAS2/USP30/USP15/CALCOCO2/RHOT2/MRAS/CITED2/UBB/BCL2L1/HRAS/BNIP3/JUN/SP1/MITF/ATG9A/NRAS/FIS1/PGAM5
hsa05131	Shigellosis	31/2542	65/7860	0.00689294	0.0446605	0.0350693	960/7414/5601/9474/63916/1399/4792/5595/8767/4793/10392/8976/5599/4790/10094/10095/1729/7322/9475/5879/81873/1793/10163/7307/10092/8945/3576/71/1147/10552/102724594	31	CD44/VCL/MAPK9/ATG5/ELMO2/CRKL/NFKBIA/MAPK3/RIPK2/NFKBIB/NOD1/WASL/MAPK8/NFKB1/ARPC3/ARPC1B/DIAPH1/UBE2D2/ROCK2/RAC1/ARPC5L/DOCK1/WASF2/U2AF1/ARPC5/BTRC/CXCL8/ACTG1/CHUK/ARPC1A/U2AF1L5
hsa04210	Apoptosis	58/2542	136/7860	0.00704981	0.0447447	0.0351355	572/843/8837/9020/330/5601/841/581/332/3710/4616/4792/331/8717/5595/8797/5296/835/5599/4790/4001/1647/5290/10376/7186/468/10038/5894/1965/1514/8739/8737/839/5170/5366/207/4170/142/472/1676/4000/824/836/2021/84790/5604/1677/598/5293/596/54205/3265/84823/3725/71/1616/4893/1147	58	BAD/CASP10/CFLAR/MAP3K14/BIRC3/MAPK9/CASP8/BAX/BIRC5/ITPR3/GADD45B/NFKBIA/XIAP/TRADD/MAPK3/TNFRSF10A/PIK3R2/CASP2/MAPK8/NFKB1/LMNB1/GADD45A/PIK3CA/TUBA1B/TRAF2/ATF4/PARP2/RAF1/EIF2S1/CTSL/HRK/RIPK1/CASP6/PDPK1/PMAIP1/AKT1/MCL1/PARP1/ATM/DFFA/LMNA/CAPN2/CASP3/ENDOG/TUBA1C/MAP2K1/DFFB/BCL2L1/PIK3CD/BCL2/CYCS/HRAS/LMNB2/JUN/ACTG1/DAXX/NRAS/CHUK
hsa04914	Progesterone-mediated oocyte maturation	44/2542	99/7860	0.0074963	0.046627	0.0366135	996/5601/29945/5566/27330/6793/3835/3320/6790/51433/8697/3326/5595/5296/5599/80315/6195/113/5290/1017/9088/2770/5894/891/132864/109/51529/207/5567/890/5140/64682/9133/995/993/4085/10393/107/5347/5604/699/983/5293/51434	44	CDC27/MAPK9/ANAPC4/PRKACA/RPS6KA6/STK10/KIF22/HSP90AA1/AURKA/ANAPC5/CDC23/HSP90AB1/MAPK3/PIK3R2/MAPK8/CPEB4/RPS6KA1/ADCY7/PIK3CA/CDK2/PKMYT1/GNAI1/RAF1/CCNB1/CPEB2/ADCY3/ANAPC11/AKT1/PRKACB/CCNA2/PDE3B/ANAPC1/CCNB2/CDC25C/CDC25A/MAD2L1/ANAPC10/ADCY1/PLK1/MAP2K1/BUB1/CDK1/PIK3CD/ANAPC7
