# Supplementary material for: Direct and selective pharmacological disruption of the YAP–TEAD interface by IAG933 inhibits Hippo-dependent and RAS–MAPK-altered cancers
Source: Nat Cancer. 2024 Apr 2;5(7):1102–20. doi: 10.1038/s43018-024-00754-9 (PMC11286534; doi:10.1038/s43018-024-00754-9)
Supplement: Supplementary file 14 — Statistical source data. [file 43018_2024_754_MOESM14_ESM.xlsx]

## Sheet: Fig S5a
YTP-75 PD - % Average vehicle control (RT-qPCR)
Time post dosing (hours)	CYR61 YTP-75 30mg/kg						ANKRD1 YTP-75 30mg/kg						CTGF YTP-75 30mg/kg						AMOTL2 YTP-75 30mg/kg							Ordinary one-way ANOVA test	Results from all 4 genes are pooled
					mean	SEM					mean	SEM					mean	SEM					mean	SEM
0	93.7	97.3	116.5	92.4	99.975	5.60496	85.3	106.3	114.4	94	100	6.44942	87.251	98.5115	110.937	103.301	100	4.96034	95.8	91.6	115.1	97.5	100	5.18379		Number of families	1
4	57.1	26.4	73.5		52.3333	13.8039	32.3	12.3	70.8		38.4667	17.1667	52.3	17.2	76.5		48.6667	17.2146	64.5	33	75.9		57.8	12.8293		Number of comparisons per family	4
8	63.5	29.7	46		46.4	9.75927	42.4	27.3	38.9		36.2	4.56326	63.6	39.4	62.8		55.2667	7.93669	86.9	60.2	61.2		69.4333	8.7381		Alpha	0.05
16	62.4	106.4	57.4		75.4	15.5671	82.9		86.3		84.6	1.7	89	112.2	83.2		94.8	8.85965	101.8	133.3	87.7		107.6	13.4792
24	87.3	100.1	88.2		91.8667	4.12486	70.6	92.8	84.2		82.5333	6.46254	98.6	114.2	101.5		104.767	4.79038	98.4	113.8	104.2		105.467	4.49048		Dunnett's multiple comparisons test 30mg/kg	Mean Diff.	95.00% CI of diff.	Below threshold?	Adjusted P Value
																										Untreated vs. 4h YTP-75 30mg/kg	50.68	33.91 to 67.45	Yes	<0.0001
Time post dosing (hours)	CYR61 YTP-75 60mg/kg						ANKRD1 YTP-75 60mg/kg						CTGF YTP-75 60mg/kg						AMOTL2 YTP-75 60mg/kg							Untreated vs. 8h YTP-75 30mg/kg	48.17	31.40 to 64.94	Yes	<0.0001
					mean	SEM					mean	SEM					mean	SEM					mean	SEM		Untreated vs. 16h YTP-75 30mg/kg	8.848	-8.351 to 26.05	No	0.5243
0	93.7	97.3	116.5	92.4	99.975	5.60496	85.3	106.3	114.4	94	100	6.44942	87.251	98.5115	110.937	103.301	100	4.96034	95.8	91.6	115.1	97.5	100	5.18379		Untreated vs. 24h YTP-75 30mg/kg	3.835	-12.93 to 20.60	No	0.9485
4	28.8	29.3	20.8		26.3	2.75379	11.5	8.3	10.5		10.1	0.945163	19.5	24	10.6		18.0333	3.93715	34.7	33.8	15.8		28.1	6.15549
8	47.6	36.8	23		35.8	7.11899	10.7	8.7	5.7		8.36667	1.45297	23.9	18.7	13.5		18.7	3.00222	35.8	30.4	24.2		30.1333	3.35128		Dunnett's multiple comparisons test 60mg/kg	Mean Diff.	95.00% CI of diff.	Below threshold?	Adjusted P Value
16	84	81.3	56.3		73.8667	8.81785	45.6	50.3	29.8		41.9	6.20027	57.9	50.3	54.4		54.2	2.19621	75.7	80.5	76.6		77.6	1.47309		Untreated vs. 4h YTP-75 60mg/kg	0	-10.66 to 10.66	No	>0.9999
24	77	58.7	61.9		65.8667	5.64279	97.1	74.9	64.5		78.8333	9.61411	63	52.7	78.4		64.7	7.46749	104.2	104.3	91.3		99.9333	4.31676		Untreated vs. 8h YTP-75 60mg/kg	79.36	67.84 to 90.88	Yes	<0.0001
																										Untreated vs. 16h YTP-75 60mg/kg	76.74	65.23 to 88.26	Yes	<0.0001
																										Untreated vs. 24h YTP-75 60mg/kg	38.1	26.58 to 49.62	Yes	<0.0001
YTP-75 tumor PK - YTP-75 concentration (nmol/g)
Time post dosing (hours)	YTP-75 30mg/kg					YTP-75 60mg/kg
				mean	SEM				mean	SEM
4	0.46	1.92	0.48	0.953333	0.483368	1.66	1.87	4.22	2.58333	0.820576
8	0.95	1.17	0.63	0.916667	0.156773	2.16	1.85	2.53	2.18	0.196554
16	0.12	0.1	0.57	0.263333	0.153442	0.77	0.82	0.98	0.856667	0.0633333
24	0.69	0.16	0.31	0.386667	0.157727	0.46	0.83	0.59	0.626667	0.108372
YTP-75 blood PK - YTP-75 concentration (µM)
Time post dosing (hours)	YTP-75 30mg/kg					YTP-75 60mg/kg
				mean	SEM				mean	SEM
1	4.833	0.847	4.289	3.323	1.24792	13.621	8.226	16.494	12.7803	2.4235
2	1.064	0.082	0.689	0.611667	0.286104	1.016	3.99	4.112	3.03933	1.01228
4	0.098	0.291	0.041	0.143333	0.0756446	0.69	1.084	3.602	1.792	0.912119
8	0.032	0.063	0.024	0.0396667	0.011893	0.096	0.151	0.235	0.160667	0.0404159
16	0.003	0.002	0.004	0.003	0.00057735	0.007	0.013	0.016	0.012	0.00264575
24	0.001	0	0	0.000333333	0.000333333	0.002	0.007	0.001	0.00333333	0.00185592

## Sheet: Fig S5b
% Average vehicle control (RT-qPCR)
	vehicle CYR61	30mg/kg CYR61	60mg/kg CYR61	100mg/kg CYR61	200mg/kg CYR61
	93.7	87.3	77	39.9	65.3
	97.3	100.1	58.7	55.4	50.2
	116.5	88.2	61.9	61.5	42.8
	92.4
mean	99.975	91.8667	65.8667	52.2667	52.7667
SEM	5.60496	4.12486	5.64279	6.42919	6.62076
	vehicle ANKRD1	30mg/kg ANKRD1	60mg/kg ANKRD1	100mg/kg ANKRD1	200mg/kg ANKRD1
	85.3	70.6	97.1	58.8	21.8
	106.3	92.8	74.9	64.2	16.8
	114.4	84.2	64.5	29.3	8.8
	94
mean	100	82.5333	78.8333	50.7667	15.8
SEM	6.44942	6.46254	9.61411	10.8459	3.78594
	vehicle CTGF	30mg/kg CTGF	60mg/kg CTGF	100mg/kg CTGF	200mg/kg CTGF
	87.6	98.6	63	43.5	30
	91.3	114.2	52.7	48.9	28.8
	109.7	101.5	78.4	51.3	31.6
	111.4
mean	100	104.767	64.7	47.9	30.1333
SEM	6.14749	4.79038	7.46749	2.30651	0.811035
	vehicle AMOTL2	30mg/kg AMOTL2	60mg/kg AMOTL2	100mg/kg AMOTL2	200mg/kg AMOTL2
	95.8	98.4	104.2	82.3	55.8
	91.6	113.8	104.3	96.3	45.4
	115.1	104.2	91.3	66.7	35.3
	97.5
mean	100	105.467	99.9333	81.7667	45.5
SEM	5.18379	4.49048	4.31676	8.54894	5.91805

## Sheet: Fig S5c
PK - Fluid or tissue conc. (nM or μmol/g)																						PD - % Average vehicle (RT-qPCR)
	IAG933 60mg/kg plasma					IAG933 60mg/kg blood					IAG933 60mg/kg tumor					d.n. IAG933 60mg/kg plasma							CYR61 Tumor-IAG933 60 mg/kg 3doses					ANKRD1 Tumor-IAG933 60 mg/kg 3doses					CTGF Tumor-IAG933 60 mg/kg 3doses
Hours post last dose				mean	SEM				mean	SEM				mean	SEM				mean	SEM		Hours post last dose				mean	SEM				mean	SEM				mean	SEM
0.5						956.132	793.396	960.377	903.302	54.9665												4	9.8	16.5	21.6	15.9667	3.41679	7.02201	11.0116	17.6185	11.884	3.08989	7.57344	10.9718	13.133	10.5594	1.61811
1						3577.36	576.415	1895.76	2016.51	868.399												8	58.3	64.9	31.3	51.5	10.2781	20.1237	29.3222	9.85082	19.7656	5.62375	30.0136	35.371	15.5117	26.9654	5.93199
2						2628.3	4815.09	2941.51	3461.64	682.743												16	159.7	201.8	190.1	183.867	12.5465	181.995	165.607	136.757	161.453	13.2233	139.71	184.518	155.189	159.806	13.1394
4	1645.01	2995.84	1089.34	1910.06	566.09	1179.18	1133.52	1396.76	1236.49	81.2148	3575.89	2365.42	2424.94	2788.75	393.945	27.4168	49.9306	18.1557	31.8344	9.43483		24	162.6	121.6	175.5	153.233	16.2491	176.821	81.625	137.785	132.077	27.6286	153.701	97.7291	162.026	137.819	20.1884
8	326.422	238.683	652.68	405.928	125.949	229.125	185.443	425.082	279.883	73.6863	773.9	895.761	861.005	843.555	36.2441	5.44037	3.97805	10.878	6.76547	2.09915
16	11.586	11.199	8.501	10.4287	0.970286						58.647	51.9	45.966	52.171	3.6632	0.1931	0.18665	0.141683	0.173811	0.0161715
24		3.299	4.532	3.9155	0.6165						6.248	10.43	5.062	7.24667	1.62807		0.054983	0.075533	0.065258	0.010275
	VT104 30mg/kg plasma					VT104 30mg/kg blood					VT104 30mg/kg tumor					d.n. VT104 30mg/kg plasma							Cyr61 Tumor-VT104 30 mg/kg 3 doses					ANKRD1 Tumor-VT104 30 mg/kg 3 doses					CTGF Tumor-VT104 30 mg/kg 3 doses
				mean	SEM				mean	SEM				mean	SEM				mean	SEM						mean	SEM				mean	SEM				mean	SEM
0.5						7869.93	8930.5	8498.53	8432.99	307.909												4	68.6257	57.1308	91.7974	72.518	10.1948	52.0028	26.9602	57.2032	45.3887	9.33574	100.363	41.3998	50.6992	64.1541	18.3025
1						5612.51	6158.42	4801.97	5524.3	394.049												8	82.5124	76.5439	62.956	74.0041	5.7865	28.0867	31.1813	29.1539	29.474	0.907533	37.7451	35.4238	33.6988	35.6226	1.17229
2						5848.6	6104.31	7381.07	6444.66	473.988												16	90.2715	129.861	61.6932	93.9419	19.7637	47.3878	73.9053	23.7581	48.3504	14.4843	38.2024	64.6689	33.3139	45.3951	9.73971
4	11291.5	13288.9	12751.1	12443.9	596.73	5490.01	8377.14	7183.04	7016.73	837.581	25333.4	20419.2	18510.4	21421	2032.31	376.383	442.964	425.038	414.795	19.891		24	90.8328	66.3376	106.712	87.9607	11.7432	49.2698	39.3068	57.1915	48.5894	5.17407	56.6332	41.3664	52.9271	50.3089	4.59747
8	10747.2	13469.6	13867.8	12694.9	980.595	6162.36	4854.2	8163.01	6393.19	962.119	18639.3	25419.9	22304.4	22121.2	1959.54	358.241	448.988	462.261	423.163	32.6865
16	7700.48	9018	17321.3	11346.6	3011.46	3301.35	3578.15	7757.39	4878.96	1441.43	27645.8	11997.2	32315.4	23986.1	6144.18	256.683	300.6	577.376	378.219	100.382
24	9375.85	7733.41	6818.07	7975.78	748.247	4592.68	4627.52	3714.4	4311.53	298.738	8507.34	11839	11447.1	10597.8	1051.34	312.528	257.78	227.269	265.859	24.9416
	K-975 100mg/kg plasma					K-975 100mg/kg blood					K-975 100mg/kg tumor					d.n. K-975 100mg/kg plasma							CYR61 Tumor-K-975 100 mg/kg 3 doses					ANKRD1 Tumor-K-975 100 mg/kg 3 doses					CTGF Tumor-K-975 100 mg/kg 3 doses
				mean	SEM				mean	SEM				mean	SEM				mean	SEM						mean	SEM				mean	SEM				mean	SEM
0.5						1975.59	407.07	197.792	860.15	560.982												4	83.7402	80.1507	77.7149	80.5353	1.74995	39.5924	55.3206	49.9776	48.2968	4.61746	54.4034	59.6176	69.9518	61.3243	4.56884
1						5102.54	458.811	1637.99	2399.78	1393.59												8	66.6899	65.7061	79.7538	70.7166	4.52749	47.531	44.8357	39.3611	43.9093	2.4035	42.9698	50.8051	54.1068	49.2939	3.30258
2						2065.52	1040.15	2750.26	1951.98	496.921												16	87.1924	135.821	85.7238	102.912	16.4597	59.9306	93.1013	64.2017	72.4112	10.4183	79.2922	79.1271	70.9998	76.473	2.73704
4	3986.4	812.571	280.85	1693.27	1156.79	1757.91	3427.18	7111.57	4098.89	1581.54	1311.46	311.667	416.118	679.749	317.292	39.864	8.12571	2.8085	16.9327	11.5679		24	120.171	104.115	118.204	114.163	5.05593	101.853	83.4087	122.497	102.586	11.2897	61.3246	86.0787	100.854	82.7523	11.5316
8	43.596	70.077	110.023	74.5653	19.3067	12.924	12.291	40.909	22.0413	9.4356	139.527	13.797	61.456	71.5933	36.6473	0.43596	0.70077	1.10023	0.745653	0.193067
16													13.522	13.522	#DIV/0!
24

## Sheet: Fig S5d
% change tumor volume (Mean ± SEM)
	Vehicle IAG933							IAG933 20 mg/kg							IAG933 60 mg/kg							IAG933 240 mg/kg
Days post p.o. treatment start						mean	SEM						mean	SEM						mean	SEM						mean	SEM
0	0	0	0	0	0	0	0	0	0	0	0	0	0	0	0	0	0	0	0	0	0	0	0				0	0
2	44.67	19.67	32.43	15.15	15.56	25.496	5.72463	11.26	-29.64	1.32	6.05	-11.75	-4.552	7.34207	-31.82	15.68	-8.4	-3.7	-43.99	-14.446	10.5696	-40.83	-13.21				-27.02	13.81
5	65.41	113.54	83.33	78.75	23.32	72.87	14.678	46.85	7.03	22.28	59.79	7.13	28.616	10.6584	-49.27	-19.28	-5.58	-63.67	-66.8	-40.92	12.1948	-61.95	-43.65				-52.8	9.15
7	116.88	176.95	102.28	80.64	50.75	105.5	21.0482	49.93	-12.46	11.2	53.9	16.86	23.886	12.4709	-70.02	-40.89	-25.43	-77.29	-77.52	-58.23	10.6087	-66.5	-76.96				-71.73	5.23
9	201.53	184.23	105.76	243.9	66.05	160.294	32.4955	32.2	-22.72	35.99	60.46	37.11	28.608	13.7637	-72.38	-72.45	-46.87	-87.16	-70.78	-69.928	6.48734	-77.53	-84.27				-80.9	3.37
12	336.35	201.42	188.76	204.83	144.68	215.208	32.1301	34.51	18.5	30.29	67.82	12.52	32.728	9.62124	-81.11	-65.01	-64.6	-89.02	-86.72	-77.292	5.25806	-81.25	-93.99				-87.62	6.37
14	367.48	369.39	199.5	249.45	206.45	278.454	37.719	59.22	36.98	39.63	25.15	87.69	49.734	10.9539	-75.31	-68.4	-60.48	-80.84	-81.12	-73.23	3.93943	-100	-100				-100	0
	Vehicle YTP-75 expt 1								YTP-75 60mg/kg qd EC02-18
							mean	SEM							mean	SEM
0	0	0	0	0	0	0	0	0	0	0	0	0	0	0	0	0
1	57.03	46.56	33.75	46.87	-5.95	34.47	35.455	9.01361	18.78	-18.98	3.86	19.11	15.56	4.59	7.15333	5.91377
4	29.54	2.27	71.47	56.21	29.51	-8.71	30.0483	12.4828	-59.33	-71.87	-67.2	-0.33	-51.95	-48.16	-49.8067	10.544
6	120.89	62.31	57.21	74.52	37.76	-10.49	57.0333	17.6467	-61.51	-70.42	-58.34	12.09	-71.54	-61.22	-51.8233	12.9667
8	200.32	74.52	94.22	114.37	153.72	88.47	120.937	19.4439	-67.45	-74.12	-57.99	-0.84	-81	-48.98	-55.0633	11.7969
11	271.14	182.92	154.68	122.88	244.92	120.63	182.862	25.7611	-72.82	-100	-72.43	-16.35	-82.66	-61.61	-67.645	11.5319
13	339.72	256.92	206.09	186.43	340.69	166.57	249.403	31.2249	-77.21	-100	-57.46	-28.93	-77.58	-64.14	-67.5533	9.74997
	Vehicle YTP-75 expt 2								YTP-75 20mg/kg QD							YTP-75 250mg/kg QD
							mean	SEM						mean	SEM						mean	SEM
0	0	0	0	0	0	0	0	0	0	0	0	0	0	0	0	0	0	0	0	0	0	0
2	15.54	46.62	45.75	43.47	36.32	26.79	35.7483	5.05571	4.52	13.04	10.79	-9.3	-1.02	3.606	4.05839	1.88	1.22	-18.17	7.65	-25.52	-6.588	6.43411
4	51.62	50.67	51.88	53.28	52.02	43.84	50.5517	1.38523	37.5	38.23	36.91	-1.82	13.62	24.888	8.12984	-56.73	-38.1	-58.94	-45.96	-54.64	-50.874	3.87852
7	80.15	72.67	65.27	96.08	60.94	52.51	71.27	6.30079	40.2	14.87	35.43	31.97	7.61	26.016	6.27803	-100	-68.41	-100	-75.82	-100	-88.846	6.93016
9	100.76	114.45	86.57	108.2	106.97	84.07	100.17	5.03043	43.47	38.69	70.19	59.72	7.17	43.848	10.7653	-78.14	-60.33	-100	-100	-100	-87.694	8.04481
11	128.05	166.56	137.62	119.36	111.41	88.47	125.245	10.7182	48.57	58.57	90.19	61.69	25.37	56.878	10.4821	-100	-100	-100	-100	-100	-100	0
15	197.02	235.29	193.56	178.51	206.25	174.63	197.543	8.95181	56.61	54.99	125.31	87.71	47.29	74.382	14.4865	-100	-100	-100	-100	-100	-100	0
one-way ANOVA - Tumor volume day 13
Dunn's multiple comparisons test	Mean rank diff.	Significant?	Summary	Adjusted P Value
Vehicle vs. IAG933 20 mg/kg	14.6	No	ns	>0.9999
Vehicle vs. IAG933 60 mg/kg	24.8	No	ns	0.1008
Vehicle vs. IAG933 240 mg/kg	27.7	No	ns	0.4181
Vehicle vs. Vehicle -expt1	-2.633	No	ns	>0.9999
Vehicle vs. Vehicle -expt2	0.3667	No	ns	>0.9999
Vehicle vs. YTP-75 20 mg/kg -expt1	22.95	No	ns	0.1391
Vehicle vs. YTP-75 60 mg/kg -expt2	10.8	No	ns	>0.9999
Vehicle vs. YTP-75 250 mg/kg -expt2	32.7	Yes	**	0.0029
IAG933 20 mg/kg vs. IAG933 60 mg/kg	10.2	No	ns	>0.9999
IAG933 20 mg/kg vs. IAG933 240 mg/kg	13.1	No	ns	>0.9999
IAG933 20 mg/kg vs. Vehicle -expt1	-17.23	No	ns	>0.9999
IAG933 20 mg/kg vs. Vehicle -expt2	-14.23	No	ns	>0.9999
IAG933 20 mg/kg vs. YTP-75 20 mg/kg -expt1	8.35	No	ns	>0.9999
IAG933 20 mg/kg vs. YTP-75 60 mg/kg -expt2	-3.8	No	ns	>0.9999
IAG933 20 mg/kg vs. YTP-75 250 mg/kg -expt2	18.1	No	ns	>0.9999
IAG933 60 mg/kg vs. IAG933 240 mg/kg	2.9	No	ns	>0.9999
IAG933 60 mg/kg vs. Vehicle -expt1	-27.43	Yes	*	0.0199
IAG933 60 mg/kg vs. Vehicle -expt2	-24.43	No	ns	0.0756
IAG933 60 mg/kg vs. YTP-75 20 mg/kg -expt1	-1.85	No	ns	>0.9999
IAG933 60 mg/kg vs. YTP-75 60 mg/kg -expt2	-14	No	ns	>0.9999
IAG933 60 mg/kg vs. YTP-75 250 mg/kg -expt2	7.9	No	ns	>0.9999
IAG933 240 mg/kg vs. Vehicle -expt1	-30.33	No	ns	0.1666
IAG933 240 mg/kg vs. Vehicle -expt2	-27.33	No	ns	0.3858
IAG933 240 mg/kg vs. YTP-75 20 mg/kg -expt1	-4.75	No	ns	>0.9999
IAG933 240 mg/kg vs. YTP-75 60 mg/kg -expt2	-16.9	No	ns	>0.9999
IAG933 240 mg/kg vs. YTP-75 250 mg/kg -expt2	5	No	ns	>0.9999
Vehicle -expt1 vs. Vehicle -expt2	3	No	ns	>0.9999
Vehicle -expt1 vs. YTP-75 20 mg/kg -expt1	25.58	Yes	*	0.0263
Vehicle -expt1 vs. YTP-75 60 mg/kg -expt2	13.43	No	ns	>0.9999
Vehicle -expt1 vs. YTP-75 250 mg/kg -expt2	35.33	Yes	***	0.0003
Vehicle -expt2 vs. YTP-75 20 mg/kg -expt1	22.58	No	ns	0.1032
Vehicle -expt2 vs. YTP-75 60 mg/kg -expt2	10.43	No	ns	>0.9999
Vehicle -expt2 vs. YTP-75 250 mg/kg -expt2	32.33	Yes	**	0.0017
YTP-75 20 mg/kg -expt1 vs. YTP-75 60 mg/kg -expt2	-12.15	No	ns	>0.9999
YTP-75 20 mg/kg -expt1 vs. YTP-75 250 mg/kg -expt2	9.75	No	ns	>0.9999
YTP-75 60 mg/kg -expt2 vs. YTP-75 250 mg/kg -expt2	21.9	No	ns	0.2989
% change body weight (Mean ± SEM)
	Vehicle IAG933							IAG933 20 mg/kg							IAG933 60 mg/kg							IAG933 240 mg/kg
Days post p.o. treatment start						mean	SEM						mean	SEM						mean	SEM						mean	SEM
0	0	0	0	0	0	0	0	0	0	0	0	0	0	0	0	0	0	0	0	0	0	0	0				0	0
1	0.52	0.48	3.26	-1.89	2.03	0.88	0.864563	2.35	0	1.37	1.14	1.06	1.184	0.375055	-0.88	-0.5	-0.49	-2.9	0	-0.954	0.506158	2.38	1.49				1.935	0.445
2	-2.59	-0.95	0.93	-2.36	2.03	-0.588	0.906567	-1.41	-0.89	0	0	-1.6	-0.78	0.338984	-1.75	-3.5	1.46	-2.9	0.5	-1.238	0.960231	1.43	-0.5				0.465	0.965
3	-3.63	-3.33	-1.4	-5.19	-0.51	-2.812	0.833225	-1.41	-2.68	-1.83	0	-2.66	-1.716	0.493544	-1.32	-2	1.46	-2.42	1	-0.656	0.793055	1.9	0.99				1.445	0.455
5	2.59	0	1.4	-3.3	1.02	0.342	1.00034	0.94	-0.89	1.37	5.11	2.13	1.732	0.979859	-3.51	0.5	1.95	2.42	1	0.472	1.05155	0.95	0.5				0.725	0.225
6	3.11	0.48	3.72	-1.89	3.55	1.794	1.09141	0.94	-1.34	0	8.52	2.13	2.05	1.71456	-1.32	2	2.93	-0.48	1	0.826	0.779305	3.81	0.99				2.4	1.41
7	1.55	0	2.33	-0.94	2.54	1.096	0.676776	0	-2.23	-2.28	7.95	0	0.688	1.88424	-2.19	1	3.41	-2.9	1.5	0.164	1.18215	1.9	-1.49				0.205	1.695
8	0.52	0	2.79	-1.42	4.06	1.19	0.986762	-0.47	-3.13	0	7.95	0	0.87	1.86327	1.32	1	3.41	-0.97	0.5	1.052	0.708092	0.95	-0.99				-0.02	0.97
9	0.52	-1.9	3.26	-5.66	2.54	-0.248	1.62308	0.94	-3.13	2.28	8.52	1.6	2.042	1.87324	-1.32	2.5	2.44	-6.28	-1	-0.732	1.60788	1.43	1.49				1.46	0.03
12	3.11	-2.38	2.79	-0.47	4.57	1.524	1.27698	0.47	-4.91	-1.37	5.11	1.06	0.072	1.63425	-3.51	4	0.49	-7.25	0.5	-1.154	1.9328	-0.48	-0.5				-0.49	0.01
14	3.63	0	3.72	1.89	4.06	2.66	0.764624	2.35	-0.89	2.28	9.09	2.13	2.992	1.64191	-2.19	5	2.44	-2.9	0	0.47	1.46723	2.38	-0.5				0.94	1.44
	Vehicle YTP-75 expt 1								YTP-75 60mg/kg qd EC02-18
							mean	SEM							mean	SEM
0	0	0	0	0	0	0	0	0	0	0	0	0	0	0	0	0
1	-3.76	-0.94	-2.99	0	-0.49	1.02	-1.19333	0.746046	-1.38	0.98	-1	-0.99	-1.41	-9	-2.13333	1.4204
4	-7.53	-0.94	-2.99	-0.96	-2.46	-1.02	-2.65	1.03928	-0.46	2.93	1.5	-1.48	-1.88	-6.5	-0.981667	1.33216
6	-10.22	-3.77	1.49	2.87	0	0	-1.605	1.94647	0.92	3.9	-1	0	-0.47	-8	-0.775	1.60907
8	-10.22	-3.3	0	2.39	0	2.03	-1.51667	1.92674	1.84	4.39	2.5	1.97	2.35	-6.5	1.09167	1.5643
11	-10.75	-0.47	0	1.91	-0.99	4.06	-1.04	2.08491	0.46	7.8	1.5	-0.49	2.82	-7	0.848333	1.96788
13	-8.6	2.83	2.99	1.91	1.48	3.55	0.693333	1.88384	2.76	6.83	-2	1.48	2.82	-5.5	1.065	1.7498
	Vehicle YTP-75 expt 2								YTP-75 20mg/kg QD							YTP-75 250mg/kg QD
							mean	SEM						mean	SEM						mean	SEM
0	0	0	0	0	0	0	0	0	0	0	0	0	0	0	0	0	0	0	0	0	0	0
1	-3.41	-3.03	-3.11	-4.09	-3.43	-0.45	-2.92	0.516985	-1.47	1.39	0.49	0	-3.52	-0.622	0.859915	-2.3	-3.88	-0.92	-3.27	-1.97	-2.468	0.515242
2	-1.95	-1.52	-1.04	-3.64	-2.45	-0.45	-1.84167	0.45821	0.49	4.63	0.49	2.63	-2.01	1.246	1.12052	0.46	1.46	2.29	-1.4	1.97	0.956	0.665527
4	0.98	1.01	-0.52	-3.64	0	3.17	0.166667	0.919832	1.96	3.7	2.91	3.68	-1.51	2.148	0.968315	2.3	3.88	5.96	4.21	-0.49	3.172	1.08449
7	0.98	0.51	0.52	-2.73	-1.96	3.62	0.156667	0.926328	4.41	1.39	2.43	2.11	2.51	2.57	0.50064	1.84	3.4	7.34	4.67	2.96	4.042	0.940821
8	1.95	2.53	1.55	-1.82	-2.45	1.36	0.52	0.859224	2.45	1.85	2.91	4.21	0	2.284	0.690432	1.38	4.37	8.26	5.61	3.94	4.712	1.12272
9	3.9	2.53	1.04	-3.64	-4.9	2.26	0.198333	1.46996	2.94	2.78	2.91	3.68	-1.01	2.26	0.832604	1.38	2.43	6.88	3.74	2.96	3.478	0.933019
11	2.93	2.02	3.11	-3.64	-5.39	4.52	0.591667	1.66302	2.94	1.85	3.4	4.21	-1.01	2.278	0.906198	1.38	5.34	6.42	1.87	2.46	3.494	1.00361
15	5.37	3.54	5.7	-0.45	-3.92	6.79	2.83833	1.70484	5.88	4.63	6.31	6.32	1.01	4.83	1.00363	0	7.77	7.34	2.8	3.45	4.272	1.46187
one-way ANOVA - change body weight day 13
Dunn's multiple comparisons test	Mean rank diff.	Significant?	Summary	Adjusted P Value
Vehicle vs. IAG933 20 mg/kg	5.8	No	ns	>0.9999
Vehicle vs. IAG933 60 mg/kg	7.8	No	ns	>0.9999
Vehicle vs. IAG933 240 mg/kg	12.1	No	ns	>0.9999
Vehicle vs. Vehicle -expt1	0.1833	No	ns	>0.9999
Vehicle vs. Vehicle -expt2	-6.067	No	ns	>0.9999
Vehicle vs. YTP-75 20 mg/kg -expt1	1.6	No	ns	>0.9999
Vehicle vs. YTP-75 60 mg/kg -expt2	1.017	No	ns	>0.9999
Vehicle vs. YTP-75 250 mg/kg -expt2	-13.6	No	ns	>0.9999
IAG933 20 mg/kg vs. IAG933 60 mg/kg	2	No	ns	>0.9999
IAG933 20 mg/kg vs. IAG933 240 mg/kg	6.3	No	ns	>0.9999
IAG933 20 mg/kg vs. Vehicle -expt1	-5.617	No	ns	>0.9999
IAG933 20 mg/kg vs. Vehicle -expt2	-11.87	No	ns	>0.9999
IAG933 20 mg/kg vs. YTP-75 20 mg/kg -expt1	-4.2	No	ns	>0.9999
IAG933 20 mg/kg vs. YTP-75 60 mg/kg -expt2	-4.783	No	ns	>0.9999
IAG933 20 mg/kg vs. YTP-75 250 mg/kg -expt2	-19.4	No	ns	0.8026
IAG933 60 mg/kg vs. IAG933 240 mg/kg	4.3	No	ns	>0.9999
IAG933 60 mg/kg vs. Vehicle -expt1	-7.617	No	ns	>0.9999
IAG933 60 mg/kg vs. Vehicle -expt2	-13.87	No	ns	>0.9999
IAG933 60 mg/kg vs. YTP-75 20 mg/kg -expt1	-6.2	No	ns	>0.9999
IAG933 60 mg/kg vs. YTP-75 60 mg/kg -expt2	-6.783	No	ns	>0.9999
IAG933 60 mg/kg vs. YTP-75 250 mg/kg -expt2	-21.4	No	ns	0.4214
IAG933 240 mg/kg vs. Vehicle -expt1	-11.92	No	ns	>0.9999
IAG933 240 mg/kg vs. Vehicle -expt2	-18.17	No	ns	>0.9999
IAG933 240 mg/kg vs. YTP-75 20 mg/kg -expt1	-10.5	No	ns	>0.9999
IAG933 240 mg/kg vs. YTP-75 60 mg/kg -expt2	-11.08	No	ns	>0.9999
IAG933 240 mg/kg vs. YTP-75 250 mg/kg -expt2	-25.7	No	ns	0.7958
Vehicle -expt1 vs. Vehicle -expt2	-6.25	No	ns	>0.9999
Vehicle -expt1 vs. YTP-75 20 mg/kg -expt1	1.417	No	ns	>0.9999
Vehicle -expt1 vs. YTP-75 60 mg/kg -expt2	0.8333	No	ns	>0.9999
Vehicle -expt1 vs. YTP-75 250 mg/kg -expt2	-13.78	No	ns	>0.9999
Vehicle -expt2 vs. YTP-75 20 mg/kg -expt1	7.667	No	ns	>0.9999
Vehicle -expt2 vs. YTP-75 60 mg/kg -expt2	7.083	No	ns	>0.9999
Vehicle -expt2 vs. YTP-75 250 mg/kg -expt2	-7.533	No	ns	>0.9999
YTP-75 20 mg/kg -expt1 vs. YTP-75 60 mg/kg -expt2	-0.5833	No	ns	>0.9999
YTP-75 20 mg/kg -expt1 vs. YTP-75 250 mg/kg -expt2	-15.2	No	ns	>0.9999
YTP-75 60 mg/kg -expt2 vs. YTP-75 250 mg/kg -expt2	-14.62	No	ns	>0.9999

## Sheet: Fig S5e
Single dose IAG933 240 mg/kg										Single dose IAG933 120 mg/kg										Single dose IAG933 60 mg/kg										Single dose IAG933 30 mg/kg										Multiple Dosing (daily) IAG933 60 mg/kg
	Experiment 1	Blood			Mean	SEM	n				Experiment 2	Blood			Mean	SEM	n				Experiment 1	Blood			Mean	SEM	n				Experiment 1	Blood			Mean	SEM	n				Group-3; IAG933 60mpk p.o. qd (5mice) - day 7	Blood				Mean	SEM	n
		[µmol/L]										[µmol/L]										[µmol/L]										[µmol/L]										[µmol/L]
	Time post administration [h]	A1	A2	A3	[µmol/L]						Time post administration [h]	A1	A2	A3	[µmol/L]						Time post administration [h]	A1	A2	A3	[µmol/L]						Time post administration [h]	A1	A2	A3	[µmol/L]						Time post administration [h]	A1	A2	A3	A4	[µmol/L]
	2	9.39	6.74	7.81407	7.9815	0.76968	3				2	3.9761	2.94125	3.1884	3.36858	0.312023	3				0.5	1.62925	1.12689	1.67264	1.47626	0.175134	3				0.5	0.426698	0.702736	0.267642	0.465692	0.127105	3				0	0.00207547	0.00924528	0.010566	0.00396226	0.00618868	0.00160588	4
	4	6.2443	5.27241	4.32855	5.28175	0.553048	3				4	1.58921	2.80814	2.24657	2.21464	0.352238	3				1	1.9467	3.28113	3.51651	2.91478	0.488787	3				1	0.488679	1.41113	1.1817	1.02717	0.277272	3				1	3.30943	1.97264	2.57547	4.68868	4.34132	1.2872	4
	8	0.658304	0.679312	1.38829	0.908635	0.239904	3				8	0.282517	0.247136	0.270714	0.266789	0.0104004	3				2	4.92925	4.49057	4.76934	4.72972	0.128176	3				2	1.30292	0.847453	1.10019	1.08352	0.131747	3				2	3.48019	2.51415	1.69434	1.93208	3.09623	0.756548	4
	12	0.419845	0.174936	1.96955	0.854778	0.561853	3				12	0.582944	0.850957	0.508233	0.647378	0.104049	3				4	1.43585	1.59811	1.79953	1.61116	0.105188	3				4	0.981226	0.463774	0.37	0.605	0.190051	3				4	2.03679	1.45283	1.56509	0.988679	1.67604	0.234663	4
	24	0.098	0.14082	0.0264587	0.0884056	0.0333556	3				24	0.00321004	0.00197664	0.00221663	0.00246777	0.000377547	3				7	0.30566	0.314151	0.428302	0.349371	0.0395414	3				8	0.103396	0.245094	0.0689623	0.139151	0.0538963	3				8	0.240566	0.119811	0.290566	1.41604	0.50566	0.234112	4
	PK-Parameters										PK-Parameters										24	0.0162264	0.0116981	0.0284906	0.018805	0.00501609	3				16	0.0090566	0.0116981	0.0195283	0.0134277	0.00314418	3				24	0.00716981	0.00924528	0.00660377	0.00301887	0.00833962	0.00208693	4
	Cmax [µmol/L]	9.39043	6.74	7.81407	7.9815	0.76968	3				Cmax [µmol/L]	3.9761	2.94125	3.1884	3.36858	0.312023	3				PK-Parameters										24	0.00198113	0.00292453	0.00396226	0.00295597	0.00057212	3				PK-Parameters
	AUClast blood [h·µmol/L]	44.0934	34.2589	50.0821	42.8115	4.61253	3				AUClast blood [h·µmol/L]	18.5327	22.115	18.2785	19.6421	1.23863	3				Cmax [µmol/L]	4.92925	4.49057	4.76934	4.72972	0.128176	3				PK-Parameters										Cmax [µmol/L]	3.48019	2.51415	2.57547	4.68868	2.8566	0.270455	4
	Apparent T1/2 lambda_z (h)	5.79585	4.40138	2.74222	4.31315	0.88261	3				Apparent T1/2 lambda_z (h)	2.29861	2.00639	2.08159	2.12886	0.0876041	3				AUClast blood [h·µmol/L]	16.4527	16.9964	19.6517	17.7003	0.988278	3				Cmax [µmol/L]	1.30292	1.41113	1.1817	1.29858	0.0662674	3				AUClast blood [h·µmol/L]	17.1042	11.3791	12.776	24.7393	13.7531	1.49249	4
																					Apparent T1/2 lambda_z (h)	3.355	3.0398	3.62967	3.34149	0.170416	3				AUClast blood [h·µmol/L]	5.38325	4.81346	5.99346	5.39672	0.340704	3				Apparent T1/2 lambda_z (h)	2.62066	3.06216	2.67918	2.31461	2.78733	0.119898	4
	Experiment 3	Blood			Mean	SEM	n																								Apparent T1/2 lambda_z (h)	3.4956	1.57432	2.86453	2.64482	0.565399	3
		[µmol/L]																			Experiment 2	Blood			Mean	SEM	n
	Time post administration [h]	A1	A2	A3	[µmol/L]																	[µmol/L]									Experiment 2	Blood			Mean	SEM	n
	0.5	3.21085	3.5816	6.11651	4.30299	0.913056	3														Time post administration [h]	A1	A2	A3	[µmol/L]							[µmol/L]
	1	6.08208	7.14953	7.34009	6.85723	0.391463	3														0.5	0.804245	0.758962	0.570755	0.711321	0.0714883	3				Time post administration [h]	A1	A2	A3	[µmol/L]
	2	10.5552	8.4217	9.24245	9.40645	0.62132	3														1	1.83113	2.28491	2.53868	2.21824	0.206953	3				0.5	0.437028	0.503538	0.600566	0.513711	0.0474825	3
	4	6.32547	8.0434	5.51179	6.62689	0.746189	3														2	3.30943	2.99811	3.40613	3.23789	0.123097	3				1	0.720849	0.728443	0.994764	0.814686	0.090066	3
	7	4.03962	5.85377	4.10094	4.66478	0.59476	3														4	0.676887	0.920283	0.640094	0.745755	0.0879081	3				2	0.972311	0.924198	0.768868	0.888459	0.0613875	3
	24	0.0384906	0.0224528	0.0235849	0.0281761	0.00516758	3														7	0.271698	0.11934	0.10566	0.165566	0.0532128	3				4	0.644104	0.594245	0.573538	0.603962	0.020942	3
	PK-Parameters																				24	0.0275472	0.0111321	0.0115094	0.0167296	0.0054099	3				8	0.262406	0.157547	0.269575	0.229843	0.036207	3
	Cmax [µmol/L]	10.5552	8.4217	9.24245	9.40645	0.62132	3														PK-Parameters		A2	A3	Mean	SEM	n				16	0.0666509	0.037217	0.109104	0.0709906	0.0208651	3
	AUClast blood [h·µmol/L]	78.5368	98.6226	77.4164	84.8586	6.88958	3														Cmax [µmol/L]	3.30943	2.99811	3.40613	3.23789	0.123097	3				24	0.00877358	0.00514151	0.0159434	0.00995283	0.00317349	3
	Apparent T1/2 lambda_z (h)	2.65115	2.26978	2.44772	2.45622	0.110172	3														AUClast blood [h·µmol/L]	11.383	10.1791	10.0533	10.5384	0.423831	3				PK-Parameters
																					Apparent T1/2 lambda_z (h)	4.57813	3.59044	3.91871	4.02909	0.290415	3				Cmax [µmol/L]	0.972311	0.924198	0.994764	0.963758	0.0208148	3
																															AUClast blood [h·µmol/L]	5.74295	5.82456	6.41657	5.99469	0.212251	3
																															Apparent T1/2 lambda_z (h)	2.29861	2.00639	2.08159	2.12886	0.0876041	3
	Total - single dose 240 mg/kg IAG933				Mean	SEM	n				Total - single dose 120 mg/kg IAG933				Mean	SEM	n				Total - single dose 60 mg/kg IAG933				Mean	SEM	n				Total - single dose 30 mg/kg IAG933				Mean	SEM	n				Total - Multiple Dosing (daily) IAG933 60 mg/kg - day 7					Mean	SEM	n
	Cmax [µmol/L; nmol/g]				8.69397	0.545172	6				Cmax [µmol/L; nmol/g]				3.36858	0.312023	3				Cmax [µmol/L; nmol/g]				3.98381	0.342919	6				Cmax [µmol/L; nmol/g]				1.13117	0.0810579	6				Cmax [µmol/L; nmol/g]					2.8566	0.270455	4
	AUClast blood [h·µmol/L]				63.835	10.1068	6				AUClast blood [h·µmol/L]				19.6421	1.23863	3				AUClast blood [h·µmol/L]				14.1193	1.67208	6				AUClast blood [h·µmol/L]				5.69571	0.22384	6				AUClast blood [h·µmol/L]					13.7531	1.49249	4
	dose normailzed AUC				0.265979	0.0421115	6				dose normailzed AUC				0.163684	0.0103219	3				dose normailzed AUC				0.235322	0.027868	6				dose normailzed AUC				0.189857	0.00746135	6				dose normailzed AUC					0.458436	0.0497498	4
	Apparent T1/2 lambda_z				3.38468	0.57501	6				Apparent T1/2 lambda_z				2.12886	0.0876041	3				Apparent T1/2 lambda_z				3.68529	0.215212	6				Apparent T1/2 lambda_z				2.38684	0.280679	6				Apparent T1/2 lambda_z					2.78733	0.119898	4

## Sheet: Fig S5f
YTP-75 QD (daily dosing)							YTP-75 2QD							YTP-75 continuous infusion
	T/C or %Reg	Cmax umol/L po	Clast umol/L po	AUClast h*umol/L po				T/C or %Reg	Cmax umol/L po	Clast umol/L po	AUClast h*umol/L po				T/C or %Reg	Cmax umol/L po	Clast umol/L po	AUClast h*umol/L po
20 mg/kg-A1	25.0195	0.76584	0.00244	2.7779			30 mg/kg-A7 2QD	-37.2067	1.80294	0.01629	63.4329			2mg/ml	75.94	0.051	0.051	1.668
20 mg/kg-A2	25.8741	1.89563	0.00894	9.01402			30 mg/kg-A8 2QD	-31.7564	1.94947	0.024894	31.7545			2mg/ml	68.43	0.057	0.057	1.716
20 mg/kg-A3	55.7141	1.13965	0.01057	5.35891			30 mg/kg-A9 2QD	-66.289	1.31875	0.018439	20.7545			2mg/ml	92.9997	0.073	0.073	2.064
20 mg/kg-A4	55.5716	0.92424	0.00406	4.89067			30 mg/kg-A10 2QD	-64.9428	2.84825	0.014589	46.6435			2mg/ml	150.643	0.076	0.076	1.596
20 mg/kg-A5	25.8452	1.2502	0.0065	5.50478			30 mg/kg-A11 2QD	-48.7794	1.66373	0.005489	25.6437			2mg/ml	50.5105	0.055	0.055	1.452
mean	37.6049	1.19511	0.006502	5.50926			30 mg/kg-A12 2QD	-54.8026	1.73847	0.002484	40.7545			2mg/ml	81.4797	0.0414	0.0414	1.4892
SEM	7.3656	0.194227	0.00149926	1.00372			mean	-50.6295	1.88694	0.0136975	38.164			2mg/ml	4.07617	0.0834	0.0834
250 mg/kg-A1	-100	7.22403	0.08698	83.8157			SEM	5.79452	0.210539	0.00340823	6.37197			mean	74.8685	0.0624	0.0624	1.6642
250 mg/kg-A2	-100	35.5202	0.05528	227.441										SEM	16.7345	0.00575946	0.00575946	0.0899709
250 mg/kg-A3	-100	30.7186	0.04471	185.241										5mg/ml	-8.85043	0.338153	0.338153	12.0219
250 mg/kg-A4	-100	45.7722	0.07641	196.414										5mg/ml	47.5456	0.332449	0.332449	8.97799
250 mg/kg-A5	-100	35.4016	0.26012	254.284										5mg/ml	122.004	0.322139	0.322139	11.3276
mean	-100	30.9273	0.1047	189.439										5mg/ml	88.9672	0.504042	0.504042
SEM	0	6.41629	0.0395669	29.0444			Correlation all results combined							5mg/ml	98.8907	0.409577	0.409577
30 mg/kg-A1	-51.8421	5.28857	0.03658	36.8615				T/C or %Reg vs. Cmax umol/L po	T/C or %Reg vs. Clast umol/L po	T/C or %Reg vs. AUClast h*umol/L po				mean	69.7113	0.381272	0.381272	10.7758
30 mg/kg-A2	-47.9466	1.12177	0.04064	9.11397			Pearson r							SEM	23.0434	0.0343608	0.0343608	0.920983
30 mg/kg-A3	-41.8317	3.94164	0.02113	44.6821			r	-0.4938	0.03248	-0.5739				15mg/ml	-33.9929	0.338153	0.338153	12.0219
30 mg/kg-A4	-3.21674	2.85319	0.0187	23.5092			95% confidence interval	-0.6711 to -0.2629	-0.2348 to 0.2952	-0.7283 to -0.3640				15mg/ml	-57.5257	0.332449	0.332449	8.97799
30 mg/kg-A5	6.72579	3.53438	0.01301	17.978			R squared	0.2438	0.001055	0.3294				15mg/ml	-57.7864	0.322139	0.322139	11.3276
30 mg/kg-A6	11.7012	5.06666	0.04146	37.6793										15mg/ml	-62.3795	0.504042	0.504042	12.6334
mean	-14.9136	3.30353	0.026988	26.5925			P value							15mg/ml	-25.7042	0.409577	0.409577	10.6717
SEM	12.5084	0.653146	0.00589155	6.4783			P (two-tailed)	0.0001	0.8139	<0.0001				mean	-47.4777	0.381272	0.381272	11.1265
60 mg/kg-A1	-100	9.71143	0.01788	94.7964			P value summary	***	ns	****				SEM	7.36621	0.0343608	0.0343608	0.62992
60 mg/kg-A2	-77.5753	9.68298	0.00406	111.99			Significant? (alpha = 0.05)	Yes	No	Yes				30mg/ml	-100	0.338153	0.338153	16.9491
60 mg/kg-A3	-77.211	9.01236	0.0187	91.1844										30mg/ml	-84.9785	0.332449	0.332449	25.6899
60 mg/kg-A4	-64.1416	7.96212	0.02357	44.1359			Number of XY Pairs	55	55	55				30mg/ml	-82.3258	0.322139	0.322139	24.59
60 mg/kg-A5	-57.4621	5.53975	0.04796	84.6676										30mg/ml	-100	0.504042	0.504042	21.4393
60 mg/kg-A6	-28.9281	10.8779	0.04146	67.2623										30mg/ml	-67.4273	0.409577	0.409577	21.2993
mean	-61.0636	8.61502	0.02715	79.848										mean	-86.9463	0.381272	0.381272	21.9935
SEM	8.9121	0.902847	0.00792212	11.4425										SEM	6.11151	0.0343608	0.0343608	1.52709
80 mg/kg-A1	-100	15.1585	0.01788	100.975
80 mg/kg-A2	-81.3543	18.2084	0.01138	93.6364
80 mg/kg-A3	-100	12.2037	0.01544	68.119
80 mg/kg-A4	-89.1382	9.03512	0.01057	49.785
80 mg/kg-A5	-72.0068	14.6058	0.0065	61.9651
mean	-88.4999	13.8423	0.012354	74.8961
SEM	5.42215	1.53578	0.00198067	9.68247
