# Supplementary material for: Direct and selective pharmacological disruption of the YAP–TEAD interface by IAG933 inhibits Hippo-dependent and RAS–MAPK-altered cancers
Source: Nat Cancer. 2024 Apr 2;5(7):1102–20. doi: 10.1038/s43018-024-00754-9 (PMC11286534; doi:10.1038/s43018-024-00754-9)
Supplement: Supplementary file 15 — Statistical source data. [file 43018_2024_754_MOESM15_ESM.xlsx]

## Sheet: Fig S6a
Single dose IAG933 - MSTO-211H xenograft tumors - 30mg/kg p.o.													Single dose IAG933 - MSTO-211H xenograft tumors - 240mg/kg p.o.

## Sheet: Fig S6b
% positive cells
Hours post first dose of YTP-13 40mg/kg 2QD	KI67 (% positive cells)					cleaved PARP (% positive cells)					cleaved CASP3 (% positive cells)
				mean	SEM				mean	SEM				mean	SEM
0	89.1568	84.6142	89.5429	87.7713	1.58248	0.443205	0.665327	0.528042	0.545525	0.0647142	0.144794	0.22023	0.208236	0.191087	0.0234039
24	78.2864	85.6654	84.5443	82.832	2.29574	1.55606	0.916342	0.989131	1.15384	0.202203	0.289279	0.182651	0.254834	0.242255	0.0314169
36	81.5955	81.3891	79.4442	80.8096	0.685295	1.23219	1.1339	2.46973	1.61194	0.429833	0.275474	0.283599	0.299887	0.28632	0.00717755
48	69.7875	74.5705	70.5784	71.6455	1.48023	1.81391	2.17378	1.42064	1.80278	0.217484	0.191174	0.290468	0.228325	0.236656	0.0289648
60	63.7673	61.1583	69.4333	64.7863	2.44252	2.33649	1.18674	1.32412	1.61578	0.362529	0.259383	0.241453	0.288863	0.263233	0.0138208
72	51.049	65.5811	57.9639	58.198	4.19669	1.26277	1.51485	1.40228	1.3933	0.0729076	0.335697	0.399307	0.153687	0.29623	0.0735992
84	36.5372	45.3543	59.6766	47.1894	6.74249	1.35853	1.43515	1.60032	1.46467	0.071342	0.414786	0.325358	0.262336	0.33416	0.044228
96	39.465	39.6837	32.1943	37.1143	2.46083	0.692769	0.666252	0.622368	0.660463	0.0205281	0.126523	0.134966	0.158459	0.139983	0.00955427
