# Supplementary material for: Direct and selective pharmacological disruption of the YAP–TEAD interface by IAG933 inhibits Hippo-dependent and RAS–MAPK-altered cancers
Source: Nat Cancer. 2024 Apr 2;5(7):1102–20. doi: 10.1038/s43018-024-00754-9 (PMC11286534; doi:10.1038/s43018-024-00754-9)
Supplement: Supplementary file 16 — Statistical source data. [file 43018_2024_754_MOESM16_ESM.xlsx]

## Sheet: Fig S7a
PK - IAG933 concentration (μM or nmol/g)
Hours post p.o. gavage	Blood IAG933 20 mg/kg (μM)					Blood IAG933 60 mg/kg (μM)					Tumor IAG933 20 mg/kg (nmol/g)					Tumor IAG933 60 mg/kg (nmol/g)															Paired t test		Paired t test
				mean	SEM				mean	SEM				mean	SEM				mean	SEM											Blood IAG933 60mg/kg		Tumor IAG933 60mg/kg
0.5	0.26057	0.05594	0.47877	0.265093	0.122081	1.28255	1.20594	0.38792	0.958803	0.286297																					vs.		vs.
1	0.50179	0.14208	0.65594	0.43327	0.152244	1.24991	1.80708	1.67274	1.57658	0.167874																					Blood IAG933 20mg/kg		Tumor IAG933 20mg/kg
2	1.14717	0.55953	1.21453	0.973743	0.208018	4.85226	2.60094	3.02934	3.49418	0.69021
4	0.89443	0.50283	0.62321	0.67349	0.115807	3.32368	3.26519	4.00208	3.53032	0.236485																					P value	0.0126	P value	0.1835
6	0.13673	0.33203	0.18906	0.219273	0.0583671	2.60692	2.91171	2.66538	2.728	0.0933908	1.58951	4.12413	3.12356	2.94573	0.737064	12.2546	11.339	8.33545	10.643	1.18368											P value summary	*	P value summary	ns
8	0.24745	0.26396	0.28075	0.264053	0.009613	5.15302	2.45632	2.85726	3.48887	0.840088																					Significantly different (P < 0.05)?	Yes	Significantly different (P < 0.05)?	No
16	0.00594	0.0093	0.00657	0.00727	0.00103116	0.09788	0.11333	0.06728	0.09283	0.0135312	0.60141	0.6177	0.63104	0.616717	0.00856756	4.45881	2.92461	2.1235	3.16897	0.685129											One- or two-tailed P value?	Two-tailed	One- or two-tailed P value?	Two-tailed
24	0.00783	0.00519	0.00783	0.00695	0.00088	0.0266	0.02396	0.03764	0.0294	0.00418989	0.45229	0.66916	0.28974	0.470397	0.109903	1.84931	0.90917	1.32492	1.36113	0.271998											t, df	t=3.104, df=9	t, df	t=1.606, df=4
32	0.00252	0.0008	0.00429	0.00253667	0.00100751	0.00689	0.00762	0.00624	0.00691667	0.000398595	0.35356	0.1504	0.3817	0.29522	0.0728642	0.40931	0.83766	0.32804	0.525003	0.158079											Number of pairs	10	Number of pairs	5
40	0.00096	0.00103	0	0.000663333	0.000332282	0.00596	0.00319	0.00205	0.00373333	0.00116095	0.08224	0.04841	0.08263	0.0710933	0.0113422	0.13325	0.11925	0.13123	0.12791	0.00436909
48						0.00121	0.00262	0.00403	0.00262	0.000814064						0.0461	0.23999	0.18033	0.155473	0.0573345
tumor PD - %mRNA relative to average vehicle
Hours post p.o. gavage	IAG933 20 mg/kg CYR61 tumor					IAG933 60 mg/kg CYR61 tumor					IAG933 20 mg/kg ANKRD1 tumor					IAG933 60 mg/kg ANKRD1 tumor					IAG933 20 mg/kg CTGF tumor					IAG933 60 mg/kg CTGF tumor
				mean	SEM				mean	SEM				mean	SEM				mean	SEM				mean	SEM				mean	SEM
0	103.6	99.4	97	100	1.92873	103.6	99.4	97	100	1.92873	96.5	95.3	108.2	100	4.11461	96.5	95.3	108.2	100	4.11461	96.4	109.3	94.3	100	4.68935	96.4	109.3	94.3	100	4.68935
6	31.2	12	20.9	21.3667	5.54747	3.9	6	5.5	5.13333	0.633333	5.8	2.2	4.1	4.03333	1.03976	2.2	1.8	3.6	2.53333	0.54569	11	5	9.9	8.63333	1.84421	3.4	2.6	3.3	3.1	0.251661
16	47.4	77.4	58.8	61.2	8.743	17.6	18.2	25.8	20.5333	2.63902	34.9	27.9	30.5	31.1	2.04287	2.9	1.6	5.7	3.4	1.20968	61.9	80.2	66.5	69.5333	5.49616	12.5	13.9	15.5	13.9667	0.866667
24	60.5	72	89.6	74.0333	8.46174	29.6	39	72.5	47.0333	13.0193	58.4	85.4	82.8	75.5333	8.59948	16.3	21.2	39.6	25.7	7.09248	83.2	100.8	128.6	104.2	13.2156	26.6	61.4	142.9	76.9667	34.4633
32	68.1	94	88.1	83.4	7.8373	66.4	73.7	64.6	68.2333	2.78229	91.5	146.2	125.8	121.167	15.9596	68.3	62.3	51.4	60.6667	4.94649	106.1	151.5	128.4	128.667	13.1065	87.3	71	80	79.4333	4.71393
40	67.1	71.1	69.2	69.1333	1.15518	73	72.9	64.6	70.1667	2.78348	89.6	120.8	114	108.133	9.4723	132.5	107.7	135.9	125.367	8.88769	124.7	102.5	110.4	112.533	6.49675	115.3	115	109	113.1	2.05183
48						69.5	73.5	70.3	71.1	1.22202						103.6	140.8	128.5	124.3	10.9421						103.6	135.5	106.7	115.267	10.1562

## Sheet: Fig S7b
PK-PD correlation
PK (uM)	CYR61	ANKRD1	CTGF
0	103.6	96.5	96.4
0.13673	31.2	5.8	11			Nonlin fit
0.00594	47.4	34.9	61.9				CYR61	ANKRD1	CTGF	Mean 3 genes
0.00783	60.5	58.4	83.2			[Inhibitor] vs. response -- Variable slope (four parameters)
0.00252	68.1	91.5	106.1			Best-fit values
0.00096	67.1	89.6	124.7			IC50 (uM)	0.03247	0.007401	0.02077	0.020214 uM
0	99.4	95.3	109.3			HillSlope	-0.5922	-3.066	-0.8194
0.33203	12	2.2	5			logIC50	-1.488	-2.131	-1.683
0.0093	77.4	27.9	80.2			Span	94.45	110	133
0.00519	72	85.4	100.8			Goodness of Fit
0.0008	94	146.2	151.5			Degrees of Freedom	35	35	35
0.00103	71.1	120.8	102.5			R squared	0.8471	0.819	0.6904
0	97	108.2	94.3			Number of points
0.18906	20.9	4.1	9.9			# of X values	39	39	39
0.00657	58.8	30.5	66.5			# Y values analyzed	39	39	39
0.00783	89.6	82.8	128.6
0.00429	88.1	125.8	128.4
0	69.2	114	110.4
0	103.6	96.5	96.4
2.60692	3.9	2.2	3.4
0.09788	17.6	2.9	12.5
0.0266	29.6	16.3	26.6
0.00689	66.4	68.3	87.3
0.00596	73	132.5	115.3
0.00121	69.5	103.6	103.6
0	99.4	95.3	109.3
2.91171	6	1.8	2.6
0.11333	18.2	1.6	13.9
0.02396	39	21.2	61.4
0.00762	73.7	62.3	71
0.00319	72.9	107.7	115
0.00262	73.5	140.8	135.5
0	97	108.2	94.3
2.66538	5.5	3.6	3.3
0.06728	25.8	5.7	15.5
0.03764	72.5	39.6	142.9
0.00624	64.6	51.4	80
0.00205	64.6	135.9	109
0.00403	70.3	128.5	106.7

## Sheet: Fig S7c
total blood exposures
	IAG933 3mg/kg day5							IAG933 10mg/kg day5															Ordinary one-way ANOVA	Day 5 AUCs
						mean	SEM						mean	SEM									Tukey's multiple comparisons test	Mean Diff.	95.00% CI of diff.	Below threshold?	Summary	Adjusted P Value
AUC24 (h.µM)	1.08415	0.845679	2.08359	0.807807	1.58281	1.28081	0.24366	1.72492	3.0216	2.21939	1.32218	2.86845	2.23131	0.325084									3 mg/kg vs. 10 mg/kg	-503.8	-1829 to 821.0	No	ns	0.5822
AUC24 (ng.h/ml)	574.598	448.21	1104.3	428.137	838.89	678.827	129.14	914.207	1601.45	1176.28	700.757	1520.28	1182.59	172.295									3 mg/kg vs. 30 mg/kg	-2804	-4129 to -1480	Yes	***	0.0003
d.n. AUC24	0.361382	0.281893	0.69453	0.269269	0.527604	0.426936	0.0812201	0.172492	0.30216	0.221939	0.132218	0.286845	0.223131	0.0325084									10 mg/kg vs. 30 mg/kg	-2301	-3626 to -975.9	Yes	**	0.0015
d.n. AUC24	191.533	149.403	368.101	142.712	279.63	226.276	43.0467	91.4207	160.145	117.628	70.0757	152.028	118.259	17.2295
CMAX (ng/µM)	0.162358	0.176981	0.675755	0.141132	0.123774	0.256	0.105329	0.333962	0.491038	0.411415	0.195189	0.423962	0.371113	0.0505612									Ordinary one-way ANOVA	Day 5 d.n. AUCs
CMAX (ng/ml)	86.05	93.8	358.15	74.8	65.6	135.68	55.8245	177	260.25	218.05	103.45	224.7	196.69	26.7975									Tukey's multiple comparisons test	Mean Diff.	95.00% CI of diff.	Below threshold?	Summary	Adjusted P Value
TMAX (h)	1	1	2	2	6	2.4	0.927362	2	2	1	1	0.5	1.3	0.3									3 mg/kg vs. 10 mg/kg	108	-1.102 to 217.1	No	ns	0.0524
																							3 mg/kg vs. 30 mg/kg	110.2	1.047 to 219.3	Yes	*	0.0478
																							10 mg/kg vs. 30 mg/kg	2.149	-107.0 to 111.3	No	ns	0.9985
	IAG933 30mg/kg day1							IAG933 30mg/kg day5							IAG933 30mg/kg day12
						mean	SEM						mean	SEM						mean	SEM
AUC24 (h.µM)	8.03075	8.03466	4.94175			7.00239	1.03032	2.51386	6.92109	7.03449	8.88721	7.50487	6.5723	1.07319	1.85054	3.77884	5.5609	3.94797	2.89066	3.60578	0.614889
AUC24 (ng.h/ml)	4256.3	4258.37	2619.13			3711.27	546.069	1332.35	3668.18	3728.28	4710.22	3977.58	3483.32	568.791	980.788	2002.79	2947.27	2092.42	1532.05	1911.06	325.891
d.n. AUC24	0.267692	0.267822	0.164725			0.233413	0.034344	0.0837953	0.230703	0.234483	0.29624	0.250162	0.219077	0.035773	0.0616847	0.125961	0.185363	0.131599	0.0963553	0.120193	0.0204963
d.n. AUC24	141.877	141.946	87.3043			123.709	18.2023	44.4115	122.273	124.276	157.007	132.586	116.111	18.9597	32.6929	66.7596	98.2425	69.7475	51.0683	63.7022	10.863
CMAX (ng/µM)	1.44792	1.14406	0.688491			1.09349	0.220683	0.198868	0.495189	0.853679	1.07585	1.68198	0.861113	0.254211	0.605566	1.1417	1.52943	1.03274	0.721604	1.00621	0.163453
CMAX (ng/ml)	767.4	606.35	364.9			579.55	116.962	105.4	262.45	452.45	570.2	891.45	456.39	134.732	320.95	605.1	810.6	547.35	382.45	533.29	86.6303
TMAX (h)	2	0.5	2			1.5	0.5	6	6	2	2	2	3.6	0.979796	1	2	2	2	2	1.8	0.2

## Sheet: Fig S7d
rat efficacy - % change tumor volume
Time post treatment start (days)	Vehicle							IAG933 10mg/kg QD							IAG933 30mg/kg QD
						mean	SEM						mean	SEM						mean	SEM
0	0	0	0	0	0	0	0	0	0	0	0	0	0	0	0	0	0	0	0	0	0
2	18.7	3.21	29.2	37.04	14.1	20.45	5.88385	11.6	8.92	30.57	-22.11	19.16	9.628	8.77815	-29.08	-40.35	-1.04	-23.92	-40.65	-27.008	7.25355
5	78.25	12.08	53.55	56.73	24.6	45.042	11.8662	32.86	-30.63	7.37	-21.57	23.75	2.356	12.3973	-65.96	-73.68	-66.72	-69.64	-70.31	-69.262	1.38067
7	105.68	22.94	69.9	84.23	51.71	66.892	14.1004	40.18	-12.87	15.09	6.39	12.53	12.264	8.5252	-73.17	-85.7	-77.93	-78.16	-72.08	-77.408	2.40773
9	119.85	39.06	129.35	110.36	40.12	87.748	19.8891	31.78	-18.72	20.07	19.21	24.01	15.27	8.78308	-74.11	-84.66	-62.74	-78.78	-71.07	-74.272	3.68442
13	230.46	80.87	211.81	270.54	125.64	183.864	34.9733	133.44	-4.23	31.07	23.28	49.14	46.54	23.3627	-80.14	-100	-100	-100	-87.97	-93.622	4.09723
14	253.39	95.43	255.27	293.13	143.22	208.088	37.6897	120.99	-2.86	39.45	52.19	49.1	51.774	19.9185	-84.64	-100	-100	-100	-100	-96.928	3.072
mouse efficacy - % change tumor volume
Time post treatment start (days)	Vehicle							IAG933 20 mg/kg QD							IAG933 240 mg/kg QD
						mean	SEM						mean	SEM			mean	SEM
0	0	0	0	0	0	0	0	0	0	0	0	0	0	0	0	0	0	0
2	44.67	19.67	32.43	15.15	15.56	25.496	5.72463	11.26	-29.64	1.32	6.05	-11.75	-4.552	7.34207	-40.83	-13.21	-27.02	13.81
5	65.41	113.54	83.33	78.75	23.32	72.87	14.678	46.85	7.03	22.28	59.79	7.13	28.616	10.6584	-61.95	-43.65	-52.8	9.15
7	116.88	176.95	102.28	80.64	50.75	105.5	21.0482	49.93	-12.46	11.2	53.9	16.86	23.886	12.4709	-66.5	-76.96	-71.73	5.23
9	201.53	184.23	105.76	243.9	66.05	160.294	32.4955	32.2	-22.72	35.99	60.46	37.11	28.608	13.7637	-77.53	-84.27	-80.9	3.37
13	336.35	201.42	188.76	204.83	144.68	215.208	32.1301	34.51	18.5	30.29	67.82	12.52	32.728	9.62124	-81.25	-93.99	-87.62	6.37
14	367.48	369.39	199.5	249.45	206.45	278.454	37.719	59.22	36.98	39.63	25.15	87.69	49.734	10.9539	-100	-100	-100	0
one-way ANOVA - Tumor volume day 2-14
Tukey's multiple comparisons test	Mean Diff.	95.00% CI of diff.	Below threshold?	Summary	Adjusted P Value
Vehicle Mouse vs. IAG933 20 mg/kg QD Mouse	0.2433	-0.1184 to 0.6050	No	ns	0.3416
Vehicle Mouse vs. IAG933 240 mg/kg QD Mouse	0.8633	0.5016 to 1.225	Yes	****	<0.0001
Vehicle Mouse vs. Vehicle Rat	0.07413	-0.2876 to 0.4358	No	ns	0.9884
Vehicle Mouse vs. IAG933 10mg/kg QD Rat	0.2591	-0.1026 to 0.6208	No	ns	0.277
Vehicle Mouse vs. IAG933 30mg/kg QD Rat	0.8997	0.5380 to 1.261	Yes	****	<0.0001
IAG933 20 mg/kg QD Mouse vs. IAG933 240 mg/kg QD Mouse	0.62	0.2583 to 0.9817	Yes	***	0.0002
IAG933 20 mg/kg QD Mouse vs. Vehicle Rat	-0.1692	-0.5309 to 0.1925	No	ns	0.7134
IAG933 20 mg/kg QD Mouse vs. IAG933 10mg/kg QD Rat	0.01577	-0.3459 to 0.3775	No	ns	>0.9999
IAG933 20 mg/kg QD Mouse vs. IAG933 30mg/kg QD Rat	0.6564	0.2946 to 1.018	Yes	****	<0.0001
IAG933 240 mg/kg QD Mouse vs. Vehicle Rat	-0.7892	-1.151 to -0.4275	Yes	****	<0.0001
IAG933 240 mg/kg QD Mouse vs. IAG933 10mg/kg QD Rat	-0.6042	-0.9659 to -0.2425	Yes	***	0.0002
IAG933 240 mg/kg QD Mouse vs. IAG933 30mg/kg QD Rat	0.03634	-0.3254 to 0.3980	No	ns	0.9996
Vehicle Rat vs. IAG933 10mg/kg QD Rat	0.1849	-0.1768 to 0.5466	No	ns	0.6328
Vehicle Rat vs. IAG933 30mg/kg QD Rat	0.8255	0.4638 to 1.187	Yes	****	<0.0001
IAG933 10mg/kg QD Rat vs. IAG933 30mg/kg QD Rat	0.6406	0.2789 to 1.002	Yes	***	0.0001
rat efficacy - % change in body weight
Time post treatment start (days)	Vehicle (30% PEG200 + Acetate Buffer 100mM)							IAG933 10mg/kg QD							IAG933 30mg/kg QD
						mean	SEM						mean	SEM						mean	SEM
0	0	0	0	0	0	0	0	0	0	0	0	0	0	0	0	0	0	0	0	0	0
2	3.55	2.39	1.63	5.77	-0.97	2.474	1.1091	4.24	-1.41	-2.51	-1.55	4.34	0.622	1.50946	4.75	2.14	-2.33	1.58	-0.41	1.146	1.19727
5	-0.74	0.99	1.22	5.88	3.01	2.072	1.12216	-0.65	-4.96	-4.6	-2.99	2.47	-2.146	1.382	0.72	2.88	-0.39	3.87	5.07	2.43	1.00305
7	0.69	2.51	2.03	5.48	0.23	2.188	0.923138	5.38	1.58	-0.77	-1	5.91	2.22	1.47173	6.02	2.88	0.06	3.55	0.52	2.606	1.08294
9	1.7	3.56	4.64	5.54	3.38	3.764	0.646944	3.8	4.29	1.28	1.05	6.69	3.422	1.04381	4.08	5.08	0.94	3.8	3.26	3.432	0.689597
12	3.23	2.51	5.98	7.41	4.07	4.64	0.903283	6.2	4.57	-1.28	-0.39	5.43	2.906	1.55525	6.18	5.7	2.33	7.54	4.86	5.322	0.864988
14	2.44	4.02	3.83	7.97	5.65	4.782	0.945745	8.21	5.19	-0.31	0	7.84	4.186	1.84782	3.26	4.35	-0.06	7.48	2.43	3.492	1.23367
mouse efficacy - % change in body weight
Time post treatment start (days)	Vehicle							IAG933 20 mg/kg QD							IAG933 240 mg/kg QD
						mean	SEM						mean	SEM			mean	SEM
0	0	0	0	0	0	0	0	0	0	0	0	0	0	0	0	0	0	0
2	-2.59	-0.95	0.93	-2.36	2.03	-0.588	0.906567	-1.41	-0.89	0	0	-1.6	-0.78	0.338984	1.43	-0.5	0.465	0.965
5	2.59	0	1.4	-3.3	1.02	0.342	1.00034	0.94	-0.89	1.37	5.11	2.13	1.732	0.979859	0.95	0.5	0.725	0.225
7	1.55	0	2.33	-0.94	2.54	1.096	0.676776	0	-2.23	-2.28	7.95	0	0.688	1.88424	1.9	-1.49	0.205	1.695
9	0.52	-1.9	3.26	-5.66	2.54	-0.248	1.62308	0.94	-3.13	2.28	8.52	1.6	2.042	1.87324	1.43	1.49	1.46	0.03
12	3.11	-2.38	2.79	-0.47	4.57	1.524	1.27698	0.47	-4.91	-1.37	5.11	1.06	0.072	1.63425	-0.48	-0.5	-0.49	0.01
14	3.63	0	3.72	1.89	4.06	2.66	0.764624	2.35	-0.89	2.28	9.09	2.13	2.992	1.64191	2.38	-0.5	0.94	1.44
one-way ANOVA - change in body weight day 14
Tukey's multiple comparisons test	Mean Diff.	95.00% CI of diff.	Below threshold?	Summary	Adjusted P Value
Vehicle Mouse vs. IAG933 20 mg/kg QD Mouse	-0.001234	-0.02587 to 0.02340	No	ns	>0.9999
Vehicle Mouse vs. IAG933 240 mg/kg QD Mouse	0.007334	-0.02525 to 0.03992	No	ns	0.9794
Vehicle Mouse vs. Vehicle Rat	-0.008864	-0.03350 to 0.01577	No	ns	0.8652
Vehicle Mouse vs. IAG933 10mg/kg QD Rat	-0.006182	-0.03081 to 0.01845	No	ns	0.9671
Vehicle Mouse vs. IAG933 30mg/kg QD Rat	-0.003431	-0.02806 to 0.02120	No	ns	0.9977
IAG933 20 mg/kg QD Mouse vs. IAG933 240 mg/kg QD Mouse	0.008568	-0.02402 to 0.04115	No	ns	0.96
IAG933 20 mg/kg QD Mouse vs. Vehicle Rat	-0.00763	-0.03226 to 0.01700	No	ns	0.9227
IAG933 20 mg/kg QD Mouse vs. IAG933 10mg/kg QD Rat	-0.004948	-0.02958 to 0.01968	No	ns	0.9875
IAG933 20 mg/kg QD Mouse vs. IAG933 30mg/kg QD Rat	-0.002197	-0.02683 to 0.02244	No	ns	0.9997
IAG933 240 mg/kg QD Mouse vs. Vehicle Rat	-0.0162	-0.04878 to 0.01639	No	ns	0.6348
IAG933 240 mg/kg QD Mouse vs. IAG933 10mg/kg QD Rat	-0.01352	-0.04610 to 0.01907	No	ns	0.783
IAG933 240 mg/kg QD Mouse vs. IAG933 30mg/kg QD Rat	-0.01076	-0.04335 to 0.02182	No	ns	0.9012
Vehicle Rat vs. IAG933 10mg/kg QD Rat	0.002682	-0.02195 to 0.02731	No	ns	0.9993
Vehicle Rat vs. IAG933 30mg/kg QD Rat	0.005433	-0.01920 to 0.03007	No	ns	0.9811
IAG933 10mg/kg QD Rat vs. IAG933 30mg/kg QD Rat	0.002751	-0.02188 to 0.02738	No	ns	0.9992

## Sheet: Fig S7e
Tumor volume (mm3)
Days post treatment start	PXF1752 Vehicle							PXF1752 YTP-75 po QD 240mg/kg							PXF680 Vehicle							PXF680 YTP-75 po QD 240mg/kg							PXF2197 Vehicle						PXF2197 YTP-75 po QD 240mg/kg
						mean	SEM						mean	SEM						mean	SEM						mean	SEM					mean	SEM					mean	SEM
0	95.8	108.9	124.4	126.8	84.1	108	8.1953	138.1	85.5	118.8	118.9	102.9	112.84	8.82211	95.7	125.8	141.4	157.8	107.3	125.6	11.2148	119.9	190.9	106	101.1	127.9	129.16	16.16	112.8	106.1	101.3	199.1	129.825	23.2118	140.2	117.5	102.4	139	124.775	9.10058
3	129.5	188.5	220.9	227.7	123.6	178.04	22.0594	100.2	21.1	44.7	47.5	55.4	53.78	12.937															131.1	144.2	89.4	263.4	157.025	37.3334	138.8	102.5	66.3	114.2	105.45	15.0837
4															126.1	178.6	175.1	188.4	133.9	160.42	12.669	59.4	134.8	112.7	62.2	155.3	104.88	19.2205
5	165.1	202.8	300.7	291.1	151.6	222.26	31.2495	38	15.9	17.7	22.8	28.2	24.52	3.99392
6															182.2	212.1	209.3	211.2	149.3	192.82	12.2227	36.2	47.2	57	30.5	29.9	40.16	5.23169	174.7	169.4	85.6	341.1	192.7	53.51	81	64.5	57.9	81.1	71.125	5.88648
7	232.5	272.2	371.4	351.4	201.5	285.8	32.9872	18.5	8	7.3	12	15.7	12.3	2.1631
8															175.4	251.6	251.3	259.8	154.4	218.5	22.1851	7.8	9.3	5.5	16.5	12.6	10.34	1.92369
10	351.6	463	709.8	546.6	448.7	503.94	60.0555	14.1	5.6	3.2	8.5	6.2	7.52	1.84862															172.1	221.7	61.5	351.1	201.6	60.0365	45.2	48.4	42.1	54.6	47.575	2.67157
12															183.8	236.6	337.9	304.2	181.7	248.84	31.5311	12.2	9.8	8.9	13.6	9.2	10.74	0.920652
13																													174.6	271.5	63.1	354.5	215.925	62.8191	37.5		30	39.7	35.7333	2.93617
14	513.1	874.1	1059.5	1077.9	773.1	859.54	103.771	6.2	6.8	4.2	4.5	5.5	5.44	0.492544
15															250.5	292.8	395.1	477	207.2	324.52	49.2345	9.2	15.4	12.6	7.9	7.3	10.48	1.53473	182.1	293.7	73.5	386.7	234	67.9063	32.2			15.3	23.75	8.45
19															285.1	378.4	469.8	492.3	306.3	386.38	41.7804	3.6	4.8	5.2	6.7	6.8	5.42	0.603656
Tumor volume (mm3)
Days post treatment start	PXF1118 Vehicle							PXF1118 YTP-75 po QD 240mg/kg							PXF537 Vehicle							PXF537 YTP-75 po QD 240mg/kg							PXF541 Vehicle							PXF541 YTP-75 po QD 240mg/kg							PXF2328 Vehicle
						mean	SEM						mean	SEM						mean	SEM						mean	SEM						mean	SEM						mean	SEM							mean
0	97.5	97.3	103.5	197.9	127.8	124.8	19.1152	107.8	105.7	95.1	199.9	102.1	122.12	19.5644	149.9	103.4	155.6	153.2	107.8	133.98	11.6422	141.2	153.5	92.8	153.7	147.1	137.66	11.4504	177	95.9	155.1	123.4	126.5	135.58	13.9677	188.2	150	111.8	131.9	116.1	139.6	13.8825	248.1	228.6	66.1	212.9	53.9	69.9	146.583
2																																											294.5	291.3	112.1	275.7	66.7	68.8	184.85
3	157	130	171.5	310.7	266.5	207.14	34.6288	112.1	134.2	99.4	155.2	81.8	116.54	12.8973															167.7	118.2	147.8	152.6	137.9	144.84	8.21405	186.1	162.3	108.7	128.4	136.5	144.4	13.5133
4															188.8	229.5	253.9	215.4	201.6	217.84	11.29	161.9	216.5	114.4	171.7	121.2	157.14	18.5427															341.6	466.2	133	326.9	92.6	83.6	240.65
5	211.1	209	236.9	497.9	383.9	307.76	57.4754	110.7	124.6	91.3	161.5	59	109.42	17.0513															220.2	132.5	187	149.7	145.2	166.92	16.1167	189.7	215.5	111.6	100	140.9	151.54	22.2619
6															269.3	368.6	387.2	335.2	359.6	343.98	20.4601	198	281	91.9	175.8	56.7	160.68	39.7749
7	257	241.2	284.1	571.5	600.2	390.8	80.0526	142.2	98.8	83.2	177.7	65	113.38	20.5325															237.5	136.5	186.3	160.4	137.5	171.64	18.8138	169.7	214.2	106.7	86.5	134.6	142.34	22.7603	430.4	562.7	241.8	445.9	116.4	108.9	317.683
8															394.7	431.3	488.6	372	487.4	434.8	23.691	205.1	304.8	77.1	135.9	31.3	150.84	48.2693
9
10	321.4	288.4	367.5	596.4	734.5	461.64	86.9352	132.7	91.3	89.4	234.6	94.3	128.46	27.7102																													595.9	761.5	289.5	477.3	141.5	113.5	396.533
11															674.5	732.6	793.4	662.8	820.9	736.84	31.3459	176.4	262.3	92.1	113.9		161.175	38.1492	248.9		257.2	181.2	161.5	212.2	23.985	166.9	219	117.8	97	122.1	144.56	21.8207
12
13	354.7	337.1	480.9	739.8	892.2	560.94	109.72	119.6	84.2	99.5	217.3	92	122.52	24.4147
14																													277.2		283.2	264.4	192.7	254.375	20.9288	185	208.5	158.3	99	163.7	162.9	18.2658	670	894.4	514.3	522.8	141.3	134.6	479.567
15															963.1	945.5	1072.2	947.9	1011.7	988.08	24.1719	131.9	258.1	192.7	84.3		166.75	37.6727
17	424.7	432.3	568.8	1048.3	1152.5	725.32	156.13	137.1	94.1	99.7	256.6	81.7	133.84	32.05																													736	954	565.5	650.8	165.4	125.3	532.833
18																													300.9		345.3	330.4	224.4	300.25	26.9137	205.7	218.3	192.6	105.5	138.4	172.1	21.5115
19																													311.2		340.8	408.6	240	325.15	34.9451	215	257.3	195	112.9	157.7	187.58	24.635
20	487.7	507.2	810	1136.8	1340.4	856.42	169.25	129.1	100	100.1	304	85.2	143.68	40.7076
22																																											982.9	1365	972.1	933.8	167.1	146.5	761.233
Paired t test - Tumor volume day 2-22								Paired t test - Tumor volume day 2-22
	PXF1752 YTP-75 po QD 240mg/kg			PXF2197 YTP-75 po QD 240mg/kg					PXF1118 YTP-75 po QD 240mg/kg			PXF541 YTP-75 po QD 240mg/kg
	vs.			vs.					vs.			vs.
	PXF1752 Vehicle			PXF2197 Vehicle					PXF1118 Vehicle			PXF541 Vehicle
Paired t test			Paired t test					Paired t test			Paired t test
P value	0.0419		P value	0.0062				P value	0.0039		P value	0.0173
P value summary	*		P value summary	**				P value summary	**		P value summary	*
Significantly different (P < 0.05)?	Yes		Significantly different (P < 0.05)?	Yes				Significantly different (P < 0.05)?	Yes		Significantly different (P < 0.05)?	Yes
One- or two-tailed P value?	Two-tailed		One- or two-tailed P value?	Two-tailed				One- or two-tailed P value?	Two-tailed		One- or two-tailed P value?	Two-tailed
t, df	t=2.951, df=4		t, df	t=5.268, df=4				t, df	t=4.556, df=6		t, df	t=3.258, df=6
Number of pairs	5		Number of pairs	5				Number of pairs	7		Number of pairs	7
Column L	PXF680 YTP-75 po QD 240mg/kg							Column F	PXF537 YTP-75 po QD 240mg/kg		Column T	PXF2328 YTP-75 po QD 240mg/kg
vs.	vs.							vs.	vs.		vs.	vs.
Column K	PXF680 Vehicle							Column E	PXF537 Vehicle		Column S	PXF2328 Vehicle
Paired t test								Paired t test			Paired t test
P value	0.005							P value	0.0497		P value	0.0225
P value summary	**							P value summary	*		P value summary	*
Significantly different (P < 0.05)?	Yes							Significantly different (P < 0.05)?	Yes		Significantly different (P < 0.05)?	Yes
One- or two-tailed P value?	Two-tailed							One- or two-tailed P value?	Two-tailed		One- or two-tailed P value?	Two-tailed
t, df	t=4.771, df=5							t, df	t=2.783, df=4		t, df	t=3.050, df=6
Number of pairs	6							Number of pairs	5		Number of pairs	7
% change in body weight (Mean ± SEM)
Days post treatment start	PXF1752 Vehicle							PXF1752 YTP-75 po QD 240mg/kg							PXF680 Vehicle							PXF680 YTP-75 po QD 240mg/kg							PXF2197 Vehicle						PXF2197 YTP-75 po QD 240mg/kg
						mean	SEM	0	0	0	0	0	mean	SEM						mean	SEM						mean	SEM					mean	SEM					mean	SEM
0	0	0	0	0	0	0	0	2.7	2.4	2.6	1.3	1.5	2.1	0.291548	0	0	0	0	0	0	0	0	0	0	0	0	0	0	0	0	0	0	0	0	0	0	0	0	0	0
3	-1.6	3.4	3.2	2.3	-4.7	0.52	1.58726						#DIV/0!	#DIV/0!															9	9.2	2.6	3.7	6.125	1.73271	5.3	3.1	8.4	5.2	5.5	1.09163
4								1.8	1.6	-0.4	-1.3	-0.4			-5.2	-1.1	-2	3	9.1	0.76	2.46142	-2.2	-2.8	2.9	6.8	7.6	2.46	2.17752
5	-2	3.4	1.4	0	-7	-0.84	1.77471						#DIV/0!	#DIV/0!
6								2.2	0.8	1.1	0.9	0.7			-4.4	-2.9	-4.8	-0.8	5.3	-1.52	1.84375	-4.7	-6	0.8	5.9	2	-0.4	2.19932	9.9	2.6	-3	4.5	3.5	2.66177	-12.5	-3.9	4.9	0.8	-2.675	3.73595
7	-1.6	3.4	0.5	-1.1	-4	-0.56	1.22499						#DIV/0!	#DIV/0!
8								0.9	-1.2	-1.5	0	-1.1			-5.6	-12.5	-3.6	1.1	5.7	-2.98	3.08114	-5.4	-5.6	-0.8	1.3	0	-2.1	1.42829
10	-2.4	1.5	-0.5	1.1	-6.7	-1.4	1.49265						#DIV/0!	#DIV/0!															11.3	7.5	1.7	4.1	6.15	2.08866	-19.7	-16.8	2.2	-1.6	-8.975	5.4431
12															-3.2	-5	-4.4	-4.2	5.3	-2.3	1.92198	-5.4	-0.8	2.1	-0.4	-0.4	-0.98	1.21918
13								4.5	-0.4	1.1	1.3	-1.9																	9	5.7	0	4.9	4.9	1.85876	-14.8		-27.4	-9.5	-17.2333	5.30859
14	-2.4	4.2	0.5	0.4	-5.3	-0.52	1.58978						#DIV/0!	#DIV/0!
15															-0.4	-5.4	-3.6	-1.9	3	-1.66	1.43374	-4.3	0	-0.8	-6.8	-2.8	-2.94	1.22458	6.6	7.9	1.7	8.2	6.1	1.5072	-8.3			-29.8	-19.05	10.75
19															-1.2	-1.4	0.4	-0.8	6.5	0.7	1.48324	-9	1.2	-2.1	-24.6	-24.3	-11.76	5.43605
% change in body weight (Mean ± SEM)
Days post treatment start	PXF1118 Vehicle							PXF1118 YTP-75 po QD 240mg/kg							PXF537 Vehicle							PXF537 YTP-75 po QD 240mg/kg							PXF541 Vehicle							PXF541 YTP-75 po QD 240mg/kg							PXF2328 Vehicle
						mean	SEM						mean	SEM						mean	SEM						mean	SEM						mean	SEM						mean	SEM							mean
0	0	0	0	0	0	0	0	0	0	0	0	0	0	0	0	0	0	0	0	0	0	0	0	0	0	0	0	0	0	0	0	0	0	0	0	0	0	0	0	0	0	0	0	0	0	0	0	0	0
2																																											-3	0.4	0.4	-1.2	-3.1	-3.1	-1.6
3	-2.3	-6	-1.6	-2.1	-2.4	-2.88	0.792086	-3.1	-2.6	0.8	-1.3	-3.9	-2.02	0.821827															-2.2	-2	-4.2	-5.6	0	-2.8	0.965401	-2.5	8.5	-2.7	1.3	1.1	1.14	2.02721
4															-1.9	1.4	3.3	0	-3.1	-0.06	1.14132	-9.5	5.3	-0.4	0.4	-4	-1.64	2.46183															-1.7	-1.6	1.6	-3.1	-6.5	-4.2	-2.58333
5	-5.5	-4	-1.6	-2.1	-0.4	-2.72	0.905207	-4	8.5	0	-2.2	-4.2	-0.38	2.34529															-1.3	-2.8	-5.4	-5.9	-2.2	-3.52	0.905207	-2.1	8.9	-3.9	-10	3.2	-0.78	3.20958
6															1.2	2.7	3.3	0.4	-2.3	1.06	0.986205	1.4	8.6	3.4	4.7	-10.1	1.6	3.15262
7	-3.2	-5.2	-4.4	-0.9	-1.2	-2.98	0.851117	-6.2	-4.7	0.4	-0.9	-6.1	-3.5	1.36858															0.4	-1.6	-5.8	-3.7	-2.6	-2.66	1.03518	-4.6	6.1	-3.5	-8.2	1.8	-1.68	2.5198	-0.4	0.4	3.5	-4.3	-1.7	-4.9	-1.23333
8															-1.9	-1.4	-0.5	-0.8	-3.4	-1.6	0.510882	0.3	11.9	0.4	1.9	-19.2	-0.94	5.04823
9
10	-0.9	2.8	-1.6	-0.4	0.8	0.14	0.771751	-3.6	-4.7	1.1	0.4	-4.2	-2.2	1.22188																													-3.8	2.3	0	-2.3	-1.4	-4.5	-1.61667
11															-1.2	-2	-0.9	-0.4	-0.4	-0.98	0.297321	-2	10.7	-2.3	-1.2		1.3	3.14192	3.9		-0.4	-5.2	-3.3	-1.25	1.98011	-4.6	7.3	-2.7	-7.8	-4.6	-2.48	2.57864
12
13	0.5	-0.8	2.8	-0.4	2.4	0.9	0.728011	-1.3	-2.6	2.3	6.1	-2.6	0.38	1.68802
14																													5.3		2.5	-3.7	-3.3	0.2	2.21284	-8.4	6.5	-1.6	-6.9	-7.5	-3.58	2.78521	-3.4	0	1.9	-3.5	-3.4	-2.1	-1.75
15															-1.9	-2	-0.9	-1.2	3.4	-0.52	1.0017	-2	13.5	2.3	-0.4		3.35	3.49774
17	-0.9	-1.6	1.2	0.9	4.8	0.88	1.11328	-1.8	-2.6	0.8	1.7	-2.3	-0.84	0.874414																													-4.3	0.4	3.1	-5.1	-0.7	-1	-1.26667
18																													0		1.7	-4.5	-2.9	-1.425	1.39724	-15.1	7.3	-5.4	-6.9	-2.1	-4.44	3.63257
19																													-0.4		0.4	-3.7	-5.5	-2.3	1.38744	-10.1	11.4	-0.8	0	1.1	0.32	3.41546
20	-2.3	-2	2.8	1.3	2.4	0.44	1.08655	-20.9	-5.1	1.1	-1.3	-4.2	-6.08	3.86347
22																																											-2.1	-1.2	3.5	-0.8	0.3	-2.1	-0.4
Paired t test - change in body weight day 2-22								Paired t test - change in body weight day 2-22
	PXF1752 YTP-75 po QD 240mg/kg			PXF2197 YTP-75 po QD 240mg/kg					PXF1118 YTP-75 po QD 240mg/kg			PXF541 YTP-75 po QD 240mg/kg
	vs.			vs.					vs.			vs.
	PXF1752 Vehicle			PXF2197 Vehicle					PXF1118 Vehicle			PXF541 Vehicle
Paired t test			Paired t test					Paired t test			Paired t test
P value	0.5378		P value	0.0484				P value	0.2969		P value	0.7845
P value summary	ns		P value summary	*				P value summary	ns		P value summary	ns
Significantly different (P < 0.05)?	No		Significantly different (P < 0.05)?	Yes				Significantly different (P < 0.05)?	No		Significantly different (P < 0.05)?	No
One- or two-tailed P value?	Two-tailed		One- or two-tailed P value?	Two-tailed				One- or two-tailed P value?	Two-tailed		One- or two-tailed P value?	Two-tailed
t, df	t=0.6533, df=6		t, df	t=2.598, df=5				t, df	t=1.127, df=7		t, df	t=0.2841, df=7
Number of pairs	7		Number of pairs	6				Number of pairs	8		Number of pairs	8
	PXF680 YTP-75 po QD 240mg/kg								PXF537 YTP-75 po QD 240mg/kg			PXF2328 YTP-75 po QD 240mg/kg
	vs.								vs.			vs.
	PXF680 Vehicle								PXF537 Vehicle			PXF2328 Vehicle
Paired t test								Paired t test			Paired t test
P value	0.0078							P value	0.2677		P value	0.2048
P value summary	**							P value summary	ns		P value summary	ns
Significantly different (P < 0.05)?	Yes							Significantly different (P < 0.05)?	No		Significantly different (P < 0.05)?	No
One- or two-tailed P value?	Two-tailed							One- or two-tailed P value?	Two-tailed		One- or two-tailed P value?	Two-tailed
t, df	t=4.292, df=5							t, df	t=1.247, df=5		t, df	t=1.398, df=7
Number of pairs	6							Number of pairs	6		Number of pairs	8
[truncated: 9 more columns]
