# Supplementary material for: Direct and selective pharmacological disruption of the YAP–TEAD interface by IAG933 inhibits Hippo-dependent and RAS–MAPK-altered cancers
Source: Nat Cancer. 2024 Apr 2;5(7):1102–20. doi: 10.1038/s43018-024-00754-9 (PMC11286534; doi:10.1038/s43018-024-00754-9)
Supplement: Supplementary file 17 — Statistical source data. [file 43018_2024_754_MOESM17_ESM.xlsx]

## Sheet: Fig S8b
% relative to DMSO controls
	YAP_WT	Flag_YAP-MAML2	Flag_TAZ-CAMTA1
0.555556	2.23324	10.4992	53.722
0.185185	27.3575	29.8179	74.1851
0.061728	44.9911	48.0385	100.529
0.020576	55.8052	58.1375	100.191
0.006859	67.4645	59.8699	109.517
0.002286	85.7573	80.9362	121.454
GI50 was calculated using a 'Sigmoidal, 4PL, X is log(concentration)'
