# Supplementary material for: Direct and selective pharmacological disruption of the YAP–TEAD interface by IAG933 inhibits Hippo-dependent and RAS–MAPK-altered cancers
Source: Nat Cancer. 2024 Apr 2;5(7):1102–20. doi: 10.1038/s43018-024-00754-9 (PMC11286534; doi:10.1038/s43018-024-00754-9)
Supplement: Supplementary file 18 — Statistical source data. [file 43018_2024_754_MOESM18_ESM.xlsx]

## Sheet: Fig S9b
% cell confluency - HCC44																		% cell confluency - NCI-H358										% cell confluency - NCI-H2122
days	DMSO				JDQ443 400 nM				IAG933 600 nM				JDQ443 400 nM + IAG933 600 nM					days	DMSO	200 nM IAG933	400 nM IAG933	600 nM IAG933	30 nM JDQ443	200 nM IAG + 30 nM JDQ	400 nM IAG + 30 nM JDQ	600 nM IAG + 30 nM JDQ		days	DMSO	200 nM IAG933	400 nM IAG933	600 nM IAG933	300 nM JDQ443	200 nM IAG + 300 nM JDQ	400 nM IAG + 300 nM JDQ	600 nM IAG + 300 nM JDQ
			mean	SEM			mean	SEM			mean	SEM			mean	SEM		0	6.72018	7.69257	7.89306	6.792	5.87207	6.02174	6.15595	5.57785		0	3.71869	4.07951	3.5693	3.3673	3.61281	5.08167	4.78129	3.60169
0.8	0.4	0.6	0.5	0.1	1.9	0.8	1.35	0.55	0.7	1.1	0.9	0.2	0.7	1.3	1	0.3			6.87272	7.80955	8.0855	6.87666	6.06196	6.16606	6.30794	5.72537			4.07134	4.30943	3.84959	3.53638	3.69175	5.12539	4.76067	3.69714
0.9	0.4	0.5	0.45	0.05	1.9	0.9	1.4	0.5	0.7	1	0.85	0.15	0.7	1.4	1.05	0.35			7.12217	8.07094	8.22977	7.0781	6.28645	6.3652	6.44783	5.87122			4.34497	4.52975	4.03219	3.71655	3.90326	5.23683	4.82285	3.7214
1.3	0	0	0	0	0.1	0.1	0.1	0	0.4	0.4	0.4	0	0.7	0.5	0.6	0.1			7.62311	8.6506	8.78459	7.56226	6.7708	6.72086	6.83803	6.2864			4.82227	4.87912	4.25807	3.90202	4.16251	5.36448	5.03832	3.87978
1.6	0.8	0.8	0.8	0	0.9	1.1	1	0.1	0.7	1.4	1.05	0.35	1.5	1.6	1.55	0.05			7.92725	8.95728	9.05145	7.83334	7.06461	6.8421	6.91047	6.37126			5.32095	5.19954	4.53453	4.02354	4.42722	5.47239	5.06586	3.89107
1.9	0.9	1.1	1	0.1	1.3	2.2	1.75	0.45	1.3	1.5	1.4	0.1	2.6	2.7	2.65	0.05			8.46632	9.57489	9.64692	8.31632	7.37983	7.0777	7.09202	6.5084			5.88606	5.48583	4.7868	4.26229	4.74064	5.59625	5.09999	3.93108
2.4	2.1	2	2.05	0.05	7.1	1.4	4.25	2.85	2	2.3	2.15	0.15	3.3	4.1	3.7	0.4		1	8.95478	10.0971	10.1634	8.75808	7.58711	7.16569	7.12614	6.52273		1	6.60502	5.80144	4.99561	4.4592	5.18025	5.66658	5.19967	3.90404
2.8	3	2.5	2.75	0.25	10	2.1	6.05	3.95	2.4	2.9	2.65	0.25	3.4	3.7	3.55	0.15			9.81187	10.9204	11.0191	9.52921	8.17171	7.54575	7.49496	6.81693			7.21706	6.25128	5.35762	4.77176	5.66615	5.82074	5.34559	4.06759
3.4	9.3	20.1	14.7	5.4	14.8	12.3	13.55	1.25	3.1	3.2	3.15	0.05	2.4	3.3	2.85	0.45			10.2366	11.3599	11.4188	9.93992	8.2546	7.50282	7.41205	6.73364			7.83072	6.60476	5.57653	4.8605	6.14285	5.92443	5.36035	4.09236
3.8	17.4	21.6	19.5	2.1	19.1	13.8	16.45	2.65	3.3	4	3.65	0.35	2.7	4	3.35	0.65			10.8884	12.0794	12.0097	10.444	8.43943	7.47461	7.32068	6.70987			8.55153	6.95537	5.89626	5.11924	6.68313	6.11323	5.37394	4.07113
4.1	27.3	30	28.65	1.35	23.5	15.5	19.5	4	3.5	3.7	3.6	0.1	2.7	3.6	3.15	0.45			11.8069	12.8931	12.8551	11.1278	8.76295	7.54844	7.36834	6.73519			9.3985	7.43006	6.24442	5.3909	7.26794	6.26002	5.53667	4.13216
4.4	39.6	44.8	42.2	2.6	29.6	18.6	24.1	5.5	4	4.5	4.25	0.25	2.7	3.8	3.25	0.55			12.7492	13.8681	13.647	11.8209	9.04939	7.64737	7.46681	6.82297			10.3192	7.89741	6.57961	5.60932	8.06763	6.41969	5.63723	4.19782
4.8	52.3	59.2	55.75	3.45	35.9	26.7	31.3	4.6	4.5	4.7	4.6	0.1	2.6	3.6	3.1	0.5		2	14.0518	15.1704	14.7573	12.767	9.69363	7.98592	7.79765	7.09989		2	11.5561	8.57696	7.03265	5.9518	9.00496	6.66226	5.91795	4.30889
5.1	65.8	72.6	69.2	3.4	34.3	33.1	33.7	0.6	3.4	3.1	3.25	0.15	1.9	3.7	2.8	0.9			14.9853	16.0666	15.6318	13.3442	9.95386	7.94145	7.66779	7.01814			12.7129	9.15327	7.46318	6.20006	9.96484	6.87132	6.0135	4.38704
5.4	77.8	82.5	80.15	2.35	45.6	36.9	41.25	4.35	5.4	5.4	5.4	0	2.8	3.6	3.2	0.4			16.3917	17.3297	16.7394	14.1464	10.2762	8.0194	7.73873	7.00725			13.9741	9.56249	7.73821	6.61686	11.05	7.09093	6.17321	4.45761
5.8	85.6	89	87.3	1.7	53.9	42.7	48.3	5.6	6.1	5.6	5.85	0.25	3.2	3.9	3.55	0.35			17.8865	18.9496	18.0564	15.1152	10.7354	8.10222	7.75014	7.05342			15.3152	10.1694	8.23309	6.88484	12.1834	7.29438	6.35572	4.52381
5.9	88	89.1	88.55	0.55	57.4	43.6	50.5	6.9	6.2	5.6	5.9	0.3	3.3	3.7	3.5	0.2			20.4201	21.3745	20.0557	16.55	11.5439	8.60028	8.16313	7.35296			17.1932	10.9208	8.7786	7.3495	13.6654	7.70723	6.53717	4.6766
6.5	91.1	91.4	91.25	0.15	61.1	46.6	53.85	7.25	6.6	6.3	6.45	0.15	1.7	1.7	1.7	0			22.316	22.8378	21.0145	17.285	11.9242	8.49625	8.06705	7.18457			18.879	11.4594	9.16553	7.57091	14.9392	7.94725	6.6294	4.75105
6.8	95.9	96.3	96.1	0.2	68.4	57.2	62.8	5.6	8	7.6	7.8	0.2	1.6	2	1.8	0.2		3	24.7638	24.5702	22.3359	18.207	12.3513	8.59052	8.08433	7.22353		3	21.0175	12.1601	9.66003	7.84792	16.5196	8.30857	6.86043	4.85017
7.2	98.4	97.8	98.1	0.3	75.5	69.1	72.3	3.2	8.1	8.1	8.1	0	1.9	2.1	2	0.1			27.3623	26.7083	24.0645	19.2963	12.933	8.69764	8.16494	7.255			23.6176	12.8723	10.1814	8.27396	18.2313	8.58798	7.00307	4.8895
8.2	99.5	98.7	99.1	0.4	84.8	84.1	84.45	0.35	8.4	7.9	8.15	0.25	1.6	2	1.8	0.2			31.4716	30.5365	27.3137	21.7892	14.7416	10.6909	9.80776	8.7052			26.7521	14.531	11.3707	8.87265	20.3513	9.60261	7.81341	5.68808
8.5	99.1	99	99.05	0.05	81.5	80.2	80.85	0.65	8.4	8	8.2	0.2	1.6	2	1.8	0.2			33.9729	32.5588	28.6023	22.6687	14.9755	10.3747	9.65958	8.56755			29.8648	15.2571	11.7461	8.94868	22.126	9.70042	7.73125	5.63004
8.8	99.5	99.3	99.4	0.1	85.4	83.3	84.35	1.05	9.1	8.3	8.7	0.4	1.6	1.9	1.75	0.15			37.1438	34.8342	30.2697	23.8231	15.5084	10.2877	9.2895	8.52321			33.5892	16.0441	12.1216	9.2249	23.9916	9.9761	7.84376	5.61735
9.2	98.9	98.9	98.9	0	80.2	80	80.1	0.1	7.7	7.1	7.4	0.3	1	1.1	1.05	0.05			40.414	37.4849	32.4176	25.1329	16.0714	10.3167	9.26529	8.50732			37.9288	17.1671	12.7402	9.66666	26.1817	10.2997	8.05679	5.62901
9.5	99.6	99.6	99.6	0	85.4	81.8	83.6	1.8	9.9	8.4	9.15	0.75	1.1	1.4	1.25	0.15		4	36.0829	32.0868	28.1536	21.6324	16.0776	9.5064	8.94613	7.06726		4	40.3352	21.3656	17.8873	13.0843	28.6172	13.3352	11.7621	7.99161
10.2	98.8	98.8	98.8	0	78.5	77.5	78	0.5	6.1	5.7	5.9	0.2	0.9	0.8	0.85	0.05			39.4162	35.5255	30.8387	23.4553	17.203	10.307	9.64911	7.72975			43.4275	21.9766	17.8257	12.8189	30.1088	13.3082	11.7827	8.08266
10.5	98.8	99.1	98.95	0.15	83.9	84.6	84.25	0.35	7.7	6.2	6.95	0.75	0.9	0.9	0.9	0			41.2703	38.0985	32.8878	24.5074	17.9042	10.6724	9.9154	7.96571			45.4149	22.1544	17.5762	12.4114	31.6182	13.1054	11.5139	7.78564
10.8	99.1	99	99.05	0.05	88.5	87.1	87.8	0.7	8.7	6.5	7.6	1.1	1	1	1	0			43.3813	40.456	34.8327	25.4955	18.5717	10.7855	10.1262	8.1703			48.2483	22.5043	17.3388	12.2726	33.4948	12.8327	11.284	7.6038
11.2	99.1	98.8	98.95	0.15	89.3	90.2	89.75	0.45	9.1	7.2	8.15	0.95	1	1	1	0			46.1919	43.1273	37.0313	26.8617	19.4085	11.1562	10.3764	8.17938			51.2931	22.9733	17.6381	12.4293	36.0897	12.7005	10.9663	7.35924
11.5	98.8	98.9	98.85	0.05	89.5	90.7	90.1	0.6	9.5	7.3	8.4	1.1	1	1	1	0			50.6791	47.4419	40.4353	29.2	20.8779	12.0412	11.2437	9.13279			54.1193	23.9726	18.2258	12.9825	38.5008	12.8972	11.0913	7.54162
11.8	99.1	99	99.05	0.05	92	92.1	92.05	0.05	10.1	8.7	9.4	0.7	1.1	1	1.05	0.05		5	54.3297	50.6334	42.9647	30.6617	21.5067	11.7476	10.9393	8.9096		5	57.2117	24.6068	18.4685	13.0801	41.058	12.607	10.8161	7.29222
12.2	99.1	99.2	99.15	0.05	93.2	92.1	92.65	0.55	11.2	8.9	10.05	1.15	1.2	1.1	1.15	0.05			58.9898	54.686	45.7444	32.2696	22.5454	11.8297	10.7563	8.88579			61.9767	25.55	19.0019	13.3023	43.9727	12.6474	10.7831	7.12808
12.5	98.9	98.7	98.8	0.1	91.7	93.1	92.4	0.7	11.3	9.3	10.3	1	1.1	1	1.05	0.05			64.3201	59.5373	49.0881	34.1718	23.7253	11.8778	10.8508	8.96709			68.0885	27.0352	19.5709	13.531	46.9334	12.5721	10.6444	7.0746
12.9	98.8	98.8	98.8	0	95	94.8	94.9	0.1	13.1	9.6	11.35	1.75	1.1	0.9	1	0.1			69.7579	65.2461	52.994	36.7109	25.234	11.9984	10.8662	8.81448			74.2346	28.9024	20.3273	13.6425	50.4196	12.5796	10.5722	6.99046
13.2	96.5	97.6	97.05	0.55	85.6	78.5	82.05	3.55	7.3	6.3	6.8	0.5	0.4	0.5	0.45	0.05			75.9112	72.247	59.0102	40.756	27.4376	12.6796	11.3161	9.42886			79.9489	31.2614	21.3206	14.1746	54.3774	12.8314	10.8719	7.12523
13.6	98	98.3	98.15	0.15	85.8	82.4	84.1	1.7	11.2	9.4	10.3	0.9	0.5	0.7	0.6	0.1			80.4264	78.2168	64.3865	44.0688	28.5368	12.4211	10.8191	8.94816			84.9203	33.9979	21.9357	14.2042	58.5207	12.7665	10.6913	6.9585
13.9	97.8	98.3	98.05	0.25	86.8	84.8	85.8	1	13.3	10.6	11.95	1.35	0.5	0.7	0.6	0.1		6	84.5006	83.9816	70.6311	48.2228	30.2529	12.6132	10.677	8.81569		6	88.759	37.3646	23.5205	14.6141	63.011	12.8753	10.6145	6.94577
14.2	98.3	98.9	98.6	0.3	89.6	87.8	88.7	0.9	15.6	11.7	13.65	1.95	0.6	0.8	0.7	0.1			87.573	88.5713	76.5211	52.5955	32.0339	12.7128	10.6998	8.77658			91.3854	40.7375	25.2832	15.1969	67.3342	12.8415	10.5663	6.90632
14.6	98.6	98.9	98.75	0.15	89.6	88.4	89	0.6	16.2	12.1	14.15	2.05	0.7	0.9	0.8	0.1			90.28	92.2519	82.6473	57.9443	34.8661	13.9206	11.2911	9.33844			93.5809	44.8423	27.3023	16.3105	71.7833	13.1978	11.0057	7.02161
14.9	98.8	99	98.9	0.1	91.4	90.3	90.85	0.55	18.9	13.7	16.3	2.6	0.7	0.9	0.8	0.1			92.1148	94.561	86.9115	62.3622	36.4312	13.7586	10.9075	8.88995			94.8121	48.5505	29.0304	17.0948	75.9506	13.1616	10.6668	6.85701
15.2	99.2	99.2	99.2	0	91.3	91.1	91.2	0.1	21.9	17.4	19.65	2.25	0.7	1	0.85	0.15			93.575	96.2522	90.5858	66.99	38.4135	13.8926	10.811	8.54466			95.6403	52.562	31.5163	17.9716	80.1225	13.2781	10.566	6.74819
15.6	99.3	99.5	99.4	0.1	92.7	90.8	91.75	0.95	23.4	18.4	20.9	2.5	0.7	1	0.85	0.15			96.2446	97.5997	93.0829	71.2897	43.5987	13.133	9.01884	7.77062			96.5331	56.3902	35.1313	21.3904	84.1839	12.8261	7.85395	5.88777
15.9	99.5	99.7	99.6	0.1	92.6	93.2	92.9	0.3	24.4	21.6	23	1.4	0.7	0.9	0.8	0.1		7	91.8462	93.6697	84.6021	60.5051	39.5459	11.016	7.08772	5.63448		7	96.8927	60.4168	38.6612	22.6923	85.4231	15.6485	8.0542	4.30377
16.2	99	99.4	99.2	0.2	89.1		89.1		25.6	20.1	22.85	2.75	0.8	0.6	0.7	0.1			94.5181	95.9179	88.6374	64.7277	41.2312	11.3346	7.49261	6.18845			97.402	61.1535	38.764	22.6118	86.5334	15.5201	8.44144	4.56373
16.6	99.3	99.5	99.4	0.1	89.4	86.4	87.9	1.5	28.4	24.9	26.65	1.75	0.8	0.8	0.8	0			95.9602	97.1256	90.7739	67.3848	43.2296	11.4095	7.47068	6.16222			98.1391	61.371	37.9444	21.9947	87.9009	15.2091	8.28878	4.46741
16.9	98.9	99.3	99.1	0.2	90.2	86.5	88.35	1.85	29.5	26	27.75	1.75	0.9	0.8	0.85	0.05			97.0059	97.9019	92.2509	69.3291	45.0984	11.4772	7.52454	6.24244			99.0024	63.7992	38.4167	21.7776	89.5292	15.0114	8.26538	4.67196
17.2	98.6	98.9	98.75	0.15	88.5	86	87.25	1.25	26.1	24.9	25.5	0.6	0.9	0.8	0.85	0.05			98.0059	98.6157	93.9833	71.9737	46.9824	11.5917	7.54537	6.27271			99.4883	66.2815	38.8476	21.8485	91.0977	14.7147	8.06525	4.54886
17.6	98.9	99.1	99	0.1	89.6	86.6	88.1	1.5	30.8	28.5	29.65	1.15	0.9	0.8	0.85	0.05			98.8685	99.3056	95.9798	75.9959	49.8512	12.2543	8.10298	6.94109			99.7602	69.1898	39.9646	22.255	93.0323	15.2395	8.4141	4.87268
17.9	99.1	99.2	99.15	0.05	91.7	89	90.35	1.35	33.4	32.6	33	0.4	0.9	0.9	0.9	0		8	99.3893	99.7778	97.3218	79.0778	51.5912	12.1564	7.87847	6.59517		8	99.9098	72.3247	41.1697	22.6242	94.8668	14.6745	8.14358	4.62632
18.2	99.2	99.3	99.25	0.05	93.7	92.5	93.1	0.6	36.6	35.6	36.1	0.5	1	0.9	0.95	0.05			99.6538	99.9305	98.3708	82.2544	53.5076	12.1545	7.74544	6.48826			99.9875	75.8358	43.2207	23.3409	96.5412	14.4801	8.08879	4.76882
18.6	98.9	98.8	98.85	0.05	92.3	92.2	92.25	0.05	36.8	37	36.9	0.1	0.9	0.8	0.85	0.05			99.8322	99.9584	99.032	85.4343	55.5855	12.2788	7.61983	6.45693			99.9981	79.3884	45.3573	24.1605	97.7666	14.4133	7.99833	4.55748
18.9	98.8	98.9	98.85	0.05	93.3	93.4	93.35	0.05	36.4	40.2	38.3	1.9	0.8	0.8	0.8	0			99.917	99.9759	99.4422	88.5501	59.0038	13.3682	8.47419	7.09009			99.9958	84.0734	49.3923	25.4601	98.601	15.147	8.5398	4.93421
19.2	98.8	98.7	98.75	0.05	95.4	94.4	94.9	0.5	40.6	45.5	43.05	2.45	1.1	1	1.05	0.05			99.9471	99.9776	99.6255	90.7933	60.1947	13.1937	8.01178	6.65178			99.9955	86.9527	51.7693	26.0574	99.184	14.5547	8.01878	4.60428
19.6	98.6	98.8	98.7	0.1	94.2	94.6	94.4	0.2	40.7	47.7	44.2	3.5	0.9	0.9	0.9	0			99.9626	99.981	99.7874	92.4017	62.0552	13.1331	7.82411	6.4754			99.9921	89.132	54.9233	27.4592	99.612	14.4767	7.65114	4.44401
19.9	99	99.1	99.05	0.05	95.9	94.3	95.1	0.8	41.9	47.5	44.7	2.8	1	0.8	0.9	0.1		9	99.9805	99.9932	99.8551	93.8259	63.5564	13.1502	7.7225	6.36826		9	99.9885	90.8148	57.8662	29.2208	99.8441	14.267	7.62997	4.39907
20.2	99.4	99.3	99.35	0.05	88.9	86.1	87.5	1.4	46.9	48.4	47.65	0.75	0.8	0.7	0.75	0.05			99.9815	99.9966	99.9081	95.0212	65.1613	13.2721	7.6853	6.27362			99.9497	91.9275	60.485	30.5746	99.9476	14.3661	7.56612	4.40854
20.6	99.4	99.1	99.25	0.15	92.6	90.2	91.4	1.2	50.6	54.3	52.45	1.85	0.9	0.8	0.85	0.05			99.9844	100	99.9447	96.1489	67.9897	14.1529	8.24127	6.88419			99.9123	93.5133	64.5621	32.8406	99.9953	15.0068	7.99315	4.60397
20.9	99.3	99.3	99.3	0	92.7	90.9	91.8	0.9	48.8	52.7	50.75	1.95	1	0.8	0.9	0.1			99.9922	99.9995	99.9587	96.8171	68.7202	13.8755	7.94409	6.60555			99.8702	93.5001	66.4271	34.0088	100	14.6791	7.82265	4.40821
21.2	99.6	99.4	99.5	0.1	92.9	91.9	92.4	0.5	51.2	53.4	52.3	1.1	1.2	1.1	1.15	0.05			99.9965	99.9997	99.9714	97.3824	70.0475	13.7741	7.76323	6.42057			99.7955	94.8854	68.3932	35.8068	100	14.542	7.74538	4.36514
21.6	99.8	99.5	99.65	0.15	92.4	92.2	92.3	0.1	47.9	51.8	49.85	1.95	1.1	1	1.05	0.05			99.9996	99.999	99.972	97.8238	71.2463	13.9122	7.71051	6.31177			99.82	95.6409	71.0614	37.5947	100	14.3851	7.58294	4.27645
21.9	99.8	99.6	99.7	0.1	93.4	93.3	93.35	0.05	49.5	55.2	52.35	2.85	1.1	0.9	1	0.1		10	100	99.9997	99.9771	98.345	74.0355	14.9392	8.51497	6.92026		10	99.8128	96.4683	74.0036	40.0553	100	15.3194	8.26999	4.80101
22.2	99.9	99.8	99.85	0.05	95.5	93.8	94.65	0.85	52.3	56.8	54.55	2.25	1.1	1.1	1.1	0			100	99.9999	99.9856	98.641	74.1516	14.6016	7.84781	6.47539			99.7042	96.7027	76.4666	42.2462	100	14.7024	8.05002	4.51312
22.6	99.8	99.7	99.75	0.05	93.9	93.8	93.85	0.05	51.9	57.1	54.5	2.6	1.2	1	1.1	0.1			99.9988	99.9993	99.9837	98.9034	74.5709	14.5779	7.70674	6.35384			99.5773	96.6103	78.5458	44.3959	100	14.6508	7.54696	4.29737
22.9	99.8	99.7	99.75	0.05	95.1	94	94.55	0.55	52.6	61.1	56.85	4.25	1.3	1.1	1.2	0.1			99.9988	100	99.9893	99.0888	75.4972	14.7342	7.53077	6.30334			99.416	96.4507	80.2598	46.536	99.9969	14.6517	7.37556	4.20714
23.2	99.8	99.7	99.75	0.05	92.8	80.4	86.6	6.2	60	63.2	61.6	1.6	1.2	1	1.1	0.1			99.9965	99.9992	99.9857	99.3361	76.102	14.8096	7.63467	6.30044			99.3683	96.6816	81.4048	48.5276	99.9989	14.545	6.70485	4.11743
23.6	99.8	99.6	99.7	0.1	93.2	84.8	89	4.2	59.7	65.3	62.5	2.8	1.1	1	1.05	0.05			99.9951	99.9974	99.9916	99.4785	77.0297	15.4326	7.69488	6.20173			99.1967	96.4027	82.6963	50.5729	99.9971	14.5752	6.63462	3.82902
23.9	99.8	99.7	99.75	0.05	94.2	86.5	90.35	3.85	63.6	65.4	64.5	0.9	1.1	1	1.05	0.05		11	99.8276	99.7576	99.7054	96.7799	77.7091	13.9009	7.08537	5.82648		11	99.2791	97.9467	85.3016	51.14	100	10.2982	3.85349	2.31588
24.2	99.9	99.8	99.85	0.05	93.3	87.4	90.35	2.95	64.9	68.6	66.75	1.85	1.2	1.1	1.15	0.05			99.4028	99.6719	99.5655	96.8671	76.9889	14.8145	7.31821	5.96691			99.2885	96.6284	83.4062	50.0753	100	10.5967	3.87104	2.59013
24.6	99.9	99.9	99.9	0	94.7	88.3	91.5	3.2	64.3	67.9	66.1	1.8	1.3	1.1	1.2	0.1			99.4979	99.6104	99.4047	97.1488	79.7973	16.5527	8.23271	6.8362			99.7863	96.3865	82.0049	48.2149	100	11.3187	4.70321	2.94366
24.9	99.9	99.9	99.9	0	94.8	90.6	92.7	2.1	64.6	69.1	66.85	2.25	1.3	1	1.15	0.15			99.6595	99.64	99.3193	96.86	81.9298	17.1447	8.14296	6.65114			99.9767	97.5527	83.0212	48.1617	100	11.2301	4.60625	3.08744
25.2	99.9	99.9	99.9	0	95.4	90.9	93.15	2.25	66.2	70.7	68.45	2.25	1.4	1.1	1.25	0.15			99.8223	99.7441	99.3427	97.0096	83.9149	17.5654	8.27407	6.74956			99.9994	98.2879	84.9432	49.2674	100	11.3146	4.5394	2.99327
25.6	99.9	99.9	99.9	0	94.4	91	92.7	1.7	67.2	68	67.6	0.4	1.3	1	1.15	0.15			99.9692	99.8372	99.5263	97.5593	85.7549	18.3223	8.56247	6.90773			99.9972	98.7565	86.5138	50.8182	100	11.2123	4.55142	3.00073
25.9	99.9	99.9	99.9	0	95.9	92.5	94.2	1.7	68.7	74.1	71.4	2.7	1.4	1.1	1.25	0.15		12	99.9989	99.9196	99.7308	98.4321	88.8875	20.199	9.38097	7.80304		12	99.9995	99.1445	88.6309	52.4243	100	12.1814	5.55946	3.48732
26.2	99.9	99.8	99.85	0.05	97.2	93.8	95.5	1.7	70.5	78.1	74.3	3.8	1.5	1.1	1.3	0.2			99.9995	99.9381	99.8292	98.9278	89.4915	20.196	9.2633	7.42338			100	99.34	90.6892	54.532	100	11.6966	5.05264	3.29013
26.6	99.9	99.8	99.85	0.05	96.7	94.1	95.4	1.3	73.4	78.5	75.95	2.55	1.5	1.2	1.35	0.15			99.9996	99.9507	99.8857	99.1508	90.9043	20.3071	8.99244	7.34263			100	99.5722	92.4804	57.0171	99.9992	11.8514	4.93844	3.29923
26.9	99.9	99.8	99.85	0.05	93.7	86.3	90	3.7	61.4	68.2	64.8	3.4	0.7	0.4	0.55	0.15			99.9996	99.9467	99.9032	99.3572	92.6039	20.5594	9.17791	7.24839			99.9975	99.5475	93.9004	59.6187	100	11.715	4.90754	3.25834
27.3	99.9	99.7	99.8	0.1	97	94.5	95.75	1.25	71.4	78	74.7	3.3	1.1	0.6	0.85	0.25			99.9996	99.96	99.9246	99.4912	94.4031	21.0146	9.38928	7.4253			99.9905	99.6139	95.1929	61.8533	100	11.944	4.95697	3.26395
27.6	99.9	99.8	99.85	0.05	96.9	89.8	93.35	3.55	75.6	80.3	77.95	2.35	1	0.7	0.85	0.15			100	99.9672	99.9434	99.5976	96.3601	22.6229	10.1034	8.02481			99.9893	99.5062	95.9131	64.7689	100	12.4409	5.61999	3.49174
27.9	99.9	99.9	99.9	0	96.7	93	94.85	1.85	79.4	81.4	80.4	1	1.1	0.7	0.9	0.2		13	100	99.9706	99.9534	99.6381	97.5227	23.176	9.8896	7.67058		13	99.9859	99.1885	96.0326	66.2045	100	12.3626	5.03998	3.45617
28.3	100	99.9	99.95	0.05	97.6	94.2	95.9	1.7	80	83.5	81.75	1.75	1.3	0.7	1	0.3			100	99.9693	99.9504	99.665	98.31	24.1458	9.99501	7.59762			99.9625	99.1844	96.1485	67.7793	100	12.5754	5.21688	3.26165
28.6	100	99.9	99.95	0.05	97	95.3	96.15	0.85	80.6	82.3	81.45	0.85	1.3	0.8	1.05	0.25			100	99.9697	99.9486	99.7101	98.8328	25.9421	10.1839	7.67112			99.9539	98.923	96.3221	69.6748	99.9982	12.7889	4.93512	3.21851
28.8	99.9	99.9	99.9	0	97.1	95.1	96.1	1	82.1	84.2	83.15	1.05	1.3	0.7	1	0.3			100	99.9716	99.9254	99.7557	99.3187	28.9027	11.371	8.55788			99.9022	98.9605	97.1155	72.4109	99.9983	14.0647	5.65674	3.66106
																			99.9989	99.9715	99.8917	99.7547	99.4882	31.4549	11.3226	8.28303			99.8433	98.4882	96.5051	72.7955	99.9915	13.5373	5.2217	3.39422
																			99.9989	99.9714	99.8921	99.7643	99.6699	34.543	11.4852	8.2204			99.6813	98.2828	96.3814	74.3135	99.9898	13.7159	5.01238	3.28009
																		14	99.951	99.879	99.7758	99.1713	98.9861	28.9661	10.0808	6.97749
																			99.936	99.8654	99.6142	99.0704	99.1398	29.4943	10.1727	7.17229
																			99.9919	99.8735	99.5432	98.9892	99.4235	31.2438	10.9096	7.99196
																			99.9994	99.8843	99.4703	99.0624	99.5376	31.9678	10.6584	7.65991
																			100	99.8845	99.4989	99.1466	99.646	33.2669	10.6555	7.63605
																			100	99.9209	99.6065	99.3319	99.7072	34.5388	10.5581	7.53442
																		15	100	99.9479	99.7134	99.5408	99.7922	36.7113	11.4083	8.38573
																			100	99.9737	99.7792	99.7095	99.7967	37.457	10.8024	7.84123
																			100	99.9854	99.8506	99.7913	99.8116	38.0869	10.4705	7.62878
																			100	99.9853	99.8922	99.8372	99.8286	38.9459	10.2727	7.59308
																			99.9999	99.9919	99.9056	99.8785	99.8683	40.0615	10.3431	7.6075
																			100	99.996	99.9223	99.8923	99.8763	40.5756	9.99708	7.46042
																		16	99.9989	99.9938	99.9324	99.9242	99.8998	42.6379	10.6217	8.06803
																			99.9995	99.9889	99.9332	99.9283	99.8911	43.1497	10.1997	7.73299
																			100	99.9911	99.9411	99.9354	99.88	44.1286	10.0246	7.48801
																			99.9991	99.9903	99.9424	99.9254	99.8871	45.1091	9.91953	7.36706
																			99.9941	99.9868	99.9611	99.9186	99.9132	47.9608	10.5588	8.15502
																			99.9958	99.9858	99.9708	99.8998	99.9085	48.5216	10.1955	7.93501
																		17	99.9978	99.9827	99.9764	99.8795	99.9162	49.7466	10.1917	7.88558
																			99.9902	99.9776	99.9737	99.8594	99.9212	50.7207	10.1877	7.86731
																			99.9881	99.9747	99.9718	99.832	99.9307	51.3922	10.1823	7.59422
																			99.9941	99.9666	99.974	99.8246	99.9493	52.7025	10.4147	7.76917
																			99.9842	99.9644	99.9802	99.8149	99.9589	53.8942	10.7899	7.77285
																			99.9876	99.9677	99.9821	99.8076	99.9651	54.6977	10.7815	7.76004
																		18	99.9249	99.1749	99.2608	98.7787	99.8815	57.24	10.7097	8.55773
																			99.9557	99.4977	99.474	98.6206	99.8204	57.9795	11.4507	8.95244
																			99.9723	99.5541	99.5091	98.5305	99.8769	59.8609	12.0069	9.51947
																			99.9878	99.6083	99.5306	98.5584	99.9197	61.2637	12.4454	9.63466
																			99.9962	99.6984	99.6448	98.8404	99.9565	60.816	12.7206	9.34689
																			100	99.8275	99.8229	99.1768	99.9887	61.9683	13.011	9.56473
																		19	100	99.8832	99.9285	99.4218	99.9934	63.8312	13.8963	10.1049
																			100	99.9077	99.977	99.602	100	64.3046	13.9051	10.4137
																			100	99.9423	99.9959	99.7193	100	65.0527	14.3838	10.461
																			100	99.9644	99.9985	99.802	99.9995	65.7191	14.6522	10.2215
																			100	99.9892	99.9985	99.844	100	67.1401	14.9671	10.4281
																			100	99.9973	99.9977	99.8596	99.9987	68.731	15.5956	10.6003
																		20	100	99.9992	99.9994	99.8743	100	70.9324	15.8321	10.4351
																			100	100	100	99.9019	99.9998	72.9319	16.2976	10.6463
																			99.999	99.9924	99.9976	99.9085	100	75.5396	16.951	10.8805
																			99.994	99.9904	99.9961	99.9254	100	77.8286	17.6502	11.0557
																			99.9994	99.9893	99.9943	99.928	100	79.891	18.5858	10.7572
																			99.9974	99.9827	99.9929	99.9331	99.9989	81.7592	19.4329	10.9033
																		21	99.9687	99.8408	99.9557	99.6091	99.9853	76.0788	16.7046	9.15903
																			99.9867	99.7765	99.8327	99.2833	99.9876	76.4961	16.5699	9.0724
																			99.9962	99.7572	99.7584	99.1184	99.9995	76.947	16.5304	9.02221
																			99.9957	99.7671	99.7489	99.1867	99.9982	77.3138	16.5819	9.05461
																			100	99.7968	99.8173	99.3206	99.9997	77.5541	16.3411	8.88404
																			100	99.8889	99.9075	99.5741	100	78.5041	16.1022	8.699
																		22	100	99.9462	99.9704	99.7842	99.9979	79.3144	16.0718	8.69268
																			100	99.9838	99.9908	99.896	99.9982	80.0941	16.047	8.71769
																			100	99.9861	99.9984	99.9527	99.999	81.1809	15.8703	8.7762
																			100	99.979	99.9985	99.9433	99.9998	82.1696	15.6818	8.7628
																			100	99.9784	99.9986	99.9621	99.9963	83.1597	15.4879	8.74941
																			100	99.9835	99.9977	99.9643	99.9778	84.0979	15.2904	8.89532
																		23	100	99.9858	99.998	99.9695	99.9757	84.9648	15.2254	8.95358
																			100	99.9864	100	99.9757	99.9485	85.6971	15.1033	8.84586
																			100	99.9903	99.9998	99.9783	99.9453	86.2736	14.9842	8.82603
																			99.9966	99.9892	99.999	99.9755	99.929	87.016	15.0522	8.84719
																			99.9977	99.9855	99.9991	99.9751	99.9184	87.5974	15.0429	8.7114
																			99.9977	99.9857	100	99.9736	99.9017	88.0165	15.1924	8.75095
																		24	99.9938	99.9852	100	99.9685	99.8646	88.6516	15.2707	8.72574
																			99.9915	99.9852	99.9994	99.9751	99.8042	88.8747	15.4162	8.80183
																			99.9853	99.9796	99.9972	99.9751	99.7364	89.4701	15.6299	8.69104
																			99.9922	99.9772	99.9972	99.9725	99.6743	89.7868	15.7366	8.67139
																			99.9825	99.9827	100	99.9737	99.598	89.9129	15.8433	8.75235
																			99.9714	99.9781	99.9969	99.9707	99.5133	89.4401	15.8047	8.37516
																		25	99.641	98.5586	98.8526	99.2524	99.4407	88.4683	15.0314	7.61244
																			99.7404	98.4548	98.7747	98.8869	99.5233	88.5308	15.7089	7.63815
																			99.8239	98.3528	98.7234	98.7112	99.624	89.178	16.1671	7.86332
																			99.8517	98.4354	98.9152	98.7155	99.7166	89.8811	16.5278	8.04542
																			99.8911	98.6623	99.2316	98.8874	99.775	90.2198	16.8635	8.14826
																			99.9339	99.0276	99.5601	99.1517	99.8016	90.6746	17.242	8.36722
																		26	99.9534	99.3575	99.7503	99.4378	99.8282	91.1136	17.4479	8.41144
																			99.971	99.5973	99.847	99.682	99.8545	91.8128	17.7041	8.56546
																			99.9716	99.7225	99.8984	99.8193	99.8743	92.339	17.9909	8.55296
																			99.9771	99.8074	99.9402	99.8868	99.8873	93.1624	18.1491	8.56279
																			99.98	99.8661	99.964	99.9283	99.8956	93.7866	18.4502	8.76461
																			99.9819	99.8881	99.9799	99.9364	99.9113	94.2279	18.906	8.61141
																		27	99.9829	99.9105	99.9898	99.9453	99.9139	94.6996	19.4138	8.72588
																			99.9847	99.9357	99.9803	99.9427	99.9309	95.1448	19.91	8.68768
																			99.9905	99.9343	99.9859	99.9471	99.9359	95.5429	20.6675	8.88606
																			99.9885	99.9542	99.985	99.95	99.9293	95.8437	21.3613	9.01297
																			99.9909	99.9529	99.9746	99.9508	99.9089	96.2273	22.4276	9.13106
																			99.9867	99.9662	99.9732	99.9514	99.8557	96.3802	23.7102	9.25522
																		28	99.9895	99.9754	99.9765	99.9673	99.7961	96.5633	25.2953	9.52885
																			99.9853	99.9775	99.9794	99.9515	99.6971	96.837	26.989	9.59414
																			99.9828	99.9786	99.9793	99.9368	99.6206	97.0465	29.0397	9.73088
																			99.9849	99.9757	99.9869	99.9307	99.5651	97.2347	31.2301	9.97781
																			99.9767	99.9757	99.989	99.9343	99.5107	97.3636	33.4821	10.3352
																			99.9729	99.9779	99.9899	99.9371	99.4622	97.5022	35.8393	10.5812
																		29	99.9682	99.9812	99.9931	99.9435	99.3862	97.6673	38.3831	10.9133
																			99.9656	99.9754	99.9775	99.9454	99.318	97.7453	41.3282	11.1553
																			99.9616	99.9648	99.9806	99.9403	99.2938	97.9074	44.1285	11.6087
																			99.9666	99.9739	99.9846	99.9379	99.2332	97.9803	46.7425	11.7759
																			99.9582	99.9571	99.973	99.931	99.1722	97.9511	49.9922	12.3685
																			99.9473	99.9755	99.9676	99.9329	99.1455	98.0186	52.8068	12.6856
																		30	99.9452	99.9682	99.9652	99.9143	99.0706	98.0018	56.0476	13.3011
																			99.938	99.9766	99.9536	99.886	99.0403	98.0328	59.0075	13.7256
																			99.9342	99.9735	99.9366	99.8751	99.0273	98.1124	62.314	14.3044
																			99.9292	99.9578	99.9297	99.859	99.0086	98.1247	65.3203	15.011
																			99.9369	99.9572	99.9269	99.8587	98.9901	98.1963	68.4291	15.8079
																			99.9423	99.9578	99.9395	99.8435	98.9699	98.1648	71.1776	16.3954
																		31	99.9455	99.9559	99.9424	99.8261	98.9452	98.1718	74.0423	17.3785
																			99.9615	99.9439	99.9248	99.8098	98.9389	98.2181	76.8276	18.1099
																			99.9526	99.9368	99.9348	99.7995	98.8931	98.1492	79.4664	19.0701
																			99.9411	99.9369	99.9151	99.7707	98.863	98.1836	81.9117	20.349
																			99.9407	99.9308	99.8925	99.7401	98.8286	98.2393	84.25	21.4099
																			99.9495	99.9168	99.8941	99.704	98.7799	98.2365	86.5433	22.6152

## Sheet: Fig S9c
Tumor volume [mm3]																							% change in body weight
Days post first dose	Vehicle										Days post first dose	JDQ443 100 QD/ IAG933 220 QD											Days post first dose	Vehicle										Days post first dose	JDQ443 100 QD/ IAG933 220 QD
								mean	SEM										mean	SEM											mean	SEM										mean	SEM
0	252.64	160.32	245.88	201.11	159.21	209.2	226.36	207.817	14.1986		0	167.09	202.58	180.77	216.62	279.98	177.83	188.77	201.949	14.412			0	0	0	0	0	0	0	0	0	0		0	0	0	0	0	0	0	0	0	0
4	367.43	336.34	362.55	276.59	302.65	270.97	266.75	311.897	16.3972		4	86.89	54.38	91.61	83.69	98.04	74.86	98.58	84.0071	5.84918			4	-4.3	4.07	2.48	3.11	-0.81	5.15	2.22	1.70286	1.22169		4	5.13	2.47	1.64	4.98	-0.68	5.75	2.55	3.12	0.870063
7	500.54	449.29	548.93	248.27	341.73	341.46	295.56	389.397	42.1683		7	81.72	49.96	67.46	53	86.31	75.61	89.67	71.9614	5.95994			7	-6.64	3.62	-2.89	6.22	-1.63	5.58	4.07	1.19	1.85601		7	8.12	4.12	4.1	9.13	3.08	8.41	5.53	6.07	0.925264
11	630.17	710.08	569.84	363.16	503.53	380.59	265.93	489.043	60.3364		11	135.15	63.89	48.03	34.02	85.65	138.89	64.63	81.4657	15.5521			11	-3.13	5.43	-1.24	10.67	-0.41	9.87	4.81	3.71429	2.06339		11	13.68	9.47	3.69	7.47	1.37	11.06	7.23	7.71	1.59318
14	651.97	744.25	826.48	353.63	568.67	311.2	316.32	538.931	80.8078		14	63.47	38.25	48.72	42.34	50.05	85.89	49.47	54.0271	6.08407			14	-1.56	5.43	-2.48	10.67	0	6.01	2.22	2.89857	1.78722		14	12.39	9.88	7.38	11.62	2.4	12.83	10.64	9.59143	1.38207
18	829.87	935.96	908.12	289.74	620.93	418.77	470.8	639.17	97.1184		18	105.3	37.52	42.69	50.01	38.43	74.01	48.33	56.6129	9.35325			18	-2.34	3.17	-3.31	8.89	-2.44	6.87	2.22	1.86571	1.82068		18	12.82	10.29	5.74	14.52	-0.68	15.93	10.64	9.89429	2.1612
treatments stopped - 21	941.54	1039.87	937.65	551.95	791.1	436.87	472.64	738.803	93.9781		treatments stopped - 21	144.14	38.45	55.77	38.3	62	76.66	84.72	71.4343	13.8101			21	-2.34	6.79	0.83	10.67	0.81	7.73	2.22	3.81571	1.75619		21	12.39	11.52	5.33	11.2	1.37	16.81	11.49	10.0157	1.91698
25											25	196.44	71.77			193.09	121.52	130.15	142.594	23.5205			25											25	14.1	7.82			-1.71	12.83	9.36	8.48	2.78884
	JDQ443 100mg/kg QD											JDQ443 100 QD/ TNO155 10 BID												JDQ443 100mg/kg QD											JDQ443 100 QD/ TNO155 10 BID
								mean	SEM										mean	SEM											mean	SEM										mean	SEM
0	320.52	219.87	204.94	204.16	192.2	202.81	202.78	221.04	16.8603		0	228.97	164.2	213.31	189.01	243.98	161.42	257.59	208.354	14.3672			0	0	0	0	0	0	0	0	0	0		0	0	0	0	0	0	0	0	0	0
4	265.66	123.04	202.62	149.06	145.11	210.07	204.03	185.656	18.5973		4	164.65	150.52	140.33	146.68	220.66	129.95	242.72	170.787	16.3929			4	0.87	5.19	2.99	2.45	3.66	4.8	5.88	3.69143	0.659348		4	5.56	7.5	4.68	13.01	1.69	7.76	5.22	6.48857	1.32681
7	293.51	126.55	209.93	151.03	172.15	120.83	205.47	182.781	22.6956		7	181.61	87.65	106.72	160.9	239.15	144.38	189.49	158.557	19.4599			7	6.49	5.63	4.85	4.9	3.25	11.79	9.66	6.65286	1.13817		7	4.7	10.42	6.38	11.38	-0.42	9.91	6.96	7.04714	1.54354
11	350.39	130.34	142.19	186.39	132.37	225.26	286.73	207.667	32.1156		11	171.65	157.81	109.69	108.69	226.87	113.9	203.3	155.987	18.0365			11	9.09	12.12	10.45	6.94	3.25	14.85	20.17	10.9814	2.07399		11	7.26	14.17	5.53	10.57	3.38	13.36	7.39	8.80857	1.52121
14	380.89	171.58	181.26	163.06	188.62	267.91	251.15	229.21	29.5319		14	189.98	128.66	113.5	139.69	237.34	133.06	278.04	174.324	23.7347			14	5.19	14.29	11.57	6.94	4.47	14.41	18.49	10.7657	2.01998		14	7.26	13.33	6.38	10.98	5.49	13.36	5.65	8.92143	1.33693
18	327.19	126.61	173.66	168.65	150.57	277.12	282.64	215.206	29.6173		18	173.93	146.38	128.78	164.35	287.25	144.78	227.32	181.827	21.2661			18	3.03		11.94	8.57	4.47	10.48	17.65	9.35667	2.16979		18	7.69	19.17	10.64	12.6	7.17	12.93	7.39	11.0843	1.63132
treatments stopped - 21	433.29	126.64	167.53	207.32	182.1	302.65	328.66	249.741	41.1169		treatments stopped - 21	109.77	189.42	151.62	161.1	270.14	177.33	267.9	189.611	22.5704			21	4.33	11.26	11.94	6.94	3.25	9.61	16.39	9.10286	1.74422		21	3.85	20	8.51	14.63	7.17	15.09	8.7	11.1357	2.11602
25											25												25											25
	IAG933 220mg/kg QD											IAG933 220 QD/ TNO155 10 BID												IAG933 220mg/kg QD											IAG933 220 QD/ TNO155 10 BID
								mean	SEM										mean	SEM											mean	SEM										mean	SEM
0	227.12	274.65	167.64	216.64	190.02	178.84	177.3	204.601	14.265		0	188.62	165.5	175.01	278.35	180.46	215.13	176.58	197.093	14.7866			0	0	0	0	0	0	0	0	0	0		0	0	0	0	0		0		0	0
4	326.34	544.1	312.16	227.42	209.5	327.79	349.7	328.144	41.2836		4	224.22	198.03	235.67	427.09	193	265.48	144.11	241.086	34.1833			4	-5.2	-2.26	0.89	-3.33	3.9	-2.06	-3.03	-1.58429	1.14532		4	-1.19	-1.22	3.95	-1.91		-5.97		-1.268	1.57729
7	413.99	756.31	393.95	478.21	272.89	359.96	388.98	437.756	57.9838		7	226	222.5	275.05	431.75	170.05	283.83	194.66	257.691	32.7972			7	-3.72	-1.88	0.89	-0.74	2.6	0.41	-3.46	-0.842857	0.881548		7	-1.98	0	3.07	1.53		-4.1		-0.296	1.26606
11	491.39	1019.68	442.85	535.18	329.84	657.07	548.99	575	83.2803		11	199.08	261.75	293.7	645.34	252.25	382.5	271.49	329.444	56.648			11	-5.2	1.5	4.89	-1.85	1.73	-1.23	1.73	0.224286	1.23222		11	-1.19	0.82	0.44	-10.31		-4.48		-2.944	2.06534
14	588.6	1306.28	586.46	671.68	365.11	804.15	753.01	725.041	110.744		14	271.21	236.58	301.83	757.66	223.35	476.64	284.43	364.529	72.7813			14	-7.43	-1.88	3.56	-1.11	0.87	-2.06	-1.3	-1.33571	1.26158		14	-1.19	-4.08	-1.32	-12.21		-2.61		-4.282	2.04968
18											18												18											18
treatments stopped - 21											treatments stopped - 21												21											21
25											25												25											25
	TNO155 10mg/kg BID											JDQ433 100 QD / IAG933 220 QD/ TNO155 10 BID												TNO155 10mg/kg BID											JDQ433 100 QD / IAG933 220 QD/ TNO155 10 BID
								mean	SEM										mean	SEM											mean	SEM										mean	SEM
0	211.08	325.22	194.9	209.95	206.31	208.95	223.72	225.733	16.8856		0	264.99	190.32	194.25	233.7	162.87	163.56	221.68	204.481	14.2446			0	0	0	0	0	0	0	0	0	0		0	0	0	0	0	0	0	0	0	0
4	386.78	511.4	186.24	417.85	279.92	266.28	307.55	336.574	41.1976		4	67.98	86.96	79.43	89.18	36.97	80.51	101.34	77.4814	7.77719			4	-1.24	-1.2	2.16	0	1.65	-1.69	2.61	0.327143	0.677614		4	1.22	8.33	7.59	-0.37	10.5	3.02	4.4	4.95571	1.50743
7	306.6	588.04	205.65	463.75	258.31	298.25	336.25	350.979	49.6632		7	86.92	104.45	65.26	57.04	34.31	70.9	44.09	66.1386	9.1353			7	1.65	1.2	1.29	2.75	2.47	-3.81	1.12	0.952857	0.829586		7	7.76	13.89	8.04	4.41	11.42	6.04	1.2	7.53714	1.60296
11	339.76	789.52	213.03	445.6	273.77	327.66	366.32	393.666	71.4497		11	59.17	115.68	43.47	33.72	30.58	57.1	30.88	52.9429	11.3789			11	3.31	0.4	4.74	-4.31	4.94	2.12	-2.24	1.28	1.3328		11	9.8	24.07	10.27	7.72	14.61	11.7	6.4	12.0814	2.23634
14	443.27	897.78	320.75	603.62	308.36	387.23	445.6	486.659	77.9913		14	53	92.11	41.28	32.01	20.1	54.2	43.35	48.0071	8.6051			14	2.07	0.8	6.9	-2.35	6.58	0.42	0	2.06	1.30772		14	10.61	25	14.73	8.46	14.61	15.09	8.8	13.9	2.13946
18											18	38.82	67.43	50.26	37.69	16.85	40.2	45.62	42.41	5.75552			18	0.41		6.03	-3.14	-0.41	0.85	-2.24	0.25	1.31557		18	3.67	25	13.39	4.41	5.94	11.32	8	10.2471	2.80139
treatments stopped - 21											treatments stopped - 21	49.09	118.45	66.67	27.8	29.79	42.26	26.51	51.51	12.4031			21											21	-4.08	24.54	14.73	10.66	7.76	12.45	8	10.58	3.25551
25											25	88.36	129.65		81.53	42.77	69.55		82.372	14.1501			25											25	-13.06	17.59		5.51	-3.2	7.17		2.802	5.16103
one-way ANOVA - Tumor volume day 4-25																							one-way ANOVA - % change in body weight day 4-25
Tukey's multiple comparisons test	Mean Diff.	95.00% CI of diff.	Below threshold?	Summary	Adjusted P Value																		Tukey's multiple comparisons test	Mean Diff.	95.00% CI of diff.	Below threshold?	Summary	Adjusted P Value
Vehicle vs. JDQ443 100mg/kg QD	0.2753	0.1549 to 0.3958	Yes	****	<0.0001																		Vehicle vs. JDQ443 100mg/kg QD	-0.02215	-0.03861 to -0.005696	Yes	**	0.0026
Vehicle vs. IAG933 220mg/kg QD	0.002357	-0.1323 to 0.1371	No	ns	>0.9999																		Vehicle vs. IAG933 220mg/kg QD	0.0132	-0.005199 to 0.03160	No	ns	0.319
Vehicle vs. TNO155 10mg/kg BID	0.09007	-0.04464 to 0.2248	No	ns	0.4043																		Vehicle vs. TNO155 10mg/kg BID	0.005848	-0.01141 to 0.02311	No	ns	0.9554
Vehicle vs. JDQ443 100 QD/ IAG933 220 QD	0.5006	0.3845 to 0.6167	Yes	****	<0.0001																		Vehicle vs. JDQ443 100 QD/ IAG933 220 QD	-0.02001	-0.03587 to -0.004153	Yes	**	0.0055
Vehicle vs. JDQ443 100 QD/ TNO155 10 BID	0.3284	0.2079 to 0.4489	Yes	****	<0.0001																		Vehicle vs. JDQ443 100 QD/ TNO155 10 BID	-0.02402	-0.04047 to -0.007563	Yes	***	0.0009
Vehicle vs. IAG933 220 QD/ TNO155 10 BID	0.1795	0.04484 to 0.3142	Yes	**	0.003																		Vehicle vs. IAG933 220 QD/ TNO155 10 BID	0.01859	0.0001927 to 0.03699	Yes	*	0.0461
Vehicle vs. JDQ433 100 QD / IAG933 220 QD/ TNO155 10 BID	0.5463	0.4302 to 0.6624	Yes	****	<0.0001																		Vehicle vs. JDQ433 100 QD / IAG933 220 QD/ TNO155 10 BID	-0.02326	-0.03911 to -0.007400	Yes	***	0.0008
JDQ443 100mg/kg QD vs. IAG933 220mg/kg QD	-0.273	-0.4077 to -0.1383	Yes	****	<0.0001																		JDQ443 100mg/kg QD vs. IAG933 220mg/kg QD	0.03535	0.01695 to 0.05375	Yes	****	<0.0001
JDQ443 100mg/kg QD vs. TNO155 10mg/kg BID	-0.1853	-0.3200 to -0.05057	Yes	**	0.002																		JDQ443 100mg/kg QD vs. TNO155 10mg/kg BID	0.028	0.01074 to 0.04526	Yes	***	0.0002
JDQ443 100mg/kg QD vs. JDQ443 100 QD/ IAG933 220 QD	0.2252	0.1091 to 0.3413	Yes	****	<0.0001																		JDQ443 100mg/kg QD vs. JDQ443 100 QD/ IAG933 220 QD	0.002141	-0.01372 to 0.01800	No	ns	0.9998
JDQ443 100mg/kg QD vs. JDQ443 100 QD/ TNO155 10 BID	0.05307	-0.06742 to 0.1736	No	ns	0.8438																		JDQ443 100mg/kg QD vs. JDQ443 100 QD/ TNO155 10 BID	-0.001867	-0.01832 to 0.01459	No	ns	>0.9999
JDQ443 100mg/kg QD vs. IAG933 220 QD/ TNO155 10 BID	-0.0958	-0.2305 to 0.03890	No	ns	0.3282																		JDQ443 100mg/kg QD vs. IAG933 220 QD/ TNO155 10 BID	0.04074	0.02234 to 0.05914	Yes	****	<0.0001
JDQ443 100mg/kg QD vs. JDQ433 100 QD / IAG933 220 QD/ TNO155 10 BID	0.271	0.1549 to 0.3871	Yes	****	<0.0001																		JDQ443 100mg/kg QD vs. JDQ433 100 QD / IAG933 220 QD/ TNO155 10 BID	-0.001106	-0.01696 to 0.01475	No	ns	>0.9999
IAG933 220mg/kg QD vs. TNO155 10mg/kg BID	0.08771	-0.05985 to 0.2353	No	ns	0.5525																		IAG933 220mg/kg QD vs. TNO155 10mg/kg BID	-0.007351	-0.02647 to 0.01177	No	ns	0.9162
IAG933 220mg/kg QD vs. JDQ443 100 QD/ IAG933 220 QD	0.4982	0.3674 to 0.6290	Yes	****	<0.0001																		IAG933 220mg/kg QD vs. JDQ443 100 QD/ IAG933 220 QD	-0.03321	-0.05107 to -0.01534	Yes	****	<0.0001
IAG933 220mg/kg QD vs. JDQ443 100 QD/ TNO155 10 BID	0.3261	0.1914 to 0.4608	Yes	****	<0.0001																		IAG933 220mg/kg QD vs. JDQ443 100 QD/ TNO155 10 BID	-0.03722	-0.05561 to -0.01882	Yes	****	<0.0001
IAG933 220mg/kg QD vs. IAG933 220 QD/ TNO155 10 BID	0.1772	0.02962 to 0.3247	Yes	**	0.0096																		IAG933 220mg/kg QD vs. IAG933 220 QD/ TNO155 10 BID	0.005392	-0.01476 to 0.02555	No	ns	0.988
IAG933 220mg/kg QD vs. JDQ433 100 QD / IAG933 220 QD/ TNO155 10 BID	0.5439	0.4131 to 0.6747	Yes	****	<0.0001																		IAG933 220mg/kg QD vs. JDQ433 100 QD / IAG933 220 QD/ TNO155 10 BID	-0.03646	-0.05432 to -0.01859	Yes	****	<0.0001
TNO155 10mg/kg BID vs. JDQ443 100 QD/ IAG933 220 QD	0.4105	0.2797 to 0.5413	Yes	****	<0.0001																		TNO155 10mg/kg BID vs. JDQ443 100 QD/ IAG933 220 QD	-0.02586	-0.04255 to -0.009170	Yes	***	0.0004
TNO155 10mg/kg BID vs. JDQ443 100 QD/ TNO155 10 BID	0.2383	0.1036 to 0.3730	Yes	****	<0.0001																		TNO155 10mg/kg BID vs. JDQ443 100 QD/ TNO155 10 BID	-0.02987	-0.04713 to -0.01261	Yes	****	<0.0001
TNO155 10mg/kg BID vs. IAG933 220 QD/ TNO155 10 BID	0.08947	-0.05809 to 0.2370	No	ns	0.5279																		TNO155 10mg/kg BID vs. IAG933 220 QD/ TNO155 10 BID	0.01274	-0.006377 to 0.03186	No	ns	0.41
TNO155 10mg/kg BID vs. JDQ433 100 QD / IAG933 220 QD/ TNO155 10 BID	0.4562	0.3254 to 0.5870	Yes	****	<0.0001																		TNO155 10mg/kg BID vs. JDQ433 100 QD / IAG933 220 QD/ TNO155 10 BID	-0.02911	-0.04579 to -0.01242	Yes	****	<0.0001
JDQ443 100 QD/ IAG933 220 QD vs. JDQ443 100 QD/ TNO155 10 BID	-0.1722	-0.2883 to -0.05606	Yes	***	0.0007																		JDQ443 100 QD/ IAG933 220 QD vs. JDQ443 100 QD/ TNO155 10 BID	-0.004008	-0.01986 to 0.01185	No	ns	0.9914
JDQ443 100 QD/ IAG933 220 QD vs. IAG933 220 QD/ TNO155 10 BID	-0.321	-0.4518 to -0.1902	Yes	****	<0.0001																		JDQ443 100 QD/ IAG933 220 QD vs. IAG933 220 QD/ TNO155 10 BID	0.0386	0.02074 to 0.05647	Yes	****	<0.0001
JDQ443 100 QD/ IAG933 220 QD vs. JDQ433 100 QD / IAG933 220 QD/ TNO155 10 BID	0.04572	-0.06582 to 0.1573	No	ns	0.886																		JDQ443 100 QD/ IAG933 220 QD vs. JDQ433 100 QD / IAG933 220 QD/ TNO155 10 BID	-0.003247	-0.01848 to 0.01199	No	ns	0.997
JDQ443 100 QD/ TNO155 10 BID vs. IAG933 220 QD/ TNO155 10 BID	-0.1489	-0.2836 to -0.01417	Yes	*	0.0216																		JDQ443 100 QD/ TNO155 10 BID vs. IAG933 220 QD/ TNO155 10 BID	0.04261	0.02421 to 0.06101	Yes	****	<0.0001
JDQ443 100 QD/ TNO155 10 BID vs. JDQ433 100 QD / IAG933 220 QD/ TNO155 10 BID	0.2179	0.1018 to 0.3340	Yes	****	<0.0001																		JDQ443 100 QD/ TNO155 10 BID vs. JDQ433 100 QD / IAG933 220 QD/ TNO155 10 BID	0.0007609	-0.01510 to 0.01662	No	ns	>0.9999
IAG933 220 QD/ TNO155 10 BID vs. JDQ433 100 QD / IAG933 220 QD/ TNO155 10 BID	0.3668	0.2360 to 0.4976	Yes	****	<0.0001																		IAG933 220 QD/ TNO155 10 BID vs. JDQ433 100 QD / IAG933 220 QD/ TNO155 10 BID	-0.04185	-0.05971 to -0.02398	Yes	****	<0.0001
