# Supplementary material for: Direct and selective pharmacological disruption of the YAP–TEAD interface by IAG933 inhibits Hippo-dependent and RAS–MAPK-altered cancers
Source: Nat Cancer. 2024 Apr 2;5(7):1102–20. doi: 10.1038/s43018-024-00754-9 (PMC11286534; doi:10.1038/s43018-024-00754-9)
Supplement: Supplementary file 19 — Statistical source data. [file 43018_2024_754_MOESM19_ESM.xlsx]

## Sheet: Fig S10a
cell line	Raw data					Effect measure (growth inhibition)					Compound1	Concentration of compound1 uM	Compound2	Concentration of compound2 uM			cell line	Raw data					Effect measure (growth inhibition)					Compound1	Concentration of compound1 uM	Compound2	Concentration of compound2 uM
				mean	SEM				mean	SEM											mean	SEM				mean	SEM
HPAF-II	447466			447466	#DIV/0!	-0.0492551	-0.0284081	0.0776631	0	0.0392951	MRTX1133	0	IAG933	0			Panc 04.03	573416	572916	573166	573166	144.338	0	0	0	0	0	MRTX1133	0	IAG933	0
	59354	56393	48522	54756.3	3232.24	0.981538	0.989027	1.06788	1.01282	0.0276187	MRTX1133	0	IAG933	10				193120	203560	198340	198340	3013.77	1.14764	1.10157	1.1246	1.1246	0.0133016	MRTX1133	0	IAG933	10
	73328	66544	69870	69914	1958.5	0.946198	0.963355	0.954943	0.954832	0.00495305	MRTX1133	0	IAG933	3.33333				226560	205800	216180	216180	5992.9	1.00005	1.09168	1.04587	1.04587	0.0264503	MRTX1133	0	IAG933	3.33333
	110362	98714	120678	109918	6344.35	0.852539	0.881997	0.826449	0.853662	0.0160449	MRTX1133	0	IAG933	1.11111				274600	278440	276520	276520	1108.51	0.861529	0.850241	0.855889	0.855886	0.00325832	MRTX1133	0	IAG933	1.11111
	400161	311980	257501	323214	41563.7	0.119635	0.342645	0.480423	0.314234	0.105115	MRTX1133	0	IAG933	0.37037				315640	429800	372720	372720	32955.2	0.743204	0.413219	0.578331	0.578252	0.0952585	MRTX1133	0	IAG933	0.37037
	359106	370026	504284	411139	46679.2	0.223463	0.195847	-0.143693	0.0918724	0.118052	MRTX1133	0	IAG933	0.123457				533040	521280	527160	527160	3394.82	0.11641	0.149089	0.132737	0.132745	0.00943364	MRTX1133	0	IAG933	0.123457
	498718	478163	475420	484100	7351.6	-0.129616	-0.0776326	-0.0706956	-0.0926482	0.0185923	MRTX1133	0	IAG933	0.0411523				455760	569440	512600	512600	32816.6	0.339219	0.0100363	0.174746	0.174667	0.0950268	MRTX1133	0	IAG933	0.0411523
	21356	21456	22014	21608.7	204.712	1.59001	1.58809	1.57736	1.58515	0.00393453	MRTX1133	0.00411523	IAG933	10				603640	568440	586040	586040	10161.4	-0.08714	0.0129236	-0.0371443	-0.0371203	0.0288859	MRTX1133	0.00411523	IAG933	0.0137174
	29960	22825	28842	27209	2215.63	1.42464	1.56178	1.44613	1.47752	0.042584	MRTX1133	0.00411523	IAG933	3.33333				509880	610520	560200	560200	29052.3	0.183183	-0.108574	0.0374098	0.0373396	0.0842231	MRTX1133	0.00411523	IAG933	0.00457247
	24442	50224	27518	34061.3	8129.97	1.5307	1.03517	1.47158	1.34582	0.156256	MRTX1133	0.00411523	IAG933	1.11111				609320	552680	581000	581000	16350.6	-0.103516	0.0584275	-0.0226028	-0.0225639	0.0467491	MRTX1133	0.00411523	IAG933	0.00152416
	16801	31915	27030	25248.7	4453.02	1.67756	1.38707	1.48096	1.51519	0.0855861	MRTX1133	0.00411523	IAG933	0.37037				161440	207240	184340	184340	13221.3	1.28747	1.08532	1.1864	1.1864	0.0583537	MRTX1133	0.00152416	IAG933	10
	137307	61307	62288	86967.3	25171.4	0.784395	0.976599	0.974118	0.911704	0.0636587	MRTX1133	0.00411523	IAG933	0.123457				202520	226360	214440	214440	6882.02	1.10616	1.00094	1.05355	1.05355	0.0303745	MRTX1133	0.00152416	IAG933	3.33333
	67924	215307	252634	178622	56388	0.959865	0.587132	0.492732	0.679909	0.142606	MRTX1133	0.00411523	IAG933	0.0411523				218720	242520	230620	230620	6870.47	1.03466	0.953953	0.988321	0.99231	0.023382	MRTX1133	0.00152416	IAG933	1.11111
	10741	18879	13173	14264.3	2411.78	1.79403	1.63762	1.74729	1.72631	0.0463539	MRTX1133	0.0123457	IAG933	10				341800	372400	357100	357100	8833.46	0.667781	0.57895	0.623398	0.623377	0.0256433	MRTX1133	0.00152416	IAG933	0.37037
	17399	21807	17818	19008	1404.72	1.66606	1.58134	1.65801	1.63514	0.0269984	MRTX1133	0.0123457	IAG933	3.33333				500360	514280	507320	507320	4018.36	0.210631	0.1693	0.18998	0.18997	0.0119312	MRTX1133	0.00152416	IAG933	0.123457
	29719	35523	34016	33086	1738.8	1.42927	1.31772	1.34669	1.36456	0.0334194	MRTX1133	0.0123457	IAG933	1.11111				445520	500080	472800	472800	15750.1	0.368742	0.2103	0.289578	0.28954	0.0457384	MRTX1133	0.00152416	IAG933	0.0411523
	34966	21575	28838	28459.7	3870.27	1.32843	1.5858	1.44621	1.45348	0.0743859	MRTX1133	0.0123457	IAG933	0.37037				573640	573280	573460	573460	103.923	-0.000645823	-0.00105098	-0.000848255	-0.000848352	0.000116958	MRTX1133	0.00152416	IAG933	0.0137174
	70144	33971	32575	45563.3	12296.9	0.95425	1.34755	1.37438	1.22539	0.135793	MRTX1133	0.0123457	IAG933	0.123457				533440	548600	541020	541020	4376.32	0.115256	0.0702077	0.0927483	0.0927375	0.0130045	MRTX1133	0.00152416	IAG933	0.00457247
	132951	107860	103255	114689	9227.43	0.795411	0.858866	0.870512	0.841596	0.0233362	MRTX1133	0.0123457	IAG933	0.0411523				597360	631120	614240	614240	9745.67	-0.0690339	-0.168053	-0.118508	-0.118531	0.0285842	MRTX1133	0.00152416	IAG933	0.00152416
	7927	11947	10655	10176.3	1184.9	1.84811	1.77085	1.79568	1.80488	0.0227735	MRTX1133	0.037037	IAG933	10				157120	147520	152320	152320	2771.28	1.30653	1.3489	1.32772	1.32772	0.0122313	MRTX1133	0.00457247	IAG933	10
	11500	11582	14339	12473.7	932.967	1.77944	1.77786	1.72487	1.76073	0.0179314	MRTX1133	0.037037	IAG933	3.33333				164840	189040	176940	176940	6985.94	1.27246	1.16565	1.21906	1.21906	0.0308332	MRTX1133	0.00457247	IAG933	3.33333
	19087	25372	22680	22379.7	1820.53	1.63362	1.51282	1.56456	1.57033	0.0349902	MRTX1133	0.037037	IAG933	1.11111				210960	222520	216740	216740	3337.08	1.06891	1.01788	1.04339	1.04339	0.0147286	MRTX1133	0.00457247	IAG933	1.11111
	30085	41129	24735	31983	4826.75	1.42224	1.20998	1.52507	1.38576	0.0927692	MRTX1133	0.037037	IAG933	0.37037				341360	337360	339360	339360	1154.7	0.66905	0.680121	0.674582	0.674584	0.00319605	MRTX1133	0.00457247	IAG933	0.37037
	58878	28741	49656	45758.3	8915.41	0.982742	1.44807	1.04609	1.15897	0.145704	MRTX1133	0.037037	IAG933	0.123457				498600	463720	481160	481160	10069	0.215705	0.315282	0.265458	0.265482	0.0287454	MRTX1133	0.00457247	IAG933	0.123457
	81132	52528	75629	69763	8762.7	0.926462	0.998801	0.940379	0.955214	0.0221609	MRTX1133	0.037037	IAG933	0.0411523				477600	526080	501840	501840	13995	0.276251	0.13523	0.205791	0.205757	0.0407093	MRTX1133	0.00457247	IAG933	0.0411523
	5488	5026	6846	5786.67	546.199	1.89499	1.90387	1.86889	1.88925	0.0104978	MRTX1133	0.111111	IAG933	10				579840	560160	570000	570000	5681.13	-0.0185213	0.0368304	0.00913461	0.00914792	0.0159787	MRTX1133	0.00457247	IAG933	0.0137174
	9028	7917	8263	8402.67	328.233	1.82695	1.8483	1.84165	1.83897	0.00630857	MRTX1133	0.111111	IAG933	3.33333				502040	537840	519940	519940	10334.6	0.205787	0.101275	0.153569	0.153544	0.03017	MRTX1133	0.00457247	IAG933	0.00457247
	11758	12864	17852	14158	1874.39	1.77448	1.75322	1.65736	1.72835	0.0360254	MRTX1133	0.111111	IAG933	1.11111				601480	557280	579380	579380	12759.4	-0.0809125	0.0451459	-0.0179288	-0.0178984	0.0363899	MRTX1133	0.00457247	IAG933	0.00152416
	24402	38860	22776	28679.3	5111.93	1.53147	1.25359	1.56272	1.44926	0.0982503	MRTX1133	0.111111	IAG933	0.37037				82200	88280	85240	85240	1755.14	1.6372	1.61037	1.62378	1.62378	0.00774652	MRTX1133	0.0137174	IAG933	10
	38180	55033	56897	50036.7	5952.7	1.26666	0.992466	0.987752	1.08229	0.0921922	MRTX1133	0.111111	IAG933	0.123457				119800	126080	122940	122940	1812.88	1.47125	1.44353	1.45739	1.45739	0.00800134	MRTX1133	0.0137174	IAG933	3.33333
	79408	78724	65880	74670.7	4399.77	0.930822	0.932551	0.965034	0.942802	0.011127	MRTX1133	0.111111	IAG933	0.0411523				165680	189360	177520	177520	6835.83	1.26875	1.16424	1.2165	1.2165	0.0301707	MRTX1133	0.0137174	IAG933	1.11111
	6375	4318	3415	4702.67	875.857	1.87794	1.91748	1.93483	1.91008	0.0168338	MRTX1133	0.333333	IAG933	10				287480	275760	281620	281620	3383.27	0.824394	0.857979	0.841174	0.841182	0.00969535	MRTX1133	0.0137174	IAG933	0.37037
	9032	6297	4752	6693.67	1251.35	1.82687	1.87944	1.90914	1.87182	0.0240506	MRTX1133	0.333333	IAG933	3.33333				424960	409320	417140	417140	4514.88	0.42802	0.472351	0.450169	0.45018	0.0127975	MRTX1133	0.0137174	IAG933	0.123457
	12319	8844	9112	10091.7	1116.35	1.7637	1.83049	1.82534	1.80651	0.021456	MRTX1133	0.333333	IAG933	1.11111				413040	437920	425480	425480	7182.24	0.462387	0.389774	0.426107	0.426089	0.0209613	MRTX1133	0.0137174	IAG933	0.0411523
	15584	21067	18638	18429.7	1586.23	1.70095	1.59556	1.64225	1.64625	0.030487	MRTX1133	0.333333	IAG933	0.37037				525800	516240	521020	521020	2759.73	0.137284	0.163641	0.150453	0.150459	0.00760866	MRTX1133	0.0137174	IAG933	0.0137174
	41759	37393	36233	38461.7	1682.33	1.19787	1.28178	1.30408	1.26124	0.0323341	MRTX1133	0.333333	IAG933	0.123457				505080	519520	512300	512300	4168.47	0.197022	0.15417	0.175612	0.175602	0.0123703	MRTX1133	0.0137174	IAG933	0.00457247
	49406	58212	64509	57375.7	4379.87	1.05089	0.984426	0.968501	1.00127	0.0252324	MRTX1133	0.333333	IAG933	0.0411523				561800	513400	537600	537600	13971.9	0.0334906	0.171841	0.102616	0.102649	0.0399383	MRTX1133	0.0137174	IAG933	0.00152416
	3961	2933	4025	3639.67	353.816	1.92434	1.9441	1.92311	1.93051	0.00680027	MRTX1133	1	IAG933	10				61640	61400	61520	61520	69.282	1.72795	1.729	1.72847	1.72847	0.000305784	MRTX1133	0.0411523	IAG933	10
	6373	7242	6063	6559.33	352.869	1.87798	1.86128	1.88394	1.8744	0.00678208	MRTX1133	1	IAG933	3.33333				81160	88600	84880	84880	2147.74	1.64179	1.60895	1.62537	1.62537	0.0094793	MRTX1133	0.0411523	IAG933	3.33333
	6221	9315	7560	7698.67	895.848	1.8809	1.82144	1.85517	1.8525	0.017218	MRTX1133	1	IAG933	1.11111				137360	126560	131960	131960	3117.69	1.39375	1.44141	1.41758	1.41758	0.0137603	MRTX1133	0.0411523	IAG933	1.11111
	11548	11899	10745	11397.3	341.543	1.77852	1.77177	1.79395	1.78141	0.00656438	MRTX1133	1	IAG933	0.37037				201320	245600	223460	223460	12782.5	1.11145	0.94506	1.01374	1.02342	0.0482765	MRTX1133	0.0411523	IAG933	0.37037
	23294	28420	25613	25775.7	1481.98	1.55276	1.45424	1.50819	1.50506	0.0284834	MRTX1133	1	IAG933	0.123457				301840	296800	299320	299320	1454.92	0.782992	0.79723	0.790106	0.790109	0.00411037	MRTX1133	0.0411523	IAG933	0.123457
	33453	23945	31554	29650.7	2905.03	1.35751	1.54025	1.39401	1.43059	0.055834	MRTX1133	1	IAG933	0.0411523				292920	344400	318660	318660	14861	0.808709	0.659795	0.734306	0.73427	0.0429879	MRTX1133	0.0411523	IAG933	0.0411523
	46294	36199	53634	45375.7	5053.95	1.11071	1.30473	0.996004	1.13715	0.0900967	MRTX1133	1	IAG933	0				441720	420280	431000	431000	6189.19	0.379698	0.440706	0.41018	0.410195	0.0176116	MRTX1133	0.0411523	IAG933	0.0137174
	60466	61628	57115	59736.3	1352.91	0.978726	0.975787	0.987201	0.980571	0.00342152	MRTX1133	0.333333	IAG933	0				406000	443760	424880	424880	10900.4	0.482684	0.372912	0.427838	0.427811	0.0316883	MRTX1133	0.0411523	IAG933	0.00457247
	127514	92509	90399	103474	12035.4	0.809161	0.897689	0.903025	0.869958	0.0304377	MRTX1133	0.111111	IAG933	0				424400	447440	435920	435920	6651.08	0.429634	0.362287	0.395985	0.395969	0.0194414	MRTX1133	0.0411523	IAG933	0.00152416
	133871	64814	79782	92822.3	20974.2	0.793084	0.96773	0.929876	0.896897	0.053044	MRTX1133	0.037037	IAG933	0				51200	54680	52940	52940	1004.59	1.77402	1.75866	1.76634	1.76634	0.00443386	MRTX1133	0.123457	IAG933	10
	294293	83319	98371	158661	67955.1	0.387376	0.920931	0.882864	0.73039	0.171859	MRTX1133	0.0123457	IAG933	0				52880	72520	62700	62700	5669.58	1.76661	1.67993	1.72327	1.72327	0.0250233	MRTX1133	0.123457	IAG933	3.33333
	180505	228247	157034	188595	20951.6	0.675147	0.554407	0.734505	0.654686	0.0529868	MRTX1133	0.00411523	IAG933	0				119720	129320	124520	124520	2771.28	1.4716	1.42923	1.45042	1.45042	0.0122313	MRTX1133	0.123457	IAG933	1.11111
SW1990	600424			600424	#DIV/0!	-0.0291299	0.0125591	0.0165708	-2.42861e-17	0.0146109	MRTX1133	0	IAG933	0				186400	157600	172000	172000	8313.84	1.1773	1.30442	1.24086	1.24086	0.036694	MRTX1133	0.123457	IAG933	0.37037
	93467	85719	84366	87850.7	2835.2	0.934149	0.948426	0.950919	0.944498	0.0052243	MRTX1133	0	IAG933	5.4				238680	244960	241820	241820	1812.88	0.965091	0.946908	0.956006	0.956002	0.00524888	MRTX1133	0.123457	IAG933	0.123457
	190773	189791	185248	188604	1701.78	0.754847	0.756656	0.765028	0.758844	0.00313579	MRTX1133	0	IAG933	1.8				203760	242640	223200	223200	11223.7	1.10068	0.953607	1.01488	1.02306	0.0426536	MRTX1133	0.123457	IAG933	0.0411523
	311361	364585	341309	339085	15404.6	0.532644	0.434571	0.47746	0.481558	0.0283855	MRTX1133	0	IAG933	0.6				303920	359560	331740	331740	16061.9	0.776995	0.616023	0.696567	0.696528	0.0464685	MRTX1133	0.123457	IAG933	0.0137174
	444163	507797	591219	514393	42579.3	0.287936	0.17068	0.0169615	0.158526	0.0784592	MRTX1133	0	IAG933	0.2				309480	350520	330000	330000	11847.2	0.760965	0.642125	0.701587	0.701559	0.0343062	MRTX1133	0.123457	IAG933	0.00457247
	609418	564711	571104	581744	13959.4	-0.0165731	0.0658067	0.0540266	0.03442	0.0257223	MRTX1133	0	IAG933	0.0666667				345920	376000	360960	360960	8683.35	0.655903	0.568556	0.612261	0.61224	0.0252149	MRTX1133	0.123457	IAG933	0.00152416
	573288	601030	634610	602976	17728.9	0.0500022	-0.00111686	-0.0629933	-0.00470267	0.0326682	MRTX1133	0	IAG933	0.0222222				48240	45320	46780	46780	842.931	1.78709	1.79998	1.79353	1.79353	0.00372037	MRTX1133	0.37037	IAG933	10
	65769	91525	81151	79481.7	7481.82	0.985187	0.937727	0.956843	0.959919	0.0137864	MRTX1133	0.00411523	IAG933	5.4				41920	56800	49360	49360	4295.49	1.81498	1.74931	1.78214	1.78214	0.0189586	MRTX1133	0.37037	IAG933	3.33333
	158863	159657	160427	159649	451.506	0.813646	0.812183	0.810764	0.812198	0.000831971	MRTX1133	0.00411523	IAG933	1.8				83760	94880	89320	89320	3210.07	1.63032	1.58124	1.60578	1.60578	0.014168	MRTX1133	0.37037	IAG933	1.11111
	310790	255431	257928	274716	18051.2	0.533696	0.635704	0.631103	0.600168	0.0332623	MRTX1133	0.00411523	IAG933	0.6				152000	149960	150980	150980	588.897	1.32913	1.33814	1.33363	1.33363	0.00259916	MRTX1133	0.37037	IAG933	0.37037
	436373	385065	369835	397091	20127.1	0.30229	0.396833	0.424897	0.374673	0.0370873	MRTX1133	0.00411523	IAG933	0.2				168680	183840	176260	176260	4376.32	1.25551	1.1886	1.22206	1.22206	0.0193153	MRTX1133	0.37037	IAG933	0.123457
	494751	431247	484773	470257	19716.5	0.194719	0.311735	0.213105	0.239853	0.0363308	MRTX1133	0.00411523	IAG933	0.0666667				164000	189240	176620	176620	7286.16	1.27617	1.16477	1.22047	1.22047	0.0321583	MRTX1133	0.37037	IAG933	0.0411523
	442806	465628	509796	472743	19662.9	0.290436	0.248383	0.166996	0.235272	0.036232	MRTX1133	0.00411523	IAG933	0.0222222				275320	275320	275320	275320	0	0.859453	0.85925	0.859351	0.859351	5.85726e-05	MRTX1133	0.37037	IAG933	0.0137174
	55266	63968	70903	63379	4523.61	1.0427	0.988505	0.975726	1.00231	0.0205278	MRTX1133	0.0123457	IAG933	5.4				271080	270720	270900	270900	103.923	0.871677	0.872531	0.872104	0.872104	0.000246579	MRTX1133	0.37037	IAG933	0.00457247
	146672	101899	104487	117686	14512.2	0.83611	0.918611	0.913842	0.889521	0.0267411	MRTX1133	0.0123457	IAG933	1.8				289040	284040	286540	286540	1443.38	0.819896	0.834072	0.826979	0.826983	0.00409241	MRTX1133	0.37037	IAG933	0.00152416
	192143	224359	239798	218767	14038.1	0.752322	0.692959	0.66451	0.703264	0.0258674	MRTX1133	0.0123457	IAG933	0.6				38680	49760	44220	44220	3198.52	1.82928	1.78038	1.80483	1.80483	0.014117	MRTX1133	1.11111	IAG933	10
	279342	279544	283900	280929	1486.81	0.591644	0.591272	0.583246	0.588721	0.00273968	MRTX1133	0.0123457	IAG933	0.2				41920	48800	45360	45360	1986.08	1.81498	1.78462	1.7998	1.7998	0.0087658	MRTX1133	1.11111	IAG933	3.33333
	354492	344177	324949	341206	8656.74	0.453169	0.472176	0.507606	0.47765	0.0159514	MRTX1133	0.0123457	IAG933	0.0666667				70960	91520	81240	81240	5935.16	1.68681	1.59607	1.64144	1.64144	0.0261955	MRTX1133	1.11111	IAG933	1.11111
	321812	397385	399850	373016	25611.7	0.513387	0.374131	0.369589	0.419036	0.0471937	MRTX1133	0.0123457	IAG933	0.0222222				124080	110760	117420	117420	3845.15	1.45236	1.51115	1.48175	1.48175	0.016971	MRTX1133	1.11111	IAG933	0.37037
	63270	58204	52581	58018.3	3087.04	0.989791	0.999126	1.08923	1.02605	0.0317038	MRTX1133	0.037037	IAG933	5.4				161000	165000	163000	163000	1154.7	1.28941	1.27175	1.28058	1.28058	0.0050964	MRTX1133	1.11111	IAG933	0.123457
	77833	69199	79846	75626	3265.62	0.962957	0.978866	0.959247	0.967023	0.00601742	MRTX1133	0.037037	IAG933	1.8				143840	151600	147720	147720	2240.12	1.36515	1.3309	1.34802	1.34802	0.00988701	MRTX1133	1.11111	IAG933	0.0411523
	136677	122960	148566	136068	7398.09	0.854527	0.879803	0.83262	0.85565	0.0136322	MRTX1133	0.037037	IAG933	0.6				219160	231000	225080	225080	3417.91	1.03271	0.987215	1.00659	1.00884	0.0131825	MRTX1133	1.11111	IAG933	0.0137174
	230542	200496	180342	203793	14585	0.681566	0.736931	0.774068	0.730855	0.0268751	MRTX1133	0.037037	IAG933	0.2				208960	193240	201100	201100	4537.97	1.07773	1.14711	1.11242	1.11242	0.0200288	MRTX1133	1.11111	IAG933	0.00457247
	236039	222763	237470	232091	4682.09	0.671437	0.6959	0.6688	0.678712	0.0086275	MRTX1133	0.037037	IAG933	0.0666667				233240	249920	241580	241580	4815.1	0.980775	0.932587	0.956699	0.956687	0.0139107	MRTX1133	1.11111	IAG933	0.00152416
	272075	250863	235809	252916	10519.3	0.605035	0.644121	0.671861	0.640339	0.0193834	MRTX1133	0.037037	IAG933	0.0222222				36120	44280	40200	40200	2355.59	1.84058	1.80457	1.82257	1.82257	0.0103966	MRTX1133	3.33333	IAG933	10
	44183	37607	31966	37918.7	3530.19	1.23476	1.34872	1.44647	1.34332	0.0611759	MRTX1133	0.111111	IAG933	5.4				40760	48880	44820	44820	2344.04	1.8201	1.78426	1.80218	1.80218	0.0103457	MRTX1133	3.33333	IAG933	3.33333
	50795	49904	57537	52745.3	2409.6	1.12018	1.13562	1.00334	1.08638	0.0417569	MRTX1133	0.111111	IAG933	1.8				69560	77400	73480	73480	2263.21	1.69299	1.65839	1.67569	1.67569	0.00998894	MRTX1133	3.33333	IAG933	1.11111
	92806	83975	105642	94141	6290.24	0.935367	0.951639	0.911714	0.932907	0.0115908	MRTX1133	0.111111	IAG933	0.6				109880	94840	102360	102360	4341.67	1.51503	1.58141	1.54822	1.54822	0.0191624	MRTX1133	3.33333	IAG933	0.37037
	134225	150740	139582	141516	4864.52	0.859046	0.828614	0.849174	0.845611	0.00896365	MRTX1133	0.111111	IAG933	0.2				154000	158920	156460	156460	1420.28	1.3203	1.29859	1.30945	1.30945	0.00626857	MRTX1133	3.33333	IAG933	0.123457
	204734	201668	191200	199201	4097.08	0.729121	0.734771	0.75406	0.739318	0.00754951	MRTX1133	0.111111	IAG933	0.0666667				150440	149040	149740	149740	404.145	1.33602	1.3422	1.33911	1.33911	0.00178374	MRTX1133	3.33333	IAG933	0.0411523
	250398	217442	202470	223437	14156.6	0.644978	0.705705	0.733293	0.694659	0.0260857	MRTX1133	0.111111	IAG933	0.0222222				241480	196560	219020	219020	12967.3	0.957018	1.13246	1.03333	1.04094	0.0507886	MRTX1133	3.33333	IAG933	0.0137174
	30258	24244	20640	25047.3	2805.38	1.47607	1.58029	1.64274	1.56637	0.0486155	MRTX1133	0.333333	IAG933	5.4				186040	227240	206640	206640	11893.4	1.17889	0.998071	1.08797	1.08831	0.0521988	MRTX1133	3.33333	IAG933	0.00457247
	44821	35818	39930	40189.7	2602.18	1.2237	1.37972	1.30846	1.30396	0.0450942	MRTX1133	0.333333	IAG933	1.8				253480	219280	236380	236380	9872.69	0.92242	1.03218	0.971702	0.975435	0.031741	MRTX1133	3.33333	IAG933	0.00152416
	62904	70955	62256	65371.7	2797.93	0.990466	0.975631	0.99166	0.985919	0.00515562	MRTX1133	0.333333	IAG933	0.6				36280	57800	47040	47040	6212.29	1.83987	1.74489	1.79238	1.79238	0.0274186	MRTX1133	10	IAG933	10
	121339	125591	115813	120914	2830.64	0.88279	0.874955	0.892973	0.883573	0.0052159	MRTX1133	0.333333	IAG933	0.2				40040	55800	47920	47920	4549.52	1.82328	1.75372	1.7885	1.7885	0.0200798	MRTX1133	10	IAG933	3.33333
	176646	172142	157851	168880	5665.54	0.780878	0.789177	0.815511	0.795189	0.0104397	MRTX1133	0.333333	IAG933	0.0666667				72760	80400	76580	76580	2205.48	1.67887	1.64515	1.66201	1.66201	0.00973412	MRTX1133	10	IAG933	1.11111
	179141	183962	186629	183244	2191.21	0.776281	0.767397	0.762483	0.76872	0.00403765	MRTX1133	0.333333	IAG933	0.0222222				95920	86120	91020	91020	2829.02	1.57665	1.6199	1.59827	1.59827	0.0124862	MRTX1133	10	IAG933	0.37037
	23227	20408	24268	22634.3	1153.02	1.59791	1.64676	1.57987	1.60818	0.019981	MRTX1133	1	IAG933	5.4				123600	135200	129400	129400	3348.63	1.45448	1.40328	1.42888	1.42888	0.0147795	MRTX1133	10	IAG933	0.123457
	34927	37503	29909	34113	2229.66	1.39516	1.35052	1.48212	1.40926	0.0386386	MRTX1133	1	IAG933	1.8				93440	105440	99440	99440	3464.1	1.58759	1.53463	1.56111	1.56111	0.0152892	MRTX1133	10	IAG933	0.0411523
	47733	58751	53804	53429.3	3186.13	1.17324	0.998118	1.06803	1.0798	0.050894	MRTX1133	1	IAG933	0.6				182960	202600	192780	192780	5669.58	1.19249	1.1058	1.14914	1.14914	0.0250233	MRTX1133	10	IAG933	0.0137174
	103282	102281	96742	100768	2033.8	0.916063	0.917907	0.928114	0.920695	0.0037476	MRTX1133	1	IAG933	0.2				156680	184760	170720	170720	8106	1.30848	1.18454	1.24651	1.24651	0.0357767	MRTX1133	10	IAG933	0.00457247
	135398	153180	170167	152915	10037.8	0.856884	0.824118	0.792817	0.824606	0.0184963	MRTX1133	1	IAG933	0.0666667				208840	207800	208320	208320	300.222	1.07826	1.08285	1.08056	1.08056	0.00132506	MRTX1133	10	IAG933	0.00152416
	188858	205400	190384	194881	5278.08	0.758376	0.727894	0.755564	0.747278	0.0097257	MRTX1133	1	IAG933	0.0222222				509560	550880	530220	530220	11928.1	0.184106	0.0636246	0.123909	0.12388	0.0347799	MRTX1133	0.00152416	IAG933	0
	202443	196596	222026	207022	7689.7	0.733343	0.744117	0.697258	0.724906	0.0141695	MRTX1133	1	IAG933	0				548680	509760	529220	529220	11235.2	0.0713174	0.18235	0.126794	0.126821	0.0320525	MRTX1133	0.00457247	IAG933	0
	239566	210596	165200	205121	21641.5	0.664938	0.71832	0.801969	0.728409	0.0398778	MRTX1133	0.333333	IAG933	0				476440	481040	478740	478740	1327.91	0.279595	0.265274	0.27244	0.272436	0.00413429	MRTX1133	0.0137174	IAG933	0
	227189	254451	214773	232138	11718.3	0.687745	0.63751	0.710623	0.678626	0.0215928	MRTX1133	0.111111	IAG933	0				389080	419520	404300	404300	8787.27	0.531467	0.442901	0.487216	0.487194	0.0255668	MRTX1133	0.0411523	IAG933	0
	249212	281345	281883	270813	10801.8	0.647164	0.587954	0.586962	0.60736	0.019904	MRTX1133	0.037037	IAG933	0				296640	396520	346580	346580	28832.9	0.797984	0.509309	0.65375	0.653681	0.0833334	MRTX1133	0.123457	IAG933	0
	390420	437288	445975	424561	17253.7	0.386966	0.300604	0.284597	0.324055	0.0317927	MRTX1133	0.0123457	IAG933	0				267040	241480	254260	254260	7378.54	0.883325	0.956956	0.920114	0.920132	0.0212554	MRTX1133	0.37037	IAG933	0
	498302	449096	449796	465731	16286.6	0.188176	0.278846	0.277556	0.248192	0.0300106	MRTX1133	0.00411523	IAG933	0				204560	202440	203500	203500	611.991	1.09715	1.10651	1.10183	1.10183	0.00270109	MRTX1133	1.11111	IAG933	0
ASPC1	626080			626080	#DIV/0!	-0.0146605	0.0406187	-0.0259582	-5.43547e-17	0.0205696	MRTX1133	0	IAG933	0				217200	196920	207060	207060	5854.33	1.04136	1.13087	1.08612	1.08612	0.0258387	MRTX1133	3.33333	IAG933	0
	277225	219048	255823	250699	16988.6	0.609835	0.711535	0.647248	0.656206	0.0296979	MRTX1133	0	IAG933	5.4				176080	164840	170460	170460	3244.71	1.22285	1.27246	1.24766	1.24766	0.0143209	MRTX1133	10	IAG933	0
	305402	295880	278423	293235	7899.65	0.560579	0.577225	0.607741	0.581848	0.0138094	MRTX1133	0	IAG933	1.8			SU.86.86	408860	410824	409842	409842	566.958	0	0	0	0	0	MRTX1133	0	IAG933	0
	409112	446546	437370	431009	11264.5	0.379283	0.313844	0.329885	0.341004	0.0196916	MRTX1133	0	IAG933	0.6				229400	217760	223580	223580	3360.18	0.616823	0.659131	0.638048	0.638001	0.0122136	MRTX1133	0	IAG933	10
	530385	596172	558604	561720	19054.9	0.167285	0.0522818	0.117955	0.112507	0.03331	MRTX1133	0	IAG933	0.2				245640	246680	246160	246160	300.222	0.561004	0.560397	0.560699	0.5607	0.000175243	MRTX1133	0	IAG933	3.33333
	657923	766789	576485	667066	55125.9	-0.0556656	-0.245975	0.0866968	-0.0716479	0.096366	MRTX1133	0	IAG933	0.0666667				291040	291920	291480	291480	254.034	0.40496	0.405945	0.405454	0.405453	0.00028449	MRTX1133	0	IAG933	1.11111
	585296	587587	550639	574507	11952.5	0.0712942	0.0672893	0.131878	0.090154	0.0208942	MRTX1133	0	IAG933	0.0222222				347680	384640	366160	366160	10669.4	0.210282	0.0893937	0.149634	0.14977	0.0348975	MRTX1133	0	IAG933	0.37037
	200629	176691	177198	184839	7896.19	0.743734	0.78558	0.784693	0.771336	0.0138034	MRTX1133	0.00411523	IAG933	5.4				449960	394960	422460	422460	15877.1	-0.141265	0.0541606	-0.0432235	-0.0434426	0.0564146	MRTX1133	0	IAG933	0.123457
	265525	274845	261989	267453	3834.37	0.630288	0.613996	0.63647	0.626918	0.00670288	MRTX1133	0.00411523	IAG933	1.8				387200	433440	410320	410320	13348.3	0.0744477	-0.0772123	-0.00163741	-0.00146735	0.0437805	MRTX1133	0	IAG933	0.0411523
	388728	318475	357481	354895	20321.5	0.414916	0.537726	0.469539	0.474061	0.0355241	MRTX1133	0.00411523	IAG933	0.6				448160	453040	450600	450600	1408.73	-0.135078	-0.144128	-0.139618	-0.139608	0.00261242	MRTX1133	0.00411523	IAG933	0.0137174
	519043	499981	497992	505672	6710.11	0.187112	0.220434	0.223911	0.210486	0.01173	MRTX1133	0.00411523	IAG933	0.2				444560	475400	459980	459980	8902.74	-0.122705	-0.220466	-0.17175	-0.17164	0.0282214	MRTX1133	0.00411523	IAG933	0.00457247
	530694	610630	542970	561431	24853.3	0.166744	0.0270077	0.145285	0.113012	0.0434462	MRTX1133	0.00411523	IAG933	0.0666667				461960	429200	445580	445580	9457	-0.18251	-0.0627367	-0.122422	-0.122556	0.0345757	MRTX1133	0.00411523	IAG933	0.00152416
	552914	560246	552704	555288	2479.74	0.127901	0.115084	0.128269	0.123751	0.00433485	MRTX1133	0.00411523	IAG933	0.0222222				198840	224880	211860	211860	7517.1	0.72186	0.634823	0.678196	0.678293	0.0251255	MRTX1133	0.00152416	IAG933	10
	121428	138834	147691	135984	7714.2	0.882185	0.851758	0.836275	0.856739	0.0134853	MRTX1133	0.0123457	IAG933	5.4				236840	230320	233580	233580	1882.16	0.591251	0.616251	0.603793	0.603765	0.00721701	MRTX1133	0.00152416	IAG933	3.33333
	165136	156062	160248	160482	2622.05	0.805779	0.821641	0.814324	0.813915	0.00458363	MRTX1133	0.0123457	IAG933	1.8				305200	345960	325580	325580	11766.4	0.35629	0.221449	0.288643	0.288794	0.0389252	MRTX1133	0.00152416	IAG933	1.11111
	258002	304116	259236	273785	15169.8	0.643439	0.562827	0.641282	0.61585	0.0265185	MRTX1133	0.0123457	IAG933	0.6				343640	344560	344100	344100	265.581	0.224168	0.226229	0.225202	0.2252	0.000595013	MRTX1133	0.00152416	IAG933	0.37037
	401342	368323	435075	401580	19270	0.392866	0.450586	0.333897	0.39245	0.0336861	MRTX1133	0.0123457	IAG933	0.2				380720	387520	384120	384120	1962.99	0.0967201	0.0795612	0.0881118	0.088131	0.00495336	MRTX1133	0.00152416	IAG933	0.123457
	444143	489968	442511	458874	15554.1	0.318045	0.237938	0.320898	0.292293	0.0271903	MRTX1133	0.0123457	IAG933	0.0666667				364840	402160	383500	383500	10773.4	0.151301	0.0295794	0.0902356	0.0903721	0.0351382	MRTX1133	0.00152416	IAG933	0.0411523
	456211	430906	531882	473000	30333.9	0.296949	0.341185	0.164668	0.2676	0.0530269	MRTX1133	0.0123457	IAG933	0.0222222				435360	444360	439860	439860	2598.08	-0.0910832	-0.114494	-0.102828	-0.102802	0.00675806	MRTX1133	0.00152416	IAG933	0.0137174
	68993	72016	80970	73993	3595.99	0.973847	0.968563	0.95291	0.965107	0.00628619	MRTX1133	0.037037	IAG933	5.4				464240	430600	447420	447420	9711.03	-0.190347	-0.0675164	-0.128725	-0.128863	0.0354581	MRTX1133	0.00152416	IAG933	0.00457247
	83791	80547	73263	79200.3	3112.87	0.947979	0.95365	0.966383	0.956004	0.00544163	MRTX1133	0.037037	IAG933	1.8				429000	424600	426800	426800	1270.17	-0.0692233	-0.047032	-0.0580903	-0.0581152	0.00640606	MRTX1133	0.00152416	IAG933	0.00152416
	146009	121222	157624	141618	10735.2	0.839215	0.882546	0.818911	0.846891	0.0187663	MRTX1133	0.037037	IAG933	0.6				197720	189640	193680	193680	2332.5	0.72571	0.755135	0.740472	0.740439	0.00849421	MRTX1133	0.00457247	IAG933	10
	241136	237368	246262	241589	2577.43	0.672923	0.67951	0.663962	0.672132	0.00450563	MRTX1133	0.037037	IAG933	0.2				220040	214240	217140	217140	1674.32	0.648994	0.671149	0.660109	0.660084	0.00639564	MRTX1133	0.00457247	IAG933	3.33333
	315831	282280	290070	296060	10137.9	0.542348	0.600999	0.587381	0.576909	0.0177221	MRTX1133	0.037037	IAG933	0.0666667				303880	262440	283160	283160	11962.7	0.360827	0.506591	0.433954	0.433791	0.0420786	MRTX1133	0.00457247	IAG933	1.11111
	347189	306795	413272	355752	31034	0.487531	0.558144	0.372011	0.472562	0.0542508	MRTX1133	0.037037	IAG933	0.0222222				341680	337800	339740	339740	1120.06	0.230905	0.249308	0.240137	0.240117	0.00531264	MRTX1133	0.00457247	IAG933	0.37037
	40024	42016	36688	39576	1554.29	1.25938	1.22249	1.32115	1.26767	0.0287787	MRTX1133	0.111111	IAG933	5.4				401600	375200	388400	388400	7621.02	0.0249534	0.121622	0.0734505	0.0733421	0.027906	MRTX1133	0.00457247	IAG933	0.123457
	40924	43353	37725	40667.3	1629.72	1.24271	1.19774	1.30195	1.24747	0.0301755	MRTX1133	0.111111	IAG933	1.8				358520	400440	379480	379480	12101.3	0.173024	0.0354516	0.104006	0.104161	0.0397138	MRTX1133	0.00457247	IAG933	0.0411523
	54681	53870	72471	60340.7	6069.68	0.998866	1.00301	0.967768	0.989881	0.0111212	MRTX1133	0.111111	IAG933	0.6				446800	425840	436320	436320	6050.63	-0.130404	-0.0512655	-0.0907015	-0.0907902	0.0228453	MRTX1133	0.00457247	IAG933	0.0137174
	117316	99201	103196	106571	5494.88	0.889374	0.921041	0.914057	0.908157	0.00960565	MRTX1133	0.111111	IAG933	0.2				403280	404960	404120	404120	484.974	0.019179	0.02002	0.0196009	0.0196	0.000242774	MRTX1133	0.00457247	IAG933	0.00457247
	144403	174386	149089	155959	9312.11	0.842023	0.789609	0.833831	0.821821	0.0162786	MRTX1133	0.111111	IAG933	0.0666667				437800	382840	410320	410320	15865.6	-0.0994698	0.095539	-0.00163741	-0.00185607	0.0562943	MRTX1133	0.00457247	IAG933	0.00152416
	196579	195323	189170	193691	2289.23	0.750813	0.753009	0.763765	0.755862	0.00400182	MRTX1133	0.111111	IAG933	0.0222222				175400	172520	173960	173960	831.384	0.802426	0.813583	0.808024	0.808011	0.00322083	MRTX1133	0.0137174	IAG933	10
	28038	30658	24655	27783.7	1737.58	1.48131	1.4328	1.54395	1.48602	0.0321725	MRTX1133	0.333333	IAG933	5.4				215520	204760	210140	210140	3106.14	0.66453	0.703514	0.684087	0.684044	0.0112539	MRTX1133	0.0137174	IAG933	3.33333
	32790	26932	25673	28465	2192.83	1.39332	1.50179	1.5251	1.4734	0.0406018	MRTX1133	0.333333	IAG933	1.8				235680	245040	240360	240360	2702	0.595238	0.565996	0.580568	0.5806	0.00844133	MRTX1133	0.0137174	IAG933	1.11111
	36931	36324	37134	36796.3	243.329	1.31665	1.32789	1.31289	1.31914	0.0045054	MRTX1133	0.333333	IAG933	0.6				283440	273280	278360	278360	2932.94	0.431081	0.469583	0.450397	0.450354	0.0111145	MRTX1133	0.0137174	IAG933	0.37037
	47853	48961	56314	51042.7	2655	1.11442	1.0939	0.996012	1.06811	0.0365327	MRTX1133	0.333333	IAG933	0.2				334480	353720	344100	344100	5554.11	0.255652	0.194956	0.225202	0.22527	0.0175213	MRTX1133	0.0137174	IAG933	0.123457
	94320	84202	76019	84847	5292.88	0.929573	0.94726	0.961565	0.946133	0.00925252	MRTX1133	0.333333	IAG933	0.0666667				340400	334720	337560	337560	1639.67	0.235304	0.259823	0.247605	0.247577	0.00707812	MRTX1133	0.0137174	IAG933	0.0411523
	97038	96855	111039	101644	4697.8	0.924822	0.925142	0.900347	0.91677	0.00821225	MRTX1133	0.333333	IAG933	0.0222222				406320	406120	406220	406220	57.735	0.00873024	0.0160597	0.0124073	0.0123991	0.00211584	MRTX1133	0.0137174	IAG933	0.0137174
	23983	19330	23164	22159	1434.12	1.55639	1.64254	1.57155	1.59016	0.0265538	MRTX1133	1	IAG933	5.4				375160	393680	384420	384420	5346.26	0.11583	0.0585306	0.0870841	0.0871484	0.0165411	MRTX1133	0.0137174	IAG933	0.00457247
	25468	25137	23922	24842.3	469.982	1.52889	1.53502	1.55752	1.54048	0.00870206	MRTX1133	1	IAG933	1.8				373280	384040	378660	378660	3106.14	0.122292	0.0914421	0.106815	0.10685	0.00890566	MRTX1133	0.0137174	IAG933	0.00152416
	27520	28783	28139	28147.3	364.621	1.4909	1.46751	1.47944	1.47928	0.00675121	MRTX1133	1	IAG933	0.6				132560	137000	134780	134780	1281.72	0.949672	0.934851	0.942236	0.942253	0.00427845	MRTX1133	0.0411523	IAG933	10
	37753	40091	34892	37578.7	1503.35	1.30143	1.25814	1.3544	1.30465	0.0278356	MRTX1133	1	IAG933	0.2				182160	160560	171360	171360	6235.38	0.779191	0.854416	0.81693	0.816846	0.0217154	MRTX1133	0.0411523	IAG933	3.33333
	65625	52157	57108	58296.7	3933.04	0.979735	1.03473	0.994624	1.00303	0.0164214	MRTX1133	1	IAG933	0.0666667				210200	193800	202000	202000	4734.27	0.682815	0.740932	0.711971	0.711906	0.0167771	MRTX1133	0.0411523	IAG933	1.11111
	93637	98073	67641	86450.3	9491.45	0.930767	0.923012	0.976211	0.94333	0.0165921	MRTX1133	1	IAG933	0.0222222				215240	222160	218700	218700	1997.63	0.665492	0.64411	0.654765	0.654789	0.00617256	MRTX1133	0.0411523	IAG933	0.37037
	109305	121151	100269	110242	6046.28	0.903378	0.88267	0.919174	0.90174	0.0105695	MRTX1133	1	IAG933	0				282960	302720	292840	292840	5704.22	0.432731	0.369073	0.400795	0.400867	0.0183765	MRTX1133	0.0411523	IAG933	0.123457
	130802	116954	147679	131812	8883.9	0.865799	0.890006	0.836296	0.864034	0.01553	MRTX1133	0.333333	IAG933	0				269320	287280	278300	278300	5184.61	0.479613	0.421786	0.450603	0.450667	0.0166933	MRTX1133	0.0411523	IAG933	0.0411523
	192753	228642	216389	212595	10532.5	0.757502	0.694764	0.716183	0.722816	0.018412	MRTX1133	0.111111	IAG933	0				334760	371040	352900	352900	10473.1	0.254689	0.135825	0.195057	0.19519	0.0343133	MRTX1133	0.0411523	IAG933	0.0137174
	336136	347081	348906	344041	3987.46	0.506853	0.48772	0.484529	0.493034	0.0069705	MRTX1133	0.037037	IAG933	0				338080	363320	350700	350700	7286.16	0.243278	0.162181	0.202593	0.202684	0.0234107	MRTX1133	0.0411523	IAG933	0.00457247
	499856	498450	499280	499195	408.079	0.220653	0.22311	0.221659	0.221807	0.000713366	MRTX1133	0.0123457	IAG933	0				319000	359960	339480	339480	11824.1	0.308858	0.173653	0.241028	0.24118	0.0390305	MRTX1133	0.0411523	IAG933	0.00152416
	541589	571818	711265	608224	52254.3	0.147699	0.0948552	-0.148913	0.0312136	0.0913461	MRTX1133	0.00411523	IAG933	0				123160	112720	117940	117940	3013.77	0.98198	1.04408	0.999922	1.00866	0.0184501	MRTX1133	0.123457	IAG933	10
																		127840	134080	130960	130960	1801.33	0.965895	0.94482	0.955322	0.955345	0.00608385	MRTX1133	0.123457	IAG933	3.33333
																		145120	177640	161380	161380	9387.72	0.906502	0.796103	0.851117	0.851241	0.0318693	MRTX1133	0.123457	IAG933	1.11111
																		201160	206960	204060	204060	1674.32	0.713886	0.696003	0.704915	0.704935	0.00516241	MRTX1133	0.123457	IAG933	0.37037
																		227760	256040	241900	241900	8163.73	0.622459	0.528441	0.575292	0.575398	0.0271407	MRTX1133	0.123457	IAG933	0.123457
																		262280	276680	269480	269480	4156.92	0.503811	0.457975	0.480816	0.480867	0.0132316	MRTX1133	0.123457	IAG933	0.0411523
																		294800	299080	296940	296940	1235.53	0.392036	0.3815	0.38675	0.386762	0.00304138	MRTX1133	0.123457	IAG933	0.0137174
																		305120	315240	310180	310180	2921.39	0.356565	0.326329	0.341396	0.34143	0.00872837	MRTX1133	0.123457	IAG933	0.00457247
																		259160	299560	279360	279360	11662.5	0.514534	0.379862	0.446971	0.447122	0.0388767	MRTX1133	0.123457	IAG933	0.00152416
																		87480	84120	85800	85800	969.948	1.25812	1.28662	1.27237	1.27237	0.00822566	MRTX1133	0.37037	IAG933	10
																		99840	95520	97680	97680	1247.08	1.15331	1.18994	1.17162	1.17162	0.0105759	MRTX1133	0.37037	IAG933	3.33333
																		124880	142360	133620	133620	5046.04	0.976069	0.916551	0.94621	0.946277	0.0171812	MRTX1133	0.37037	IAG933	1.11111
																		144360	179600	161980	161980	10172.9	0.909114	0.789412	0.849062	0.849196	0.034555	MRTX1133	0.37037	IAG933	0.37037
																		210840	192240	201540	201540	5369.36	0.680615	0.746258	0.713547	0.713473	0.0189495	MRTX1133	0.37037	IAG933	0.123457
																		191120	224520	207820	207820	9641.75	0.748395	0.636052	0.692035	0.692161	0.0324305	MRTX1133	0.37037	IAG933	0.0411523
																		280600	235680	258140	258140	12967.3	0.440843	0.597952	0.519661	0.519485	0.0453535	MRTX1133	0.37037	IAG933	0.0137174
																		249440	263240	256340	256340	3983.72	0.547943	0.50386	0.525827	0.525877	0.0127256	MRTX1133	0.37037	IAG933	0.00457247
																		287320	227840	257580	257580	17170.4	0.417746	0.624718	0.52158	0.521348	0.0597479	MRTX1133	0.37037	IAG933	0.00152416
																		64320	57400	60860	60860	1997.63	1.45453	1.51322	1.48388	1.48388	0.016941	MRTX1133	1.11111	IAG933	10
																		88560	88080	88320	88320	138.564	1.24897	1.25304	1.251	1.251	0.00117509	MRTX1133	1.11111	IAG933	3.33333
																		120480	122880	121680	121680	692.82	0.991192	0.983057	0.987111	0.98712	0.00234828	MRTX1133	1.11111	IAG933	1.11111
																		155520	136080	145800	145800	5611.84	0.870756	0.937992	0.904487	0.904411	0.0194094	MRTX1133	1.11111	IAG933	0.37037
																		200000	200040	200020	200020	11.547	0.717873	0.719629	0.718754	0.718752	0.000506671	MRTX1133	1.11111	IAG933	0.123457
																		209440	193400	201420	201420	4630.35	0.685427	0.742298	0.713958	0.713894	0.0164172	MRTX1133	1.11111	IAG933	0.0411523
																		240920	235400	238160	238160	1593.49	0.577227	0.598908	0.588104	0.588079	0.0062586	MRTX1133	1.11111	IAG933	0.0137174
																		249720	206360	228040	228040	12517	0.546981	0.698052	0.62277	0.622601	0.0436106	MRTX1133	1.11111	IAG933	0.00457247
																		217640	224840	221240	221240	2078.46	0.657243	0.63496	0.646064	0.646089	0.00643255	MRTX1133	1.11111	IAG933	0.00152416
																		55880	55400	55640	55640	138.564	1.52611	1.53018	1.52814	1.52814	0.00117509	MRTX1133	3.33333	IAG933	10
																		85520	64920	75220	75220	5946.71	1.27475	1.44944	1.3621	1.3621	0.0504312	MRTX1133	3.33333	IAG933	3.33333
																		118080	104040	111060	111060	4053	0.999441	1.11769	1.05815	1.05843	0.034135	MRTX1133	3.33333	IAG933	1.11111
																		155840	126640	141240	141240	8429.31	0.869656	0.97022	0.920107	0.919994	0.0290305	MRTX1133	3.33333	IAG933	0.37037
																		198760	171720	185240	185240	7805.78	0.722135	0.816315	0.769383	0.769278	0.0271873	MRTX1133	3.33333	IAG933	0.123457
																		202240	176520	189380	189380	7424.72	0.710174	0.799927	0.755202	0.755101	0.0259095	MRTX1133	3.33333	IAG933	0.0411523
																		218920	223720	221320	221320	1385.64	0.652843	0.638784	0.64579	0.645806	0.0040587	MRTX1133	3.33333	IAG933	0.0137174
																		224680	248640	236660	236660	6916.66	0.633046	0.553705	0.593242	0.593331	0.0229036	MRTX1133	3.33333	IAG933	0.00457247
																		233440	220600	227020	227020	3706.59	0.602937	0.649436	0.626264	0.626212	0.0134231	MRTX1133	3.33333	IAG933	0.00152416
																		33600	47400	40500	40500	3983.72	1.71505	1.59802	1.65654	1.65654	0.033784	MRTX1133	10	IAG933	10
																		50400	55960	53180	53180	1605.03	1.57258	1.52543	1.54901	1.54901	0.0136115	MRTX1133	10	IAG933	3.33333
																		66840	72200	69520	69520	1547.3	1.43316	1.38771	1.41043	1.41043	0.0131219	MRTX1133	10	IAG933	1.11111
																		107320	89560	98440	98440	5126.87	1.08987	1.24048	1.16518	1.16518	0.0434785	MRTX1133	10	IAG933	0.37037
																		126000	156160	141080	141080	8706.44	0.972219	0.869437	0.920655	0.920771	0.0296706	MRTX1133	10	IAG933	0.123457
																		124560	129480	127020	127020	1420.28	0.977168	0.960524	0.968818	0.968837	0.00480474	MRTX1133	10	IAG933	0.0411523
																		162320	172600	167460	167460	2967.58	0.847383	0.81331	0.83029	0.830328	0.0098361	MRTX1133	10	IAG933	0.0137174
																		210160	181840	196000	196000	8175.28	0.682952	0.781764	0.732525	0.732414	0.0285246	MRTX1133	10	IAG933	0.00457247
																		165440	151040	158240	158240	4156.92	0.83666	0.886917	0.861873	0.861817	0.0145082	MRTX1133	10	IAG933	0.00152416
																		440360	402280	421320	421320	10992.7	-0.108269	0.0291697	-0.0393184	-0.0394725	0.0396751	MRTX1133	0.00152416	IAG933	0
																		390240	414240	402240	402240	6928.2	0.0639989	-0.0116624	0.026041	0.0261258	0.0218416	MRTX1133	0.00457247	IAG933	0
																		376880	366560	371720	371720	2979.13	0.109919	0.15112	0.130588	0.130542	0.0118938	MRTX1133	0.0137174	IAG933	0
																		354160	359400	356780	356780	1512.66	0.18801	0.175564	0.181766	0.18178	0.0035926	MRTX1133	0.0411523	IAG933	0
																		284920	313320	299120	299120	8198.37	0.425995	0.332884	0.379283	0.379387	0.0268787	MRTX1133	0.123457	IAG933	0
																		277680	266200	271940	271940	3313.99	0.450879	0.493755	0.472389	0.472341	0.0123771	MRTX1133	0.37037	IAG933	0
																		238600	217720	228160	228160	6027.54	0.585201	0.659268	0.622359	0.622276	0.0213813	MRTX1133	1.11111	IAG933	0
																		241080	199960	220520	220520	11870.3	0.576677	0.719902	0.64853	0.64837	0.0413454	MRTX1133	3.33333	IAG933	0
																		184160	190680	187420	187420	1882.16	0.772317	0.751584	0.761916	0.761939	0.00598511	MRTX1133	10	IAG933	0
																	PK-45H	315144	309776	312460	312460	1549.61	0	0	0	0	0	MRTX1133	0	IAG933	0
																		54240	53600	53920	53920	184.752	1.46907	1.47534	1.4722	1.4722	0.00180844	MRTX1133	0	IAG933	10
																		183600	176080	179840	179840	2170.84	0.62089	0.645761	0.633145	0.633265	0.00717975	MRTX1133	0	IAG933	3.33333
																		193480	191160	192320	192320	669.726	0.574898	0.573494	0.574206	0.574199	0.000405299	MRTX1133	0	IAG933	1.11111
																		239360	226280	232820	232820	3775.87	0.361321	0.40519	0.382937	0.383149	0.0126645	MRTX1133	0	IAG933	0.37037
																		290680	259920	275300	275300	8879.65	0.122419	0.243979	0.182317	0.182905	0.0350924	MRTX1133	0	IAG933	0.123457
																		280520	277560	279040	279040	854.478	0.169716	0.159443	0.164654	0.164604	0.0029654	MRTX1133	0	IAG933	0.0411523
																		322800	304320	313560	313560	5334.72	-0.0271032	0.0312029	0.00162671	0.0019088	0.0168321	MRTX1133	0.00411523	IAG933	0.0137174
																		327240	308800	318020	318020	5323.17	-0.0477719	0.00973359	-0.0194365	-0.0191583	0.016601	MRTX1133	0.00411523	IAG933	0.00457247
																		326320	277600	301960	301960	14064.3	-0.0434892	0.159252	0.0564099	0.0573908	0.0585283	MRTX1133	0.00411523	IAG933	0.00152416
																		44200	42280	43240	43240	554.256	1.56735	1.58614	1.57675	1.57675	0.00542533	MRTX1133	0.00152416	IAG933	10
																		131920	127600	129760	129760	1247.08	0.861467	0.878089	0.869658	0.869738	0.00479848	MRTX1133	0.00152416	IAG933	3.33333
																		157720	161920	159820	159820	1212.44	0.741365	0.713619	0.727693	0.727559	0.00800983	MRTX1133	0.00152416	IAG933	1.11111
																		192760	194160	193460	193460	404.145	0.578249	0.559117	0.568822	0.56873	0.00552324	MRTX1133	0.00152416	IAG933	0.37037
																		248160	235920	242040	242040	3533.38	0.320355	0.358993	0.339394	0.339581	0.011154	MRTX1133	0.00152416	IAG933	0.123457
																		283520	256160	269840	269840	7898.15	0.15575	0.261998	0.208103	0.208617	0.0306721	MRTX1133	0.00152416	IAG933	0.0411523
																		291840	288600	290220	290220	935.307	0.11702	0.106537	0.111854	0.111804	0.00302614	MRTX1133	0.00152416	IAG933	0.0137174
																		292800	290280	291540	291540	727.461	0.112551	0.098486	0.10562	0.105552	0.00406023	MRTX1133	0.00152416	IAG933	0.00457247
																		307640	286240	296940	296940	6177.65	0.0434685	0.117847	0.0801179	0.0804777	0.0214719	MRTX1133	0.00152416	IAG933	0.00152416
																		34880	40840	37860	37860	1720.5	1.65858	1.60024	1.62941	1.62941	0.0168411	MRTX1133	0.00457247	IAG933	10
																		96880	107560	102220	102220	3083.05	1.05169	0.974126	0.999721	1.00851	0.0228187	MRTX1133	0.00457247	IAG933	3.33333
																		115880	116120	116000	116000	69.282	0.936136	0.933104	0.934642	0.934627	0.000875107	MRTX1133	0.00457247	IAG933	1.11111
																		159440	146320	152880	152880	3787.42	0.733358	0.788378	0.760469	0.760735	0.0158835	MRTX1133	0.00457247	IAG933	0.37037
																		207480	191000	199240	199240	4757.37	0.509726	0.574261	0.541525	0.541837	0.0186302	MRTX1133	0.00457247	IAG933	0.123457
																		215560	219240	217400	217400	1062.32	0.472113	0.438927	0.455761	0.4556	0.00958006	MRTX1133	0.00457247	IAG933	0.0411523
																		270200	262920	266560	266560	2101.55	0.217756	0.229602	0.223593	0.223651	0.00341963	MRTX1133	0.00457247	IAG933	0.0137174
																		280360	258160	269260	269260	6408.59	0.17046	0.252413	0.210842	0.211238	0.0236585	MRTX1133	0.00457247	IAG933	0.00457247
																		286880	257680	272280	272280	8429.31	0.140109	0.254713	0.196579	0.197134	0.0330846	MRTX1133	0.00457247	IAG933	0.00152416
																		32400	33960	33180	33180	450.333	1.68285	1.66758	1.67522	1.67522	0.00440808	MRTX1133	0.0137174	IAG933	10
																		73480	71640	72560	72560	531.162	1.28074	1.29875	1.28975	1.28975	0.00519927	MRTX1133	0.0137174	IAG933	3.33333
																		84480	84080	84280	84280	115.47	1.17307	1.17698	1.17503	1.17503	0.00113028	MRTX1133	0.0137174	IAG933	1.11111
																		106960	101520	104240	104240	1570.39	0.977659	1.00627	0.990181	0.991371	0.00828142	MRTX1133	0.0137174	IAG933	0.37037
																		144560	151080	147820	147820	1882.16	0.802627	0.765567	0.784366	0.784186	0.0106985	MRTX1133	0.0137174	IAG933	0.123457
																		183320	176360	179840	179840	2009.18	0.622194	0.644419	0.633145	0.633253	0.00641611	MRTX1133	0.0137174	IAG933	0.0411523
																		197920	201920	199920	199920	1154.7	0.554229	0.521929	0.538314	0.538157	0.00932447	MRTX1133	0.0137174	IAG933	0.0137174
																		211080	207240	209160	209160	1108.51	0.492968	0.496434	0.494676	0.494693	0.00100084	MRTX1133	0.0137174	IAG933	0.00457247
																		210600	208600	209600	209600	577.35	0.495202	0.489917	0.492598	0.492572	0.00152571	MRTX1133	0.0137174	IAG933	0.00152416
																		27960	29440	28700	28700	427.239	1.72631	1.71183	1.71907	1.71907	0.00418203	MRTX1133	0.0411523	IAG933	10
																		54960	59040	57000	57000	1177.79	1.46202	1.42209	1.44206	1.44206	0.0115288	MRTX1133	0.0411523	IAG933	3.33333
																		67760	59920	63840	63840	2263.21	1.33673	1.41347	1.3751	1.3751	0.0221534	MRTX1133	0.0411523	IAG933	1.11111
																		79480	81960	80720	80720	715.914	1.22201	1.19774	1.20987	1.20987	0.00700772	MRTX1133	0.0411523	IAG933	0.37037
																		110080	119360	114720	114720	2678.91	0.963135	0.917577	0.940687	0.940466	0.0131519	MRTX1133	0.0411523	IAG933	0.123457
																		144240	141080	142660	142660	912.213	0.804116	0.81349	0.808735	0.80878	0.00270599	MRTX1133	0.0411523	IAG933	0.0411523
																		179200	174520	176860	176860	1351	0.641373	0.653237	0.647219	0.647276	0.00342493	MRTX1133	0.0411523	IAG933	0.0137174
																		177920	187040	182480	182480	2632.72	0.647332	0.593238	0.620677	0.620416	0.015616	MRTX1133	0.0411523	IAG933	0.00457247
																		179360	193000	186180	186180	3937.53	0.640628	0.564676	0.603203	0.602836	0.0219262	MRTX1133	0.0411523	IAG933	0.00152416
																		23560	27960	25760	25760	1270.17	1.76938	1.72631	1.74785	1.74785	0.012433	MRTX1133	0.123457	IAG933	10
																		49560	47840	48700	48700	496.521	1.51488	1.53172	1.5233	1.5233	0.00486019	MRTX1133	0.123457	IAG933	3.33333
																		51280	54640	52960	52960	969.948	1.49805	1.46516	1.4816	1.4816	0.00949433	MRTX1133	0.123457	IAG933	1.11111
																		73000	69240	71120	71120	1085.42	1.28544	1.32225	1.30384	1.30384	0.0106246	MRTX1133	0.123457	IAG933	0.37037
																		86120	98560	92340	92340	3591.12	1.15702	1.03525	1.09613	1.09613	0.0351516	MRTX1133	0.123457	IAG933	0.123457
																		114720	120320	117520	117520	1616.58	0.941535	0.912977	0.927463	0.927325	0.00824449	MRTX1133	0.123457	IAG933	0.0411523
																		139160	142520	140840	140840	969.948	0.827764	0.806589	0.81733	0.817228	0.00611303	MRTX1133	0.123457	IAG933	0.0137174
																		156000	163200	159600	159600	2078.46	0.749372	0.707485	0.728732	0.72853	0.0120921	MRTX1133	0.123457	IAG933	0.00457247
																		156880	162640	159760	159760	1662.77	0.745275	0.710169	0.727977	0.727807	0.0101348	MRTX1133	0.123457	IAG933	0.00152416
																		30320	28080	29200	29200	646.632	1.70321	1.72514	1.71418	1.71418	0.00632955	MRTX1133	0.37037	IAG933	10
																		41000	40280	40640	40640	207.846	1.59867	1.60572	1.6022	1.6022	0.0020345	MRTX1133	0.37037	IAG933	3.33333
																		47160	49600	48380	48380	704.367	1.53837	1.51449	1.52643	1.52643	0.00689469	MRTX1133	0.37037	IAG933	1.11111
																		60640	68320	64480	64480	2217.03	1.40643	1.33125	1.36884	1.36884	0.0217013	MRTX1133	0.37037	IAG933	0.37037
																		82080	92480	87280	87280	3002.22	1.19656	1.09476	1.14566	1.14566	0.0293872	MRTX1133	0.37037	IAG933	0.123457
																		105720	113200	109460	109460	2159.29	0.983432	0.947098	0.965528	0.965352	0.0104891	MRTX1133	0.37037	IAG933	0.0411523
																		136640	123920	130280	130280	3671.95	0.839495	0.895725	0.867202	0.867474	0.0162326	MRTX1133	0.37037	IAG933	0.0137174
																		140960	143840	142400	142400	831.384	0.819385	0.800263	0.809963	0.80987	0.00552022	MRTX1133	0.37037	IAG933	0.00457247
																		142240	136560	139400	139400	1639.67	0.813426	0.835151	0.824131	0.824236	0.00627146	MRTX1133	0.37037	IAG933	0.00152416
																		25920	31440	28680	28680	1593.49	1.74628	1.69225	1.71927	1.71927	0.0155978	MRTX1133	1.11111	IAG933	10
																		39840	36760	38300	38300	889.119	1.61003	1.64018	1.6251	1.6251	0.00870313	MRTX1133	1.11111	IAG933	3.33333
																		42280	45320	43800	43800	877.572	1.58614	1.55639	1.57126	1.57126	0.00859011	MRTX1133	1.11111	IAG933	1.11111
																		54920	54760	54840	54840	46.188	1.46242	1.46398	1.4632	1.4632	0.000452111	MRTX1133	1.11111	IAG933	0.37037
																		72160	78480	75320	75320	1824.43	1.29366	1.2318	1.26273	1.26273	0.0178584	MRTX1133	1.11111	IAG933	0.123457
																		103080	91840	97460	97460	3244.71	0.995721	1.10103	1.04601	1.04759	0.0304089	MRTX1133	1.11111	IAG933	0.0411523
																		114280	119840	117060	117060	1605.03	0.943584	0.915277	0.929636	0.929499	0.00817173	MRTX1133	1.11111	IAG933	0.0137174
																		126840	139200	133020	133020	3568.02	0.885115	0.822499	0.854262	0.853959	0.0180764	MRTX1133	1.11111	IAG933	0.00457247
																		131600	133760	132680	132680	623.538	0.862957	0.848569	0.855867	0.855798	0.00415362	MRTX1133	1.11111	IAG933	0.00152416
																		23640	29320	26480	26480	1639.67	1.7686	1.713	1.7408	1.7408	0.0160499	MRTX1133	3.33333	IAG933	10
																		33960	36040	35000	35000	600.444	1.66758	1.64722	1.6574	1.6574	0.00587744	MRTX1133	3.33333	IAG933	3.33333
																		37520	42920	40220	40220	1558.85	1.63274	1.57988	1.60631	1.60631	0.0152587	MRTX1133	3.33333	IAG933	1.11111
																		46600	54720	50660	50660	2344.04	1.54386	1.46437	1.50412	1.50412	0.0229446	MRTX1133	3.33333	IAG933	0.37037
																		70920	75920	73420	73420	1443.38	1.3058	1.25686	1.28133	1.28133	0.0141285	MRTX1133	3.33333	IAG933	0.123457
																		90320	90800	90560	90560	138.564	1.1159	1.11121	1.11355	1.11355	0.00135633	MRTX1133	3.33333	IAG933	0.0411523
																		116560	109400	112980	112980	2066.91	0.93297	0.965308	0.948904	0.949061	0.00933552	MRTX1133	3.33333	IAG933	0.0137174
																		119280	127840	123560	123560	2471.06	0.920308	0.876939	0.898938	0.898728	0.01252	MRTX1133	3.33333	IAG933	0.00457247
																		127640	124640	126140	126140	866.025	0.881391	0.892274	0.886754	0.886806	0.00314175	MRTX1133	3.33333	IAG933	0.00152416
																		19320	29000	24160	24160	2794.38	1.81089	1.71613	1.76351	1.76351	0.0273527	MRTX1133	10	IAG933	10
																		23560	29720	26640	26640	1778.24	1.76938	1.70909	1.73923	1.73923	0.0174063	MRTX1133	10	IAG933	3.33333
																		23760	31400	27580	27580	2205.48	1.76743	1.69264	1.73003	1.73003	0.0215883	MRTX1133	10	IAG933	1.11111
																		30760	31920	31340	31340	334.863	1.69891	1.68755	1.69323	1.69323	0.0032778	MRTX1133	10	IAG933	0.37037
																		27040	35280	31160	31160	2378.68	1.73532	1.65466	1.69499	1.69499	0.0232837	MRTX1133	10	IAG933	0.123457
																		36760	36360	36560	36560	115.47	1.64018	1.64409	1.64213	1.64213	0.00113028	MRTX1133	10	IAG933	0.0411523
																		35120	43600	39360	39360	2447.97	1.65623	1.57322	1.61473	1.61473	0.0239619	MRTX1133	10	IAG933	0.0137174
																		34920	46160	40540	40540	3244.71	1.65819	1.54816	1.60317	1.60317	0.0317608	MRTX1133	10	IAG933	0.00457247
																		36320	44000	40160	40160	2217.03	1.64448	1.56931	1.60689	1.60689	0.0217013	MRTX1133	10	IAG933	0.00152416
																		318400	273720	296060	296060	12898	-0.00662062	0.177846	0.0842738	0.0851663	0.0532527	MRTX1133	0.00152416	IAG933	0
																		269840	269800	269820	269820	11.547	0.219432	0.196631	0.208197	0.208087	0.00658231	MRTX1133	0.00457247	IAG933	0
																		220760	206760	213760	213760	4041.45	0.447906	0.498735	0.472951	0.473197	0.0146735	MRTX1133	0.0137174	IAG933	0
																		182640	187240	184940	184940	1327.91	0.625359	0.592279	0.609059	0.608899	0.00954968	MRTX1133	0.0411523	IAG933	0
																		160840	160640	160740	160740	57.735	0.726841	0.719753	0.723349	0.723314	0.00204615	MRTX1133	0.123457	IAG933	0
																		142640	162200	152420	152420	5646.49	0.811564	0.712277	0.762641	0.762161	0.0286627	MRTX1133	0.37037	IAG933	0
																		139000	140240	139620	139620	357.957	0.828509	0.817515	0.823092	0.823039	0.00317377	MRTX1133	1.11111	IAG933	0
																		130840	141920	136380	136380	3198.52	0.866495	0.809464	0.838393	0.838117	0.0164639	MRTX1133	3.33333	IAG933	0
																		42400	49200	45800	45800	1962.99	1.58497	1.51841	1.55169	1.55169	0.0192147	MRTX1133	10	IAG933	0
																	Panc 02.03	448108	459996	454052	454052	3431.77	0	0	0	0	0	MRTX1133	0	IAG933	0
																		66080	72240	69160	69160	1778.24	1.54937	1.50736	1.52837	1.52837	0.0121266	MRTX1133	0	IAG933	10
																		154960	137320	146140	146140	5092.23	0.972832	1.06355	1.0034	1.01326	0.0266481	MRTX1133	0	IAG933	3.33333
																		284400	254000	269200	269200	8775.72	0.550214	0.657209	0.604309	0.60391	0.0308875	MRTX1133	0	IAG933	1.11111
																		350880	340080	345480	345480	3117.69	0.333158	0.382365	0.358036	0.357853	0.0142052	MRTX1133	0	IAG933	0.37037
																		454520	432000	443260	443260	6500.96	-0.00522396	0.0888757	0.0423511	0.0420009	0.0271648	MRTX1133	0	IAG933	0.123457
																		414160	448840	431500	431500	10011.3	0.12655	0.0351075	0.0803186	0.0806589	0.0263978	MRTX1133	0	IAG933	0.0411523
																		466360	480160	473260	473260	3983.72	-0.0438813	-0.0648936	-0.0545047	-0.0544265	0.00606586	MRTX1133	0.00411523	IAG933	0.0137174
																		506080	481080	493580	493580	7216.88	-0.173566	-0.067831	-0.120108	-0.120502	0.0305237	MRTX1133	0.00411523	IAG933	0.00457247
																		475080	479160	477120	477120	1177.79	-0.0723519	-0.0617007	-0.0669668	-0.0670065	0.00307479	MRTX1133	0.00411523	IAG933	0.00152416
																		58520	55000	56760	56760	1016.14	1.60092	1.62493	1.61293	1.61293	0.00692951	MRTX1133	0.00152416	IAG933	10
																		150160	149440	149800	149800	207.846	0.988504	0.991057	0.989795	0.989785	0.00073692	MRTX1133	0.00152416	IAG933	3.33333
																		268120	265320	266720	266720	808.29	0.603367	0.621065	0.612315	0.612249	0.00510906	MRTX1133	0.00152416	IAG933	1.11111
																		365720	372240	368980	368980	1882.16	0.284706	0.279682	0.282166	0.282185	0.00145019	MRTX1133	0.00152416	IAG933	0.37037
																		433800	445160	439480	439480	3279.35	0.0624263	0.0468573	0.0545549	0.0546129	0.00449448	MRTX1133	0.00152416	IAG933	0.123457
																		452760	436840	444800	444800	4595.71	0.000522396	0.0734221	0.0373792	0.0371079	0.0210448	MRTX1133	0.00152416	IAG933	0.0411523
																		476840	482440	479640	479640	1616.58	-0.0780982	-0.0721733	-0.0751027	-0.0751248	0.0017104	MRTX1133	0.00152416	IAG933	0.0137174
																		495840	493200	494520	494520	762.102	-0.140133	-0.106529	-0.123143	-0.123268	0.00970084	MRTX1133	0.00152416	IAG933	0.00457247
																		461040	469680	465360	465360	2494.15	-0.0265116	-0.0314322	-0.0289993	-0.028981	0.00142047	MRTX1133	0.00152416	IAG933	0.00152416
																		68400	53880	61140	61140	4191.56	1.53355	1.63257	1.58306	1.58306	0.0285842	MRTX1133	0.00457247	IAG933	10
																		131920	138840	135380	135380	1997.63	1.10038	1.05319	1.07678	1.07678	0.0136228	MRTX1133	0.00457247	IAG933	3.33333
																		262640	262760	262700	262700	34.641	0.62126	0.629239	0.625294	0.625264	0.00230358	MRTX1133	0.00457247	IAG933	1.11111
																		324920	385040	354980	354980	17355.1	0.417917	0.238813	0.327365	0.328032	0.0517038	MRTX1133	0.00457247	IAG933	0.37037
																		416320	397160	406740	406740	5531.02	0.119498	0.200116	0.160257	0.159957	0.0232728	MRTX1133	0.00457247	IAG933	0.123457
																		413040	411960	412500	412500	311.769	0.130207	0.152861	0.141661	0.141576	0.00653973	MRTX1133	0.00457247	IAG933	0.0411523
																		473720	456280	465000	465000	5034.49	-0.0679115	0.0113525	-0.0278371	-0.028132	0.022882	MRTX1133	0.00457247	IAG933	0.0137174
																		484560	469480	477020	477020	4353.22	-0.103304	-0.0307936	-0.066644	-0.0669138	0.0209323	MRTX1133	0.00457247	IAG933	0.00457247
																		469880	443200	456540	456540	7701.85	-0.055374	0.0531154	-0.000523739	-0.000927447	0.0313188	MRTX1133	0.00457247	IAG933	0.00152416
																		70480	65160	67820	67820	1535.75	1.51936	1.55564	1.5375	1.5375	0.010473	MRTX1133	0.0137174	IAG933	10
																		105240	118760	112000	112000	3902.89	1.28232	1.19012	1.23622	1.23622	0.0266156	MRTX1133	0.0137174	IAG933	3.33333
																		215400	220720	218060	218060	1535.75	0.775497	0.763468	0.769415	0.76946	0.00347254	MRTX1133	0.0137174	IAG933	1.11111
																		284520	321080	302800	302800	10554	0.549822	0.44303	0.49583	0.496227	0.0308287	MRTX1133	0.0137174	IAG933	0.37037
																		391680	429600	410640	410640	10946.6	0.199947	0.0965386	0.147666	0.14805	0.0298521	MRTX1133	0.0137174	IAG933	0.123457
																		414480	416960	415720	415720	715.914	0.125506	0.136897	0.131265	0.131222	0.00328836	MRTX1133	0.0137174	IAG933	0.0411523
																		450960	480280	465620	465620	8463.95	0.00639935	-0.0652767	-0.0298388	-0.029572	0.0206915	MRTX1133	0.0137174	IAG933	0.0137174
																		476720	448280	462500	462500	8209.92	-0.0777064	0.0368955	-0.0197658	-0.0201922	0.0330834	MRTX1133	0.0137174	IAG933	0.00457247
																		461200	493680	477440	477440	9376.17	-0.027034	-0.108061	-0.068	-0.0676984	0.0233911	MRTX1133	0.0137174	IAG933	0.00152416
																		55960	54280	55120	55120	484.974	1.61838	1.62984	1.62411	1.62411	0.00330727	MRTX1133	0.0411523	IAG933	10
																		87400	103560	95480	95480	4664.99	1.40398	1.29378	1.34888	1.34888	0.0318128	MRTX1133	0.0411523	IAG933	3.33333
																		170000	152960	161480	161480	4919.02	0.923727	0.979818	0.952085	0.951877	0.0161924	MRTX1133	0.0411523	IAG933	1.11111
																		242880	233440	238160	238160	2725.09	0.685775	0.722855	0.704522	0.704384	0.010704	MRTX1133	0.0411523	IAG933	0.37037
																		301320	341720	321520	321520	11662.5	0.49497	0.377129	0.435392	0.43583	0.0340185	MRTX1133	0.0411523	IAG933	0.123457
																		335680	356040	345860	345860	5877.43	0.382786	0.331407	0.35681	0.357001	0.0148321	MRTX1133	0.0411523	IAG933	0.0411523
																		390200	431560	410880	410880	11939.6	0.204779	0.0902805	0.146891	0.147317	0.0330536	MRTX1133	0.0411523	IAG933	0.0137174
																		408960	440840	424900	424900	9202.96	0.143528	0.0606506	0.101627	0.101935	0.0239252	MRTX1133	0.0411523	IAG933	0.00457247
																		445720	408720	427220	427220	10681	0.0235078	0.163206	0.0941367	0.0936168	0.0403282	MRTX1133	0.0411523	IAG933	0.00152416
																		41720	46960	44340	44340	1512.66	1.71549	1.67976	1.69762	1.69762	0.0103155	MRTX1133	0.123457	IAG933	10
																		64200	62920	63560	63560	369.504	1.56219	1.57092	1.56655	1.56655	0.00251982	MRTX1133	0.123457	IAG933	3.33333
																		98280	112240	105260	105260	4029.9	1.32978	1.23458	1.28218	1.28218	0.0274818	MRTX1133	0.123457	IAG933	1.11111
																		191960	191040	191500	191500	265.581	0.852028	0.858233	0.855165	0.855142	0.0017912	MRTX1133	0.123457	IAG933	0.37037
																		251920	272560	262240	262240	5958.25	0.65626	0.597949	0.626779	0.626996	0.0168333	MRTX1133	0.123457	IAG933	0.123457
																		317400	280600	299000	299000	10623.2	0.442469	0.572278	0.508098	0.507615	0.0374733	MRTX1133	0.123457	IAG933	0.0411523
																		339560	365640	352600	352600	7528.65	0.370118	0.300755	0.335049	0.335307	0.0200236	MRTX1133	0.123457	IAG933	0.0137174
																		391760	427400	409580	409580	10288.4	0.199686	0.103563	0.151088	0.151446	0.0277489	MRTX1133	0.123457	IAG933	0.00457247
																		371040	422000	396520	396520	14710.9	0.267336	0.120805	0.193252	0.193798	0.0423009	MRTX1133	0.123457	IAG933	0.00152416
																		36920	36320	36620	36620	173.205	1.74823	1.75232	1.75027	1.75027	0.00118117	MRTX1133	0.37037	IAG933	10
																		47160	46560	46860	46860	173.205	1.67839	1.68249	1.68044	1.68044	0.00118117	MRTX1133	0.37037	IAG933	3.33333
																		73480	76920	75200	75200	993.042	1.49891	1.47545	1.48718	1.48718	0.00677202	MRTX1133	0.37037	IAG933	1.11111
																		159520	169960	164740	164740	3013.77	0.957944	0.925539	0.94156	0.941681	0.00935473	MRTX1133	0.37037	IAG933	0.37037
																		223080	244960	234020	234020	6316.21	0.750422	0.686073	0.717888	0.718128	0.0185765	MRTX1133	0.37037	IAG933	0.123457
																		247760	305280	276520	276520	16604.6	0.669842	0.493478	0.580676	0.581332	0.0509131	MRTX1133	0.37037	IAG933	0.0411523
																		321120	340880	331000	331000	5704.22	0.430324	0.379811	0.404786	0.404974	0.014582	MRTX1133	0.37037	IAG933	0.0137174
																		328560	374920	351740	351740	13383	0.406032	0.271125	0.337826	0.338328	0.0389451	MRTX1133	0.37037	IAG933	0.00457247
																		353840	331920	342880	342880	6327.76	0.323494	0.408419	0.366431	0.366115	0.0245164	MRTX1133	0.37037	IAG933	0.00152416
																		29880	33280	31580	31580	981.495	1.79623	1.77305	1.78464	1.78464	0.00669328	MRTX1133	1.11111	IAG933	10
																		35760	34920	35340	35340	242.487	1.75614	1.76186	1.759	1.759	0.00165363	MRTX1133	1.11111	IAG933	3.33333
																		59200	63000	61100	61100	1096.97	1.59629	1.57037	1.58333	1.58333	0.00748072	MRTX1133	1.11111	IAG933	1.11111
																		128280	122800	125540	125540	1581.94	1.1252	1.16257	1.14388	1.14388	0.010788	MRTX1133	1.11111	IAG933	0.37037
																		211200	218760	214980	214980	2182.38	0.78921	0.769726	0.779359	0.779432	0.00562461	MRTX1133	1.11111	IAG933	0.123457
																		274080	255040	264560	264560	5496.37	0.583908	0.653888	0.619289	0.619028	0.0202019	MRTX1133	1.11111	IAG933	0.0411523
																		311280	347480	329380	329380	10450	0.462451	0.358738	0.410016	0.410402	0.02994	MRTX1133	1.11111	IAG933	0.0137174
																		350000	339000	344500	344500	3175.43	0.336031	0.385814	0.3612	0.361015	0.0143713	MRTX1133	1.11111	IAG933	0.00457247
																		345560	373720	359640	359640	8129.09	0.350528	0.274957	0.312321	0.312602	0.0218159	MRTX1133	1.11111	IAG933	0.00152416
																		23520	29080	26300	26300	1605.03	1.83961	1.80169	1.82065	1.82065	0.0109455	MRTX1133	3.33333	IAG933	10
																		29600	38480	34040	34040	2563.44	1.79814	1.73759	1.76787	1.76787	0.0174813	MRTX1133	3.33333	IAG933	3.33333
																		48360	59520	53940	53940	3221.61	1.67021	1.59411	1.63216	1.63216	0.0219697	MRTX1133	3.33333	IAG933	1.11111
																		102120	116240	109180	109180	4076.09	1.3036	1.20731	1.25545	1.25545	0.0277968	MRTX1133	3.33333	IAG933	0.37037
																		208680	234600	221640	221640	7482.46	0.797438	0.719151	0.757857	0.758149	0.0225999	MRTX1133	3.33333	IAG933	0.123457
																		251160	258920	255040	255040	2240.12	0.658741	0.6415	0.650024	0.650089	0.00497732	MRTX1133	3.33333	IAG933	0.0411523
																		294040	298840	296440	296440	1385.64	0.518739	0.51404	0.516363	0.516381	0.00135661	MRTX1133	3.33333	IAG933	0.0137174
																		321520	346440	333980	333980	7193.78	0.429018	0.362059	0.395165	0.395414	0.0193298	MRTX1133	3.33333	IAG933	0.00457247
																		316440	304240	310340	310340	3521.84	0.445604	0.496798	0.471487	0.471296	0.0147789	MRTX1133	3.33333	IAG933	0.00152416
																		28520	33080	30800	30800	1316.36	1.80551	1.77441	1.78996	1.78996	0.00897687	MRTX1133	10	IAG933	10
																		25320	32920	29120	29120	2193.93	1.82733	1.7755	1.80142	1.80142	0.0149614	MRTX1133	10	IAG933	3.33333
																		33440	35520	34480	34480	600.444	1.77196	1.75777	1.76486	1.76486	0.00409471	MRTX1133	10	IAG933	1.11111
																		73000	61880	67440	67440	3210.07	1.50218	1.57801	1.5401	1.5401	0.021891	MRTX1133	10	IAG933	0.37037
																		128320	120840	124580	124580	2159.29	1.12493	1.17594	1.15043	1.15043	0.0147252	MRTX1133	10	IAG933	0.123457
																		190520	152160	171340	171340	11073.6	0.85673	0.982372	0.920252	0.919785	0.0362706	MRTX1133	10	IAG933	0.0411523
																		207720	227280	217500	217500	5646.49	0.800572	0.742523	0.771223	0.771439	0.0167577	MRTX1133	10	IAG933	0.0137174
																		247560	215880	231720	231720	9145.23	0.670495	0.778922	0.725314	0.72491	0.0313006	MRTX1133	10	IAG933	0.00457247
																		220520	226520	223520	223520	1732.05	0.75878	0.744949	0.751788	0.751839	0.00399276	MRTX1133	10	IAG933	0.00152416
																		464280	444120	454200	454200	5819.69	-0.0370901	0.0501779	0.00703101	0.00670627	0.0251926	MRTX1133	0.00152416	IAG933	0
																		463160	463000	463080	463080	46.188	-0.0334334	-0.0101037	-0.0216383	-0.0217251	0.00673483	MRTX1133	0.00457247	IAG933	0
																		424600	415440	420020	420020	2644.26	0.0924641	0.14175	0.117382	0.117199	0.0142279	MRTX1133	0.0137174	IAG933	0
																		409960	406320	408140	408140	1050.78	0.140263	0.170869	0.155737	0.155623	0.00883525	MRTX1133	0.0411523	IAG933	0
																		367640	374960	371300	371300	2113.1	0.278437	0.270998	0.274676	0.274704	0.00214761	MRTX1133	0.123457	IAG933	0
																		340280	394600	367440	367440	15680.8	0.367767	0.20829	0.287138	0.287731	0.0460381	MRTX1133	0.37037	IAG933	0
																		365960	345160	355560	355560	6004.44	0.283922	0.366146	0.325493	0.325187	0.0237363	MRTX1133	1.11111	IAG933	0
																		292120	336760	314440	314440	12886.5	0.525008	0.392966	0.45825	0.458741	0.0381181	MRTX1133	3.33333	IAG933	0
																		258520	252000	255260	255260	1882.16	0.634711	0.663595	0.649314	0.649207	0.00833809	MRTX1133	10	IAG933	0
																	SUIT-2	590356	610328	600342	600342	5765.42	0	0	0	0	0	MRTX1133	0	IAG933	0
																		539000	489760	514380	514380	14214.4	0.0913338	0.225224	0.159975	0.158844	0.038655	MRTX1133	0	IAG933	10
																		555800	609280	582540	582540	15438.3	0.0593936	0.00922102	0.0336718	0.0340955	0.0144851	MRTX1133	0	IAG933	3.33333
																		565160	583520	574340	574340	5300.08	0.0415983	0.055776	0.0488667	0.048747	0.00409316	MRTX1133	0	IAG933	1.11111
																		603680	592280	597980	597980	3290.9	-0.031636	0.0399444	0.00506086	0.00445641	0.0206657	MRTX1133	0	IAG933	0.37037
																		665840	576080	620960	620960	25911.5	-0.149815	0.0692219	-0.037522	-0.0393716	0.0632372	MRTX1133	0	IAG933	0.123457
																		610440	595280	602860	602860	4376.32	-0.0444882	0.0345226	-0.00398198	-0.00464917	0.0228109	MRTX1133	0	IAG933	0.0411523
																		652400	607720	630060	630060	12898	-0.124263	0.0120403	-0.0543847	-0.0555357	0.0393515	MRTX1133	0.00411523	IAG933	0.0137174
																		610000	629720	619860	619860	5692.67	-0.0436516	-0.0277193	-0.0354837	-0.0356182	0.00459976	MRTX1133	0.00411523	IAG933	0.00457247
																		611000	579080	595040	595040	9214.51	-0.0455528	0.0638002	0.0105088	0.00958538	0.0315709	MRTX1133	0.00411523	IAG933	0.00152416
																		372400	382040	377220	377220	2782.83	0.408074	0.419902	0.414138	0.414038	0.00341473	MRTX1133	0.00152416	IAG933	10
																		575400	540400	557900	557900	10103.6	0.02213	0.133705	0.0793307	0.0783885	0.0322123	MRTX1133	0.00152416	IAG933	3.33333
																		577960	575560	576760	576760	692.82	0.0172629	0.0701617	0.0443824	0.0439357	0.0152722	MRTX1133	0.00152416	IAG933	1.11111
																		567920	589040	578480	578480	6096.82	0.036351	0.0457999	0.0411951	0.0411153	0.00272795	MRTX1133	0.00152416	IAG933	0.37037
																		629360	605600	617480	617480	6858.92	-0.0804589	0.0158717	-0.0310734	-0.0318869	0.0278112	MRTX1133	0.00152416	IAG933	0.123457
																		569960	606320	588140	588140	10496.2	0.0324726	0.0145705	0.0232948	0.0234459	0.00516843	MRTX1133	0.00152416	IAG933	0.0411523
																		600920	604400	602660	602660	1004.59	-0.0263887	0.0180404	-0.00361137	-0.00398655	0.012827	MRTX1133	0.00152416	IAG933	0.0137174
																		621040	592160	606600	606600	8336.94	-0.0646409	0.0401613	-0.0109123	-0.0117973	0.030257	MRTX1133	0.00152416	IAG933	0.00457247
																		580040	607920	593980	593980	8048.26	0.0133084	0.0116789	0.012473	0.0124868	0.000470455	MRTX1133	0.00152416	IAG933	0.00152416
																		249160	236800	242980	242980	3568.02	0.642379	0.682388	0.66289	0.662552	0.0115509	MRTX1133	0.00457247	IAG933	10
																		514640	488400	501520	501520	7574.84	0.137647	0.227682	0.183805	0.183045	0.0259937	MRTX1133	0.00457247	IAG933	3.33333
																		571600	525360	548480	548480	13348.3	0.0293546	0.160886	0.0967863	0.0956756	0.0379739	MRTX1133	0.00457247	IAG933	1.11111
																		579400	565680	572540	572540	3960.62	0.0145252	0.0880174	0.0522022	0.0515816	0.0212176	MRTX1133	0.00457247	IAG933	0.37037
																		583480	551320	567400	567400	9283.79	0.00676828	0.11397	0.0617268	0.0608216	0.0309497	MRTX1133	0.00457247	IAG933	0.123457
																		645080	543760	594420	594420	29248.6	-0.110346	0.127632	0.0116577	0.0096481	0.0687058	MRTX1133	0.00457247	IAG933	0.0411523
																		644280	606840	625560	625560	10808	-0.108825	0.0136307	-0.046046	-0.04708	0.0353537	MRTX1133	0.00457247	IAG933	0.0137174
																		588440	601040	594740	594740	3637.31	-0.00266168	0.0241128	0.0110647	0.0108386	0.00772996	MRTX1133	0.00457247	IAG933	0.00457247
																		566560	582840	574700	574700	4699.63	0.0389366	0.0570049	0.0481996	0.0480471	0.00521641	MRTX1133	0.00457247	IAG933	0.00152416
																		152960	163520	158240	158240	3048.41	0.825274	0.814824	0.819917	0.820005	0.00301717	MRTX1133	0.0137174	IAG933	10
																		281400	250560	265980	265980	8902.74	0.581084	0.65752	0.62027	0.619625	0.0220676	MRTX1133	0.0137174	IAG933	3.33333
																		495800	470880	483340	483340	7193.78	0.173466	0.259345	0.217493	0.216768	0.0247939	MRTX1133	0.0137174	IAG933	1.11111
																		571840	534400	553120	553120	10808	0.0288983	0.144548	0.0881882	0.0872116	0.0333889	MRTX1133	0.0137174	IAG933	0.37037
																		574960	569280	572120	572120	1639.67	0.0229665	0.0815113	0.0529805	0.0524861	0.0169022	MRTX1133	0.0137174	IAG933	0.123457
																		544680	553520	549100	549100	2551.89	0.080535	0.109994	0.0956374	0.0953887	0.0085049	MRTX1133	0.0137174	IAG933	0.0411523
																		604360	543000	573680	573680	17713.1	-0.0329288	0.129006	0.0500897	0.0487223	0.0467516	MRTX1133	0.0137174	IAG933	0.0137174
																		611600	556920	584260	584260	15784.8	-0.0466936	0.103849	0.0304846	0.0292133	0.0434625	MRTX1133	0.0137174	IAG933	0.00457247
																		602760	567720	585240	585240	10115.2	-0.0298869	0.0843306	0.0286686	0.0277041	0.0329753	MRTX1133	0.0137174	IAG933	0.00152416
																		117520	122000	119760	119760	1293.26	0.892653	0.889861	0.891222	0.891245	0.000806073	MRTX1133	0.0411523	IAG933	10
																		139440	194600	167020	167020	15923.3	0.850979	0.758654	0.803647	0.804427	0.0266546	MRTX1133	0.0411523	IAG933	3.33333
																		246240	247360	246800	246800	323.316	0.64793	0.663303	0.655811	0.655682	0.00443833	MRTX1133	0.0411523	IAG933	1.11111
																		473720	400400	437060	437060	21165.7	0.215444	0.386721	0.303252	0.301806	0.0494485	MRTX1133	0.0411523	IAG933	0.37037
																		439560	481320	460440	460440	12055.1	0.280389	0.240478	0.259928	0.260265	0.0115228	MRTX1133	0.0411523	IAG933	0.123457
																		481920	467720	474820	474820	4099.19	0.199854	0.265056	0.233281	0.232731	0.0188241	MRTX1133	0.0411523	IAG933	0.0411523
																		487680	530600	509140	509140	12389.9	0.188904	0.151416	0.169685	0.170001	0.0108229	MRTX1133	0.0411523	IAG933	0.0137174
																		520200	485800	503000	503000	9930.42	0.127076	0.232381	0.181063	0.180173	0.0304021	MRTX1133	0.0411523	IAG933	0.00457247
																		467640	581400	524520	524520	32839.7	0.227004	0.0596073	0.141185	0.142599	0.0483283	MRTX1133	0.0411523	IAG933	0.00152416
																		108280	116960	112620	112620	2505.7	0.91022	0.89897	0.904452	0.904547	0.00324811	MRTX1133	0.123457	IAG933	10
																		113520	126000	119760	119760	3602.67	0.900258	0.882632	0.891222	0.89137	0.00508869	MRTX1133	0.123457	IAG933	3.33333
																		140320	159760	150040	150040	5611.84	0.849306	0.821619	0.835112	0.835345	0.00799328	MRTX1133	0.123457	IAG933	1.11111
																		227800	239480	233640	233640	3371.73	0.682988	0.677544	0.680197	0.680243	0.00157166	MRTX1133	0.123457	IAG933	0.37037
																		296680	285560	291120	291120	3210.07	0.552033	0.594266	0.573685	0.573328	0.0121928	MRTX1133	0.123457	IAG933	0.123457
																		287600	345720	316660	316660	16777.8	0.569296	0.485542	0.526358	0.527065	0.0241805	MRTX1133	0.123457	IAG933	0.0411523
																		339080	364600	351840	351840	7366.99	0.471422	0.451421	0.461168	0.461337	0.00577465	MRTX1133	0.123457	IAG933	0.0137174
																		371520	363160	367340	367340	2413.32	0.409747	0.454023	0.432446	0.432072	0.0127826	MRTX1133	0.123457	IAG933	0.00457247
																		381920	373320	377620	377620	2482.61	0.389975	0.435661	0.413397	0.413011	0.0131899	MRTX1133	0.123457	IAG933	0.00152416
																		102120	99080	100600	100600	877.572	0.921932	0.931283	0.926726	0.926647	0.00269991	MRTX1133	0.37037	IAG933	10
																		102000	110000	106000	106000	2309.4	0.92216	0.911548	0.916719	0.916809	0.00306364	MRTX1133	0.37037	IAG933	3.33333
																		125480	117800	121640	121640	2217.03	0.877519	0.897451	0.887738	0.88757	0.0057545	MRTX1133	0.37037	IAG933	1.11111
																		143160	157040	150100	150100	4006.81	0.843906	0.826535	0.835	0.835147	0.00501524	MRTX1133	0.37037	IAG933	0.37037
																		157600	190960	174280	174280	9630.2	0.816453	0.765233	0.790194	0.790626	0.0147876	MRTX1133	0.37037	IAG933	0.123457
																		212000	192480	202240	202240	5634.94	0.713027	0.762486	0.738383	0.737965	0.0142789	MRTX1133	0.37037	IAG933	0.0411523
																		238360	218240	228300	228300	5808.14	0.662912	0.715931	0.690093	0.689645	0.0153069	MRTX1133	0.37037	IAG933	0.0137174
																		242720	243600	243160	243160	254.034	0.654622	0.670099	0.662556	0.662426	0.00446809	MRTX1133	0.37037	IAG933	0.00457247
																		237840	235080	236460	236460	796.743	0.6639	0.685496	0.674972	0.674789	0.00623495	MRTX1133	0.37037	IAG933	0.00152416
																		98680	105120	101900	101900	1859.07	0.928472	0.920367	0.924317	0.924385	0.00233973	MRTX1133	1.11111	IAG933	10
																		104200	102200	103200	103200	577.35	0.917977	0.925645	0.921908	0.921843	0.00221369	MRTX1133	1.11111	IAG933	3.33333
																		107760	118320	113040	113040	3048.41	0.911209	0.896512	0.903674	0.903798	0.00424313	MRTX1133	1.11111	IAG933	1.11111
																		121840	122080	121960	121960	69.282	0.88444	0.889716	0.887145	0.8871	0.00152339	MRTX1133	1.11111	IAG933	0.37037
																		143240	153520	148380	148380	2967.58	0.843754	0.832896	0.838188	0.838279	0.00313471	MRTX1133	1.11111	IAG933	0.123457
																		145200	163200	154200	154200	5196.15	0.840028	0.815402	0.827403	0.827611	0.00710958	MRTX1133	1.11111	IAG933	0.0411523
																		154440	163520	158980	158980	2621.17	0.822461	0.814824	0.818545	0.81861	0.00220481	MRTX1133	1.11111	IAG933	0.0137174
																		172800	169440	171120	171120	969.948	0.787554	0.804125	0.796049	0.79591	0.00478393	MRTX1133	1.11111	IAG933	0.00457247
																		178840	192160	185500	185500	3845.15	0.776071	0.763064	0.769403	0.769513	0.0037553	MRTX1133	1.11111	IAG933	0.00152416
																		95360	96000	95680	95680	184.752	0.934784	0.93685	0.935843	0.935825	0.000596462	MRTX1133	3.33333	IAG933	10
																		92760	116400	104580	104580	6824.28	0.939727	0.899982	0.919351	0.919686	0.0114747	MRTX1133	3.33333	IAG933	3.33333
																		114960	106480	110720	110720	2447.97	0.89752	0.91791	0.907973	0.907801	0.00588658	MRTX1133	3.33333	IAG933	1.11111
																		123040	121680	122360	122360	392.598	0.882158	0.890439	0.886404	0.886334	0.00239076	MRTX1133	3.33333	IAG933	0.37037
																		130120	137680	133900	133900	2182.38	0.868698	0.861523	0.86502	0.86508	0.00207136	MRTX1133	3.33333	IAG933	0.123457
																		149360	134560	141960	141960	4272.39	0.832119	0.867162	0.850084	0.849788	0.0101172	MRTX1133	3.33333	IAG933	0.0411523
																		157200	171920	164560	164560	4249.3	0.817213	0.799643	0.808205	0.808354	0.00507271	MRTX1133	3.33333	IAG933	0.0137174
																		156320	151040	153680	153680	1524.2	0.818886	0.837378	0.828367	0.82821	0.00533873	MRTX1133	3.33333	IAG933	0.00457247
																		169520	155240	162380	162380	4122.28	0.79379	0.829788	0.812245	0.811941	0.0103927	MRTX1133	3.33333	IAG933	0.00152416
																		89280	118760	104020	104020	8510.14	0.946343	0.895716	0.920388	0.920816	0.0146162	MRTX1133	10	IAG933	10
																		100960	117640	109300	109300	4815.1	0.924137	0.897741	0.910604	0.910827	0.00762077	MRTX1133	10	IAG933	3.33333
																		104120	131800	117960	117960	7990.53	0.918129	0.87215	0.894557	0.894945	0.0132745	MRTX1133	10	IAG933	1.11111
																		115640	128120	121880	121880	3602.67	0.896227	0.878801	0.887293	0.88744	0.00503119	MRTX1133	10	IAG933	0.37037
																		115560	122280	118920	118920	1939.9	0.896379	0.889355	0.892778	0.892837	0.00202799	MRTX1133	10	IAG933	0.123457
																		130800	132920	131860	131860	611.991	0.867405	0.870126	0.8688	0.868777	0.000785488	MRTX1133	10	IAG933	0.0411523
																		139680	158280	148980	148980	5369.36	0.850522	0.824294	0.837076	0.837297	0.00757236	MRTX1133	10	IAG933	0.0137174
																		162520	164000	163260	163260	427.239	0.807099	0.813956	0.810614	0.810556	0.00197976	MRTX1133	10	IAG933	0.00457247
																		159760	153360	156560	156560	1847.52	0.812346	0.833185	0.82303	0.822854	0.00601642	MRTX1133	10	IAG933	0.00152416
																		587120	593480	590300	590300	1835.97	-0.000152096	0.0377757	0.0192922	0.0189719	0.01095	MRTX1133	0.00152416	IAG933	0
																		642120	539680	590900	590900	29571.9	-0.104718	0.135006	0.0181804	0.0161561	0.0692099	MRTX1133	0.00457247	IAG933	0
																		541680	640160	590920	590920	28428.7	0.0862386	-0.0465871	0.0181433	0.0192649	0.0383476	MRTX1133	0.0137174	IAG933	0
																		535600	503600	519600	519600	9237.6	0.0977979	0.200212	0.150302	0.149437	0.0295675	MRTX1133	0.0411523	IAG933	0
																		366280	406200	386240	386240	11523.9	0.41971	0.376239	0.397424	0.397791	0.0125503	MRTX1133	0.123457	IAG933	0
																		254880	247080	250980	250980	2251.67	0.631504	0.663809	0.648066	0.647793	0.00932683	MRTX1133	0.37037	IAG933	0
																		170240	190680	180460	180460	5900.52	0.792422	0.765739	0.778742	0.778967	0.00770353	MRTX1133	1.11111	IAG933	0
																		176040	168200	172120	172120	2263.21	0.781395	0.806366	0.794196	0.793986	0.00720932	MRTX1133	3.33333	IAG933	0
																		172680	163680	168180	168180	2598.08	0.787783	0.814535	0.801497	0.801272	0.00772344	MRTX1133	10	IAG933	0

## Sheet: Fig S10b
% cell confluency - AsPC-1 KRASG12D PDAC cell line																		% cell confluency - GP2D KRASG12D CRC cell line																		% cell confluency - HPAF-II KRASG12D PDAC cell line
Days post treatment initiation	DMSO				MRTX1133				IAG933				MRTX1133+IAG933					Days post treatment initiation	DMSO				MRTX1133				IAG933				MRTX1133+IAG933					Days post treatment initiation	DMSO					MRTX1133					IAG933
			mean	SEM			mean	SEM			mean	SEM			mean	SEM					mean	SEM			mean	SEM			mean	SEM			mean	SEM						mean	SEM				mean	SEM
0	17.9774	16.3799	17.1786	0.79873	18.6418	17.3463	17.9941	0.64775	17.1679	17.7167	17.4423	0.27439	18.4932	18.617	18.5551	0.06193		0	18.7528	19.6294	19.1911	0.4383	22.8226	18.7474	20.785	2.0376	21.604	23.2413	22.4227	0.81864	22.6437	22.9099	22.7768	0.13311		0	33	33	29	31.6667	1.33333	33	29	27	29.6667	1.76383	29	33	35
0.2	20.9118	19.9776	20.4447	0.46713	20.549	18.4991	19.524	1.02491	18.2976	19.566	18.9318	0.6342	20.6745	19.1781	19.9263	0.7482		0.2	19.4034	20.1401	19.7718	0.36838	23.1888	19.3374	21.2631	1.92574	22.8485	23.6461	23.2473	0.398815	23.803	24.4338	24.1184	0.315435		0.3	41	40	36	39	1.52753	38	34	31	34.3333	2.02759	37	40	43
0.5	24.7099	24.0385	24.3742	0.335705	22.2076	20.331	21.2693	0.938295	22.052	22.3388	22.1954	0.143445	21.4904	20.1729	20.8316	0.658735		0.5	20.8758	22.4208	21.6483	0.77251	23.4026	19.848	21.6253	1.7773	24.2248	25.2642	24.7445	0.519695	22.6956	25.1255	23.9105	1.21497		0.5	49	48	43	46.6667	1.85592	53	50	43	48.6667	2.96273	42	46	49
0.7	30.2034	26.6369	28.4201	1.78322	24.4555	21.7411	23.0983	1.35721	24.3879	25.8353	25.1116	0.72375	20.7981	19.9003	20.3492	0.448915		0.7	23.298	24.4676	23.8828	0.584765	23.632	20.5668	22.0994	1.53259	25.9307	26.7157	26.3232	0.392485	23.4309	24.7419	24.0864	0.655475		0.8	58	58	51	55.6667	2.33333	63	60	51	58	3.60555	50	52	58
1	34.3336	33.5149	33.9242	0.40931	32.8479	29.0682	30.9581	1.88986	40.1446	36.3853	38.2649	1.87966	27.6195	26.2655	26.9425	0.67701		1	28.0189	28.5579	28.2884	0.2695	25.1958	21.4938	23.3448	1.85097	29.6199	29.8621	29.741	0.121095	25.0939	25.7472	25.4205	0.326655		1	69	68	61	66	2.51661	74	68	57	66.3333	4.97773	57	60	65
1.2	45.3764	42.9566	44.1665	1.20987	30.427	28.1485	29.2877	1.13921	38.8218	39.9273	39.3745	0.552775	22.2736	20.1893	21.2315	1.04218		1.2	28.199	30.1011	29.1501	0.95108	27.9037	24.0088	25.9563	1.94742	31.7155	33.3522	32.5338	0.818395	26.6402	27.5167	27.0784	0.438255		1.3	77	77	69	74.3333	2.66667	78	73	62	71	4.72582	64	66	71
1.5	50.7365	48.7324	49.7345	1.00203	32.4583	29.4379	30.9481	1.5102	44.5129	45.5758	45.0444	0.53145	20.8349	24.1236	22.4792	1.64435		1.5	31.0897	31.1212	31.1054	0.015745	27.1355	23.5039	25.3197	1.8158	33.2765	34.8862	34.0813	0.80483	25.19	26.5898	25.8899	0.69991		1.5	85	86	79	83.3333	2.18581	86	81	68	78.3333	5.36449	72	72	80
1.7	59.5386	56.8129	58.1757	1.36285	34.9042	32.4525	33.6783	1.22586	51.6759	53.8857	52.7808	1.10491	19.275	18.1782	18.7266	0.548355		1.7	32.5693	32.9309	32.7501	0.180805	27.4108	23.906	25.6584	1.75239	35.9245	36.0393	35.9819	0.05742	24.9081	26.1367	25.5224	0.61429		1.8	93	91	87	90.3333	1.76383	91	86	75	84	4.72582	82	82	86
2	67.8655	65.6453	66.7554	1.11012	37.906	35.0705	36.4882	1.41772	59.3873	59.1792	59.2832	0.10408	22.732	21.484	22.108	0.624025		2	37.2274	37.5925	37.4099	0.182555	27.835	24.1451	25.9901	1.84496	38.3363	37.7007	38.0185	0.31778	24.8094	26.1339	25.4717	0.66227		2	95	94	92	93.6667	0.881917	90	86	75	83.6667	4.48454	82	84	86
2.2	77.5076	75.8396	76.6736	0.83402	44.0845	39.2413	41.6629	2.42161	70.8152	69.8146	70.3149	0.50031	24.5403	25.7627	25.1515	0.611185		2.2	38.9744	40.4674	39.7209	0.74653	30.1582	26.1395	28.1489	2.00932	40.7702	42.2734	41.5218	0.75159	25.9358	27.3491	26.6425	0.70663		2.3	99	99	99	99	0	94	92	80	88.6667	4.37163	91	90	91
2.5	81.6154	79.6641	80.6398	0.975675	45.169	40.1594	42.6642	2.50484	70.9978	73.4028	72.2003	1.20253	27.09	21.4141	24.2521	2.83795		2.5	41.8614	43.4407	42.651	0.789655	29.7901	25.7904	27.7903	1.99981	41.0262	42.9388	41.9825	0.9563	24.0293	26.8333	25.4313	1.40198		2.5	100	100	100	100	0	96	92	85	91	3.21455	96	94	97
2.7	87.3435	85.0752	86.2094	1.13416	47.6008	42.7111	45.1559	2.44484	76.989	81.1039	79.0464	2.05748	26.5482	23.8274	25.1878	1.36043		2.7	47.4495	48.1574	47.8035	0.353935	29.3101	26.6945	28.0023	1.30781	45.2078	46.3328	45.7703	0.56249	25.7529	26.9534	26.3531	0.600275		2.8	100	100	100	100	0	95	93	87	91.6667	2.4037	99	98	100
3	94.3878	94.0057	94.1967	0.19104	51.9023	46.9032	49.4027	2.49956	87.0165	87.7369	87.3767	0.360195	27.3483	23.2049	25.2766	2.07167		3	54.4031	55.3323	54.8677	0.4646	32.2238	27.7084	29.9661	2.25765	48.788	49.14	48.964	0.176	24.8192	26.9341	25.8767	1.05744		3	100	100	100	100	0	93	92	84	89.6667	2.848	97	97	99
3.2	97.6623	97.4553	97.5588	0.103475	54.2276	49.0536	51.6406	2.58702	88.0743	90.1639	89.1191	1.04481	22.6754	24.2644	23.4699	0.79452		3.2	59.5668	58.3484	58.9576	0.60918	35.4459	28.6183	32.0321	3.41378	57.4871	57.6799	57.5835	0.09644	26.9667	28.0134	27.49	0.52332		3.3	100	100	100	100	0	90	89	88	89	0.57735	100	100	100
3.5	97.9884	98.1056	98.047	0.05858	53.8127	50.1664	51.9896	1.82315	93.6324	93.106	93.3692	0.263185	20.4554	17.1041	18.7797	1.67567		3.5	62.7983	62.0619	62.4301	0.368175	34.9043	31.0525	32.9784	1.92592	61.0549	63.5975	62.3262	1.27128	25.7465	26.5093	26.1279	0.381375		3.5	100	100	100	100	0	91	91	91	91	0	100	100	100
3.7	98.7906	98.5051	98.6478	0.142775	54.8812	51.2941	53.0876	1.79355	96.2427	96.8484	96.5455	0.302865	23.4943	18.0441	20.7692	2.72509		3.7	65.8111	65.4012	65.6062	0.204965	36.7891	30.367	33.5781	3.21106	65.5102	65.9505	65.7304	0.22012	26.1968	28.7991	27.4979	1.30115		3.8	100	100	100	100	0	92	92	95	93	1	100	100	100
4	99.3452	99.1707	99.258	0.087245	58.1219	51.5344	54.8282	3.29371	97.2191	97.9367	97.5779	0.358815	21.6971	20.8822	21.2896	0.407405		4	70.2327	69.4763	69.8545	0.37821	37.8558	32.2758	35.0658	2.79	67.6117	68.5208	68.0663	0.454535	28.5769	27.7702	28.1736	0.403355		4	100	100	100	100	0	95	94	96	95	0.57735	100	100	100
4.2	99.4186	99.5907	99.5047	0.086065	63.3529	56.4475	59.9002	3.45268	98.0327	98.1005	98.0666	0.033945	23.7952	22.3583	23.0768	0.71849		4.2	72.5658	71.5038	72.0348	0.531005	41.1911	34.5354	37.8633	3.32785	70.4257	72.4944	71.4601	1.03432	28.7203	31.5949	30.1576	1.43728		4.3	100	100	100	100	0	92	93	94	93	0.57735	100	100	100
4.5	99.4917	99.615	99.5534	0.061615	63.2445	57.3974	60.321	2.92359	97.2716	97.6515	97.4616	0.18992	23.3553	22.0448	22.7001	0.65525		4.5	75.7164	74.9996	75.358	0.358385	42.4723	34.7563	38.6143	3.85799	73.5052	73.9773	73.7413	0.236085	27.9779	30.2154	29.0967	1.1187		4.5	100	100	100	100	0	92	89	93	91.3333	1.20185	100	100	100
4.7	99.4941	99.6449	99.5695	0.07539	64.5847	59.1502	61.8675	2.71723	98.355	98.1115	98.2332	0.121715	23.1675	23.7752	23.4714	0.30387		4.7	78.8222	76.7424	77.7823	1.03988	42.8053	36.1793	39.4923	3.31297	75.7349	76.5421	76.1385	0.40362	27.8077	30.4598	29.1338	1.32606		4.8	100	100	100	100	0	90	89	91	90	0.57735	100	100	100
5	99.6463	99.7195	99.6829	0.036605	65.5719	61.5217	63.5468	2.02509	98.7277	99.0545	98.8911	0.163405	24.5781	23.8486	24.2133	0.36474		5	81.3215	79.5971	80.4593	0.862205	43.7375	37.6361	40.6868	3.05074	76.7228	78.3763	77.5495	0.826765	29.6273	30.5024	30.0649	0.437565		5	100	100	100	100	0	92	91	95	92.6667	1.20185	100	100	100
5.2	99.7478	99.8303	99.789	0.041245	72.8808	65.3465	69.1136	3.76715	99.043	99.4149	99.2289	0.185925	29.9789	27.5613	28.7701	1.20876		5.2	83.4281	81.8628	82.6455	0.78264	45.9422	38.3347	42.1384	3.80375	79.7769	81.4784	80.6277	0.850745	30.7192	32.635	31.6771	0.957905		5.3	100	100	100	100	0	94	92	94	93.3333	0.666667	99	99	100
5.5	99.7047	99.8303	99.7675	0.062795	69.9173	66.3261	68.1217	1.79556	99.0809	99.2294	99.1552	0.074255	27.7992	26.0813	26.9402	0.858925		5.5	85.3772	83.5238	84.4505	0.926705	45.1406	39.3265	42.2336	2.90702	80.8902	82.4887	81.6895	0.79922	28.6117	30.3456	29.4787	0.86692		5.5	100	100	100	100	0	93	88	93	91.3333	1.66667	99	100	99
5.7	99.7778	99.8268	99.8023	0.024485	70.4089	67.3784	68.8937	1.51528	98.8447	99.141	98.9929	0.14817	30.1908	28.1352	29.163	1.02778		5.7	88.3807	87.2966	87.8387	0.54201	48.5577	40.1763	44.367	4.19071	83.1694	84.3981	83.7838	0.614355	29.3065	32.0382	30.6723	1.36587		5.8	100	100	100	100	0	90	90	92	90.6667	0.666667	98	99	98
6	99.8853	99.9336	99.9094	0.02418	73.7241	69.4155	71.5698	2.15432	99.6369	99.76	99.6985	0.061575	30.2297	30.9587	30.5942	0.364495		6	94.7913	93.548	94.1697	0.62165	49.2449	40.4399	44.8424	4.40249	87.0885	87.8274	87.458	0.369485	34.0487	29.2605	31.6546	2.39411		6	100	100	100	100	0	89	88	90	89	0.57735	99	98	98
6.2	99.9427	99.9165	99.9296	0.013115	72.4867	69.5904	71.0386	1.44815	99.6447	99.6495	99.6471	0.002385	30.3815	26.4334	28.4075	1.97405		6.2	96.4864	95.133	95.8097	0.6767	51.5958	42.906	47.2509	4.34491	93.3845	94.0286	93.7065	0.32207	32.0555	34.6469	33.3512	1.29566		6.3	100	100	100	100	0	92	90	92	91.3333	0.666667	98	99	97
6.5	99.9539	99.9047	99.9293	0.0246	79.3602	73.7164	76.5383	2.82194	99.9065	99.884	99.8953	0.011225	27.1867	26.1002	26.6435	0.543245		6.5	97.4816	96.4511	96.9664	0.51528	51.139	42.717	46.928	4.21101	95.4554	96.4358	95.9456	0.4902	29.5172	29.988	29.7526	0.2354		6.5	100	100	100	100	0	94	92	93	93	0.57735	98	99	98
6.7	99.9514	99.9152	99.9333	0.018095	80.3665	76.5224	78.4444	1.92202	99.9166	99.9778	99.9472	0.030595	25.2336	24.7126	24.9731	0.2605		6.7	98.0336	96.969	97.5013	0.532335	53.0716	45.0383	49.055	4.01666	96.6533	97.7812	97.2173	0.56394	30.4054	31.2495	30.8275	0.422025		6.8	100	100	100	100	0	92	89	92	91	1	97	98	97
7	99.9428	99.9282	99.9355	0.00732	83.0938	75.2158	79.1548	3.93899	99.9564	99.9244	99.9404	0.01599	25.3047	24.8633	25.084	0.2207		7	98.707	97.829	98.268	0.43901	55.3963	47.2665	51.3314	4.06491	97.3218	97.9573	97.6396	0.317715	29.784	31.2733	30.5287	0.74467		7	100	100	100	100	0	93	90	94	92.3333	1.20185	98	98	97
7.2	99.8377	99.9772	99.9075	0.06973	84.447	78.824	81.6355	2.81149	99.9222	99.981	99.9516	0.029385	27.7257	25.691	26.7083	1.01738		7.2	98.9244	97.9983	98.4613	0.463045	55.9388	48.5434	52.2411	3.69768	97.9192	98.4769	98.198	0.27883	32.1982	35.6264	33.9123	1.71412		7.3	100	100	100	100	0	91	89	92	90.6667	0.881917	98	98	97
7.5	99.9557	99.9566	99.9562	0.000455	83.6432	79.0001	81.3216	2.32157	99.8549	99.9444	99.8997	0.04473	27.6966	25.0979	26.3973	1.29936		7.5	99.1915	98.2827	98.7371	0.45441	56.1883	50.0869	53.1376	3.05073	98.279	98.7184	98.4987	0.219655	30.3039	31.4448	30.8744	0.57047		7.5	100	100	100	100	0	91	89	93	91	1.1547	98	99	96
7.7	99.9642	99.9555	99.9599	0.004355	83.122	77.993	80.5575	2.56453	99.7928	99.9481	99.8704	0.077685	26.4845	25.4761	25.9803	0.504215		7.7	99.2368	98.3424	98.7896	0.447195	57.9446	50.2375	54.091	3.85356	98.4861	98.9334	98.7098	0.22364	30.9429	32.9778	31.9603	1.01747		7.8	100	100	100	100	0	91	90	92	91	0.57735	98	98	97
8	99.9649	99.9733	99.9691	0.00418	82.9019	76.9297	79.9158	2.98613	99.8563	99.9153	99.8858	0.029535	26.0033	25.166	25.5847	0.41867		8	99.4006	98.6183	99.0095	0.391145	61.8019	50.7065	56.2542	5.54774	98.7565	99.0888	98.9227	0.166155	30.8769	31.2479	31.0624	0.1855		8	100	100	100	100	0	95	92	96	94.3333	1.20185	99	99	98
8.2	99.9541	99.959	99.9566	0.002485	83.5449	78.846	81.1954	2.34942	99.8449	99.888	99.8664	0.02158	27.8358	26.1083	26.9721	0.863725		8.2	99.3313	98.5268	98.9291	0.40226	61.5314	53.572	57.5517	3.9797	99.0306	99.3262	99.1784	0.14779	32.7799	33.2764	33.0282	0.24826		8.3	100	100	100	100	0	94	93	95	94	0.57735	99	99	99
8.5	99.9563	99.9688	99.9626	0.006215	79.8547	76.523	78.1889	1.66588	99.7989	99.8717	99.8353	0.03638	24.636	25.799	25.2175	0.581515		8.5	99.3174	98.6068	98.9621	0.35532	60.313	52.9709	56.6419	3.67106	99.1187	99.3917	99.2552	0.136525	32.0404	31.2934	31.6669	0.373535		8.5	100	100	100	100	0	94	94	94	94	0	99	99	97
8.7	99.9396	99.9045	99.9221	0.017545	79.5039	73.6847	76.5943	2.90963	99.733	99.8172	99.7751	0.042105	24.1554	23.0197	23.5876	0.567835		8.7	99.3914	98.6453	99.0184	0.37308	61.9068	52.1086	57.0077	4.89911	99.1727	99.4027	99.2877	0.11501	32.7205	32.1078	32.4142	0.30636		8.8	100	100	100	100	0	93	92	93	92.6667	0.333333	99	98	98
9	99.9406	99.9076	99.9241	0.016505	78.8265	75.8627	77.3446	1.48194	99.7562	99.8681	99.8122	0.05596	24.6332	24.3029	24.4681	0.165135		9	99.4946	98.774	99.1343	0.3603	63.5481	52.5189	58.0335	5.51461	99.32	99.5982	99.4591	0.139115	32.9523	36.1698	34.561	1.60878		9	100	100	100	100	0	95	94	96	95	0.57735	100	99	99
9.2	99.93	99.9347	99.9323	0.00235	79.2952	74.8222	77.0587	2.23652	99.7839	99.8284	99.8062	0.022235	23.926	23.0208	23.4734	0.45258		9.2	99.5058	98.7776	99.1417	0.36409	64.9079	56.2103	60.5591	4.34881	99.3967	99.6331	99.5149	0.11823	32.5709	34.2437	33.4073	0.83642		9.3	100	100	100	100	0	95	94	96	95	0.57735	100	99	99
9.5	99.9457	99.9358	99.9408	0.00494	76.7829	74.9845	75.8837	0.899185	99.7505	99.8422	99.7964	0.04586	22.7121	21.5515	22.1318	0.58031		9.5	99.4938	98.7752	99.1345	0.3593	65.7213	55.2198	60.4706	5.25078	99.416	99.5699	99.493	0.07692	31.6564	33.9603	32.8083	1.15196		9.5	100	100	100	100	0	95	94	95	94.6667	0.333333	100	99	98
9.7	99.9259	99.9081	99.917	0.00891	77.8738	74.5156	76.1947	1.67914	99.7336	99.8281	99.7809	0.047285	21.5374	21.1856	21.3615	0.1759		9.7	99.9874	99.9343	99.9608	0.02653	64.0406	55.8719	59.9562	4.08438	99.401	99.6164	99.5087	0.107715	32.624	34.5261	33.5751	0.95106		9.8	100	100	100	100	0	94	94	96	94.6667	0.666667	99	99	99
10.2	99.914	99.882	99.898	0.015995	82.995	78.8784	80.9367	2.0583	94.7633	97.1982	95.9808	1.21744	17.3083	16.6272	16.9677	0.340515		10.5	99.9833	99.9441	99.9637	0.019615	72.4681	65.8138	69.141	3.32711	99.9409	99.9592	99.9501	0.00918	33.2157	33.7629	33.4893	0.273585		10	100	100	100	100	0	90	90	90	90	0	98	98	98
10.5	99.9391	99.9806	99.9598	0.02076	86.48	81.3936	83.9368	2.54317	99.9322	99.99	99.9611	0.02891	17.6692	17.0821	17.3756	0.293535		10.7	99.9914	99.9557	99.9736	0.01783	73.9073	69.1969	71.5521	2.35522	99.9927	99.9678	99.9802	0.01243	32.7055	36.8603	34.7829	2.07742		10.3	100	100	100	100	0	90	90	91	90.3333	0.333333	98	98	97
10.7	99.9618	99.9975	99.9796	0.01782	88.0208	82.46	85.2404	2.78041	99.9517	99.982	99.9668	0.01513	17.1805	15.8963	16.5384	0.64206		11	99.9869	99.9321	99.9595	0.027415	76.1618	70.1278	73.1448	3.01699	99.9494	99.9616	99.9555	0.006115	31.7161	31.4829	31.5995	0.1166		10.5	100	100	100	100	0	93	91	93	92.3333	0.666667	99	97	98
11	99.9494	99.9925	99.9709	0.021515	89.8803	84.8067	87.3435	2.53682	99.9637	99.9757	99.9697	0.00601	16.7118	15.6663	16.1891	0.522765		11.2	99.9771	99.9106	99.9439	0.033255	79.0071	72.8699	75.9385	3.06858	99.9899	99.9724	99.9811	0.00871	34.3156	32.2825	33.2991	1.01658		10.8	100	100	100	100	0	95	93	94	94	0.57735	98	98	98
11.2	99.955	99.9979	99.9765	0.021445	89.4283	85.1493	87.2888	2.1395	99.9491	99.9862	99.9676	0.01854	17.6688	15.0256	16.3472	1.32159		11.5	99.9817	99.8416	99.9117	0.070045	78.3785	72.7653	75.5719	2.80661	99.9955	99.9632	99.9793	0.01617	30.4977	31.9856	31.2416	0.743955		11	100	100	100	100	0	97	96	97	96.6667	0.333333	100	99	100
11.5	99.9507	99.9956	99.9732	0.02242	89.0969	84.511	86.8039	2.29296	99.9545	99.9811	99.9678	0.01333	14.9923	14.2341	14.6132	0.37912		11.7	99.9862	99.8972	99.9417	0.044515	77.7675	73.5068	75.6372	2.13039	99.9658	99.9696	99.9677	0.00189	31.949	31.7274	31.8382	0.110815		11.3	100	100	100	100	0	97	94	97	96	1	99	99	99
11.7	99.9548	99.986	99.9704	0.015615	88.9742	84.8932	86.9337	2.04051	99.9755	99.9741	99.9748	0.000695	13.8968	13.9155	13.9062	0.00935		12	99.9779	99.8895	99.9337	0.044215	79.0455	74.0372	76.5413	2.50417	99.9431	99.9629	99.953	0.009915	32.0143	31.0451	31.5297	0.48457		11.5	100	100	100	100	0	96	93	97	95.3333	1.20185	99	99	99
12	99.9557	99.972	99.9638	0.008115	86.9766	83.9842	85.4804	1.49622	99.9858	99.9885	99.9871	0.00134	14.1433	13.5832	13.8633	0.280035		12.2	99.9776	99.904	99.9408	0.03682	83.955	75.9946	79.9748	3.9802	99.9963	99.9935	99.9949	0.00141	33.061	33.6078	33.3344	0.273395		11.8	100	100	100	100	0	94	91	94	93	1	99	99	98
12.2	99.9475	99.9867	99.9671	0.019585	88.3289	84.8197	86.5743	1.75458	99.9799	99.9922	99.9861	0.00615	14.8048	14.0637	14.4342	0.370565		12.5	99.9884	99.9286	99.9585	0.029915	80.1033	75.31	77.7066	2.39664	99.9456	99.9587	99.9521	0.00656	33.2936	32.1101	32.7019	0.59173		12	100	100	100	100	0	96	92	97	95	1.52753	100	100	99
12.5	99.9479	99.9938	99.9708	0.02293	86.2446	82.8325	84.5386	1.70603	99.9845	99.9911	99.9878	0.00331	13.935	13.6581	13.7965	0.138465		12.7	99.9888	99.8454	99.9171	0.0717	80.1478	75.8715	78.0096	2.13814	99.9523	99.9661	99.9592	0.006905	33.4759	32.8415	33.1587	0.31721		12.3	100	100	100	100	0	96	93	96	95	1	100	100	99
12.7	99.9609	99.9963	99.9786	0.017685	86.3199	82.3589	84.3394	1.98051	99.9572	99.9814	99.9693	0.01209	13.5044	14.51	14.0072	0.502835		13	99.9431	99.8046	99.8738	0.06925	82.0889	77.0257	79.5573	2.53162	99.9862	99.9868	99.9865	0.00031	31.7015	33.8201	32.7608	1.0593		12.5	100	100	100	100	0	95	93	94	94	0.57735	100	100	100
13	99.9597	99.9843	99.972	0.012295	86.6609	82.2577	84.4593	2.20161	99.9626	99.9827	99.9727	0.010055	13.7088	13.5683	13.6386	0.07029		13.2	99.9769	99.8331	99.905	0.07191	83.6514	79.2194	81.4354	2.21604	99.9996	99.9938	99.9967	0.002905	36.4122	34.6202	35.5162	0.896025		12.8	100	100	100	100	0	93	91	94	92.6667	0.881917	100	99	99
13.2	99.9695	99.9943	99.9819	0.012395	86.8357	82.9408	84.8882	1.94747	99.9749	99.982	99.9784	0.00356	14.5765	13.7126	14.1445	0.431965		13.5	99.9909	99.9681	99.9795	0.011395	81.9494	77.9622	79.9558	1.99361	99.9915	99.9812	99.9864	0.005145	33.8993	33.194	33.5466	0.35265		13	100	100	100	100	0	95	94	96	95	0.57735	100	100	100
13.5	99.9579	99.9823	99.9701	0.0122	85.577	80.9248	83.2509	2.3261	99.9835	99.9897	99.9866	0.00311	14.1107	13.3051	13.7079	0.402755		13.7	99.9803	99.8827	99.9315	0.0488	84.3154	79.6985	82.0069	2.30845	99.9943	99.9938	99.9941	0.000245	32.7411	33.1705	32.9558	0.21469		13.3	100	100	100	100	0	95	92	96	94.3333	1.20185	100	100	100
13.7	99.9527	99.9903	99.9715	0.018785	85.1343	80.8576	82.9959	2.13833	99.9869	99.9896	99.9883	0.001315	13.6331	13.0658	13.3495	0.283655		14.2	99.942	99.8465	99.8942	0.047735	88.7868	83.6692	86.228	2.55877	99.9673	99.9938	99.9806	0.013255	35.4129	37.6705	36.5417	1.1288		13.5	99	99	99	99	0	78	74	80	77.3333	1.76383	99	99	97
14	99.9584	99.9722	99.9653	0.00688	87.3482	82.9021	85.1251	2.2231	99.8174	99.9718	99.8946	0.077195	6.4575	5.7369	6.0972	0.360302		14.5	99.9337	99.9695	99.9516	0.01793	89.154	84.4595	86.8068	2.34726	99.9987	100	99.9993	0.00065	32.5528	33.6479	33.1003	0.54755		13.8	99	100	99	99.3333	0.333333	84	80	85	83	1.52753	99	99	99
14.2	99.9651	99.9863	99.9757	0.01064	86.9803	83.845	85.4127	1.56767	99.9977	100	99.9988	0.001165	7.02544	6.08698	6.55621	0.46923		14.7	99.8855	99.8382	99.8618	0.023655	90.7387	85.6973	88.218	2.5207	99.921	99.9981	99.9595	0.03855	39.504	33.6374	36.5707	2.93331		14	100	100	100	100	0	89	85	91	88.3333	1.76383	100	99	100
14.5	99.9615	99.9772	99.9694	0.007835	89.7284	86.4758	88.1021	1.6263	99.9945	99.9856	99.9901	0.004455	5.82055	5.67086	5.74571	0.0748455		15	99.8712	99.8053	99.8382	0.032955	90.6805	88.7023	89.6914	0.98912	99.9894	99.9942	99.9918	0.002415	32.7796	31.5921	32.1858	0.59373		14.3	99	98	99	98.6667	0.333333	73	67	76	72	2.64575	92	93	92
14.7	99.963	99.9955	99.9793	0.016235	89.3903	88.5031	88.9467	0.443565	100	99.998	99.999	0.001	6.52305	5.92037	6.22171	0.301341		16.8	99.8176	99.8721	99.8448	0.02725	93.5938	91.9504	92.7721	0.8217	99.8706	99.9708	99.9207	0.05011	23.2792	24.9454	24.1123	0.833095		14.5	100	100	100	100	0	84	77	86	82.3333	2.72845	98	97	97
15	99.9688	99.9965	99.9827	0.013885	91.0524	87.1331	89.0928	1.95965	99.9774	99.9913	99.9844	0.00694	7.10827	5.94233	6.5253	0.582967		17	99.0737	99.9859	99.5298	0.45611	94.1242	91.9653	93.0448	1.07942	99.5996	99.6714	99.6355	0.03588	25.1427	24.8523	24.9975	0.14525		14.8	100	100	100	100	0	89	81	88	86	2.51661	98	97	97
15.2	99.966	99.9822	99.9741	0.00815	92.2645	89.392	90.8283	1.43626	99.9991	100	99.9995	0.000445	6.5131	6.17436	6.34373	0.169373		17.3	98.8978	99.4822	99.19	0.29219	94.2053	91.6808	92.943	1.26226	99.5757	99.5066	99.5412	0.03458	22.1715	23.725	22.9482	0.77676		15	100	100	100	100	0	93	90	91	91.3333	0.881917	98	98	99
16.8	99.1047	100	99.5523	0.44764	97.3683	95.4662	96.4173	0.95107	99.9905	99.9986	99.9946	0.00404	0.701536	1.15675	0.929142	0.227605		17.5	98.8026	99.9712	99.3869	0.58432	94.4815	92.2534	93.3675	1.11405	99.4861	99.6555	99.5708	0.08468	22.6451	23.3622	23.0036	0.358575		15.3	100	100	100	100	0	93	89	88	90	1.52753	99	99	100
17	99.9719	100	99.9859	0.01405	97.1059	94.0978	95.6018	1.50403	100	99.9972	99.9986	0.001415	0.615537	0.661334	0.638435	0.0228987		17.8	98.831	99.9561	99.3936	0.56256	93.4287	91.8063	92.6175	0.8112	99.4774	99.4044	99.4409	0.03654	23.8243	24.3156	24.0699	0.24566		15.5	100	100	100	100	0	94	93	91	92.6667	0.881917	100	100	100
17.3	99.9704	99.9979	99.9841	0.01371	96.8773	94.7895	95.8334	1.04386	99.9979	99.9905	99.9942	0.003725	0.615053	0.586801	0.600927	0.014126		18	98.9376	99.9585	99.448	0.510435	94.3881	92.5245	93.4563	0.93178	99.4518	99.6796	99.5657	0.11391	23.2305	24.55	23.8903	0.65975		15.8	100	100	100	100	0	95	94	95	94.6667	0.333333	100	100	100
17.5	99.8274	99.9966	99.912	0.084615	95.503	94.1756	94.8393	0.663715	100	99.9921	99.996	0.003965	0.552263	0.535408	0.543835	0.0084274		18.3	99.3116	99.6116	99.4616	0.15003	94.5818	92.5984	93.5901	0.991695	99.4625	99.4758	99.4692	0.006695	23.5461	24.474	24.01	0.463955		16	100	100	100	100	0	88	88	89	88.3333	0.333333	100	100	100
17.8	99.9641	99.9956	99.9799	0.01572	96.0115	94.5137	95.2626	0.748925	100	99.9991	99.9995	0.000445	0.469579	0.692971	0.581275	0.111696		18.5	99.7908	99.948	99.8694	0.078605	94.9304	92.4072	93.6688	1.26161	99.667	99.4435	99.5553	0.111725	23.4303	24.6733	24.0518	0.621505		16.3	100	100	100	100	0	91	89	93	91	1.1547	100	100	100
18	99.966	99.9936	99.9798	0.013845	95.6624	93.7463	94.7044	0.958045	99.9904	99.9959	99.9932	0.00277	0.673698	0.590186	0.631942	0.0417562		18.8	99.898	99.9184	99.9082	0.01019	95.0115	92.8989	93.9552	1.0563	99.443	99.8636	99.6533	0.210335	24.3565	25.0789	24.7177	0.361195		16.5	100	100	100	100	0	95	95	96	95.3333	0.333333	100	100	100
18.3	99.9585	99.9941	99.9763	0.017825	96.212	93.7845	94.9982	1.21374	100	100	100	0	0.726818	0.619543	0.673181	0.0536376		19	99.6713	99.8714	99.7714	0.100085	96.4458	94.3072	95.3765	1.06929	98.1818	98.7396	98.4607	0.278865	26.4287	28.7307	27.5797	1.15101		16.8	100	100	100	100	0	96	95	97	96	0.57735	100	100	100
18.5	99.9691	99.9943	99.9817	0.0126	96.4045	93.3634	94.884	1.52057	99.9986	100	99.9993	0.000685	1.04222	0.532991	0.787605	0.254614		19.3	99.5918	99.8993	99.7456	0.153725	95.3272	93.9963	94.6618	0.66544	99.3188	99.6806	99.4997	0.180875	25.4805	27.2532	26.3668	0.886355		17	100	100	100	100	0	97	97	97	97	0	100	100	100
18.8	99.9691	99.9938	99.9814	0.01236	96.3346	95.5439	95.9392	0.39533	100	99.9986	99.9993	0.000685	1.13001	0.580791	0.855403	0.274612		19.5	99.7834	99.897	99.8402	0.056815	95.6936	94.2724	94.983	0.71063	99.6724	99.4971	99.5848	0.08766	25.4547	26.4847	25.9697	0.515		17.3	100	100	100	100	0	92	90	92	91.3333	0.666667	100	100	100
19	99.9615	99.9955	99.9785	0.01696	98.2069	97.6418	97.9244	0.28255	99.9986	100	99.9993	0.000685	1.55925	0.832159	1.19571	0.363547		19.8	99.8237	99.8759	99.8498	0.02611	95.9945	94.7191	95.3568	0.63771	99.6367	99.7566	99.6967	0.059925	26.2314	27.708	26.9697	0.73828		17.5	100	100	100	100	0	94	92	95	93.6667	0.881917	100	100	100
19.3	99.9598	99.9951	99.9774	0.017645	97.8394	96.8954	97.3674	0.47196	100	99.9963	99.9981	0.00186	1.48776	0.686063	1.08691	0.400848		21	99.6183	94.8457	97.232	2.38632	99.7171	98.5354	99.1263	0.59087	99.5069	99.3371	99.422	0.084895	38.7962	40.5565	39.6764	0.88012		17.8	100	100	100	100	0	95	93	94	94	0.57735	100	100	100
19.5	99.9645	100	99.9822	0.01775	97.725	96.5441	97.1346	0.59046	99.9949	99.9994	99.9972	0.00228	1.69768	0.724884	1.21128	0.486399		21.3	99.5616	94.5542	97.0579	2.50371	99.6633	98.4783	99.0708	0.5925	99.6531	99.3875	99.5203	0.13279	39.1535	40.4428	39.7981	0.64468		18	100	100	100	100	0	93	91	96	93.3333	1.45297	100	100	100
19.8	99.9457	99.9833	99.9645	0.018815	97.6384	96.6793	97.1588	0.47953	99.9973	100	99.9986	0.00134	1.95181	0.750166	1.35099	0.600823		21.5	99.4895	94.379	96.9342	2.55528	99.7156	98.6939	99.2048	0.510845	99.466	99.4482	99.4571	0.008905	40.9063	42.9253	41.9158	1.00953		18.3	100	100	100	100	0	93	90	94	92.3333	1.20185	100	100	100
20	99.9585	99.9984	99.9784	0.019965	99.2092	99.0037	99.1065	0.10275	99.995	99.9991	99.9971	0.002035	2.22604	1.1381	1.68207	0.543973		21.8	99.384	93.7381	96.561	2.82295	99.7445	98.8647	99.3046	0.439875	99.8987	99.2951	99.5969	0.301795	43.1675	44.8195	43.9935	0.82598		18.5	100	100	100	100	0	94	91	95	93.3333	1.20185	100	100	100
20.3	99.9548	99.998	99.9764	0.021585	99.4926	99.4219	99.4573	0.035365	100	100	100	0	2.4466	1.03165	1.73913	0.707476		22	98.9384	93.4535	96.196	2.74242	99.8268	98.9196	99.3732	0.45362	99.7139	88.1248	93.9194	5.79453	46.2715	48.8164	47.544	1.27242		18.8	100	100	100	100	0	93	89	92	91.3333	1.20185	100	100	100
20.5	99.9548	99.9985	99.9766	0.021825	99.6008	99.6443	99.6225	0.021725	100	99.9994	99.9997	0.00027	2.71628	1.11468	1.91548	0.800798		22.3	99.0976	93.453	96.2753	2.82232	99.8027	98.3651	99.0839	0.718815	99.6191	99.3736	99.4964	0.12275	46.9185	48.9739	47.9462	1.0277		19	100	100	100	100	0	94	90	94	92.6667	1.33333	100	100	100
20.8	99.9422	99.884	99.9131	0.029075	99.7287	99.7015	99.7151	0.01358	99.9958	99.9991	99.9974	0.001655	3.06262	1.2205	2.14156	0.92106		22.5	98.9013	93.3305	96.1159	2.7854	99.788	98.6228	99.2054	0.582625	99.5797	99.2391	99.4094	0.170305	47.8168	50.8025	49.3097	1.49286		19.3	100	100	100	100	0	93	91	94	92.6667	0.881917	100	100	100
21	99.9605	100	99.9802	0.01975	99.9283	99.9181	99.9232	0.00511	100	100	100	0	4.46328	1.79121	3.12725	1.33603		22.8	98.636	93.062	95.849	2.78699	99.7244	98.7886	99.2565	0.46789	99.7504	99.0693	99.4099	0.34057	49.8394	50.8436	50.3415	0.50213		19.5	100	100	100	100	0	95	95	94	94.6667	0.333333	100	100	100
21.3	99.9657	99.9985	99.9821	0.016395	99.7347	99.653	99.6938	0.040855	99.9991	99.9986	99.9989	0.00024	4.53442	1.701	3.11771	1.41671		23	98.7598	99.0114	98.8856	0.125785	99.8821	98.7727	99.3274	0.554715	99.3311	90.6527	94.9919	4.33924	51.5508	52.7001	52.1254	0.57468		19.8	100	100	100	100	0	93	90	93	92	1	100	100	100
21.5	99.9659	100	99.9829	0.017055	99.7351	99.5819	99.6585	0.0766	100	99.9982	99.9991	0.00089	5.12144	1.81186	3.46665	1.65479		23.3	98.6073	98.8199	98.7136	0.1063	99.8788	98.6005	99.2397	0.639195	99.6822	88.4298	94.056	5.62618	54.0577	55.7775	54.9176	0.859905		20	100	100	99	99.6667	0.333333	82	78	67	75.6667	4.48454	99	99	99
21.8	99.9724	100	99.9862	0.01381	99.6957	99.6483	99.672	0.02373	99.9899	100	99.9949	0.00507	5.72364	2.04962	3.88663	1.83701		23.5	98.5258	98.698	98.6119	0.086135	99.8669	98.5976	99.2323	0.634635	99.3394	87.6354	93.4874	5.85196	57.2286	58.5239	57.8762	0.64768		20.3	100	100	100	100	0	87	80	87	84.6667	2.33333	100	99	99
22	99.97	99.9985	99.9843	0.01426	99.8748	99.8134	99.8441	0.03074	100	100	100	0	7.39708	2.90119	5.14914	2.24794		23.8	98.3713	98.9025	98.6369	0.2656	99.93	98.4707	99.2003	0.729605	99.6715	86.2165	92.944	6.72751	59.5155	62.6425	61.079	1.56349		20.5	100	100	100	100	0	87	83	90	86.6667	2.02759	100	100	100
22.3	99.9605	99.9951	99.9778	0.01727	99.5156	99.6268	99.5712	0.055575	99.9991	100	99.9995	0.000445	7.9595	2.82728	5.39339	2.56611		24	96.0351	94.0432	95.0391	0.995965	100	99.9846	99.9923	0.007695	99.693	99.9625	99.8278	0.13473	69.5789	71.882	70.7304	1.15155		20.8	100	100	100	100	0	90	88	91	89.6667	0.881917	100	100	100
22.5	99.9579	99.9937	99.9758	0.017895	99.7388	99.304	99.5214	0.217415	99.9955	99.9982	99.9969	0.001345	8.91846	3.13916	6.02881	2.88965		24.3	98.6322	97.361	97.9966	0.635635	99.994	99.9881	99.9911	0.00294	99.7321	99.6095	99.6708	0.061275	75.1363	77.4242	76.2803	1.14395		21	100	100	100	100	0	90	87	92	89.6667	1.45297	100	100	100
22.8	99.9483	99.9908	99.9695	0.02127	99.6485	99.4786	99.5636	0.08493	99.9947	99.9952	99.995	0.00024	10.2053	3.27096	6.73813	3.46717		24.5	99.431	97.598	98.5145	0.91653	99.9958	99.9679	99.9818	0.01395	99.5132	98.9962	99.2547	0.258515	77.961	81.9227	79.9418	1.98082		21.3	100	100	100	100	0	90	87	89	88.6667	0.881917	100	100	100
23	99.9507	99.9791	99.9649	0.01416	99.6649	99.6008	99.6328	0.032085	99.9991	99.9979	99.9985	0.00062	11.5083	4.27014	7.88924	3.6191		24.8	99.565	97.7662	98.6656	0.899365	99.9845	99.9943	99.9894	0.00487	99.3988	98.4643	98.9316	0.467265	79.9144	82.9107	81.4126	1.49818		21.5	100	100	100	100	0	91	87	89	89	1.1547	100	100	100
23.3	99.9588	99.9693	99.964	0.005285	99.6775	99.5219	99.5997	0.077805	100	100	100	0	13.6312	4.17813	8.90466	4.72653		25	99.5913	98.0454	98.8183	0.772965	99.9416	99.9802	99.9609	0.019305	99.2552	98.2549	98.7551	0.50012	81.5906	83.6367	82.6137	1.02302		21.8	100	100	100	100	0	92	90	92	91.3333	0.666667	100	100	100
23.5	99.9492	99.99	99.9696	0.02044	99.6562	99.631	99.6436	0.012605	99.9953	100	99.9976	0.00234	14.9586	5.70292	10.3308	4.62786		25.3	99.6925	98.295	98.9937	0.69874	99.957	99.9784	99.9677	0.01067	98.7836	97.916	98.3498	0.433795	83.7855	85.2703	84.5279	0.742415		22	100	100	100	100	0	90	87	89	88.6667	0.881917	100	100	100
23.8	99.9644	99.9659	99.9652	0.000725	99.3526	99.4714	99.412	0.05937	99.9918	99.9936	99.9927	0.00093	16.2479	6.56575	11.4068	4.84106		25.5	99.6621	98.5492	99.1056	0.556435	99.8859	99.9894	99.9376	0.051745	99.2884	97.5001	98.3943	0.894195	84.5609	87.5048	86.0329	1.47194		22.3	100	100	100	100	0	88	85	86	86.3333	0.881917	100	100	100
24	99.9651	99.9871	99.9761	0.01102	99.72	99.744	99.732	0.01202	99.9883	99.9932	99.9908	0.002455	18.909	8.18005	13.5445	5.36445		25.8	99.5939	98.7869	99.1904	0.40351	99.9916	99.9702	99.9809	0.010675	99.2496	96.8739	98.0617	1.18784	85.9975	88.4972	87.2474	1.24983		22.5	100	100	100	100	0	89	87	91	89	1.1547	100	100	100
24.3	99.9492	99.984	99.9666	0.01741	99.668	99.6997	99.6838	0.01582	99.995	99.9908	99.9929	0.002075	20.1822	8.21494	14.1986	5.98361		26	99.5045	98.7618	99.1331	0.37135	99.9772	99.976	99.9766	0.000615	98.9934	97.3473	98.1704	0.82306	88.0248	89.9924	89.0086	0.98381		22.8	100	100	100	100	0	92	89	92	91	1	100	100	100
24.5	99.9413	99.986	99.9636	0.02235	99.856	99.7311	99.7935	0.062445	99.9974	99.9961	99.9967	0.00066	23.2179	9.62872	16.4233	6.7946		26.3	99.5221	98.7889	99.1555	0.366585	99.9957	99.9425	99.9691	0.026595	99.1237	97.5573	98.3405	0.783215	90.4698	91.406	90.9379	0.46809		23	100	100	100	100	0	92	87	90	89.6667	1.45297	100	100	100
24.8	99.9324	99.9836	99.958	0.025595	99.7307	99.7546	99.7427	0.011915	99.9928	99.9796	99.9862	0.006595	26.3812	10.3271	18.3542	8.02702		26.5	99.2384	99.4495	99.3439	0.105555	99.9774	99.8989	99.9381	0.039275	98.8082	98.133	98.4706	0.33761	90.429	92.3908	91.4099	0.98093		23.3	100	100	100	100	0	83	78	81	80.6667	1.45297	100	100	100
25	99.932	99.9806	99.9563	0.024275	99.682	99.8054	99.7437	0.061655	99.9942	99.9904	99.9923	0.001905	28.6875	12.3556	20.5216	8.16593		26.8	99.236	99.4623	99.3491	0.113185	99.9947	99.947	99.9709	0.02386	98.9236	98.7622	98.8429	0.080705	90.9662	92.5682	91.7672	0.80101		23.5	100	100	100	100	0	92	91	92	91.6667	0.333333	100	100	100
25.3	99.9413	99.984	99.9627	0.021315	99.8842	99.7376	99.8109	0.07333	99.9888	99.9907	99.9897	0.00093	33.2153	14.3705	23.7929	9.42238		27	99.093	99.5415	99.3172	0.22425	99.9892	99.9599	99.9745	0.014615	99.3887	99.2437	99.3162	0.072495	91.508	93.3286	92.4183	0.91031		23.8	100	100	100	100	0	87	84	88	86.3333	1.20185	100	100	100
25.5	99.9309	99.9829	99.9569	0.026015	99.7395	99.8442	99.7918	0.052325	99.9905	99.9888	99.9896	0.00083	36.7465	17.1173	26.9319	9.81457		27.3	99.3279	99.0188	99.1733	0.15456	99.8518	99.4127	99.6322	0.219525	98.4383	99.064	98.7512	0.31285	91.7432	93.3693	92.5562	0.813035		24	99	99	98	98.6667	0.333333	75	69	79	74.3333	2.90593	97	94	97
25.8	99.9304	99.9834	99.9569	0.02649	99.6264	99.8533	99.7398	0.11346	99.9717	99.9883	99.98	0.00829	41.1788	18.395	29.7869	11.3919		27.5	99.563	99.5027	99.5328	0.03015	99.9751	99.8775	99.9263	0.048805	99.0626	99.5339	99.2982	0.235645	91.9935	94.4692	93.2314	1.23787		24.3	100	100	100	100	0	90	88	93	90.3333	1.45297	100	99	100
26	99.952	99.9786	99.9653	0.01329	99.7195	99.519	99.6192	0.10026	99.9968	99.9806	99.9887	0.00809	45.3977	20.7317	33.0647	12.333		27.8	99.6976	99.5156	99.6066	0.09098	99.9941	99.9513	99.9727	0.02138	99.3932	87.6641	93.5287	5.86458	93.5691	94.1184	93.8437	0.27465		24.5	100	100	100	100	0	92	90	93	91.6667	0.881917	100	99	100
26.3	99.9408	99.9814	99.9611	0.020305	99.6834	99.6603	99.6719	0.011565	99.9985	99.9843	99.9914	0.007075	50.0658	24.2401	37.153	12.9129		28	99.5649	99.4124	99.4886	0.076265	99.9898	99.9899	99.9898	3.5e-05	87.5349	89.3923	88.4636	0.928665	93.5247	95.1856	94.3552	0.830435		24.8	100	100	100	100	0	92	91	94	92.3333	0.881917	100	100	100
26.5	99.9428	99.9817	99.9623	0.01945	99.7255	99.8811	99.8033	0.07778	99.9952	99.9921	99.9936	0.001515	54.7183	27.9429	41.3306	13.3877																				25	100	100	100	100	0	94	93	95	94	0.57735	100	100	100
26.8	99.9521	99.9787	99.9654	0.013305	99.5257	99.9012	99.7134	0.187775	99.9896	99.9936	99.9916	0.002	58.4744	31.0341	44.7543	13.7201																				25.3	100	100	100	100	0	93	93	95	93.6667	0.666667	100	100	100
27	99.9433	99.974	99.9587	0.015375	99.6968	99.903	99.7999	0.10313	99.9868	99.9971	99.9919	0.005145	61.9903	34.7515	48.3709	13.6194																				25.5	100	100	100	100	0	94	95	96	95	0.57735	100	100	100
27.3	99.9523	99.9805	99.9664	0.01409	99.9025	99.9335	99.918	0.01551	100	100	100	0	65.5075	40.7628	53.1351	12.3724																				25.8	100	100	100	100	0	94	95	95	94.6667	0.333333	100	100	100
27.5	99.9442	99.9851	99.9646	0.020445	99.8547	99.8797	99.8672	0.01246	99.9944	99.99	99.9922	0.002205	67.32	41.0986	54.2093	13.1107																				26	100	100	100	100	0	95	95	96	95.3333	0.333333	100	100	100
																																				26.3	100	100	100	100	0	95	94	97	95.3333	0.881917	100	100	100
																																				26.5	100	100	100	100	0	96	97	97	96.6667	0.333333	100	100	100
																																				26.8	100	100	100	100	0	96	95	98	96.3333	0.881917	100	100	100
																																				27	100	100	100	100	0	94	93	97	94.6667	1.20185	100	100	100
																																				27.3	100	100	100	100	0	95	93	97	95	1.1547	100	100	100
																																				27.5	100	100	100	100	0	97	96	99	97.3333	0.881917	100	100	100
																																				27.8	100	100	100	100	0	98	98	99	98.3333	0.333333	100	100	100
																																				28	100	100	100	100	0	98	97	99	98	0.57735	100	100	100
[truncated: 7 more columns]

## Sheet: Fig S10c
	AMOTL2 Gene expression (% of control)						CTGF Gene expression (% of control)						CYR61 Gene expression (% of control)						DUSP6 Gene expression (% of control)
	DMSO	IAG933	MRTX1133	MRTX1133 + IAG933			DMSO	IAG933	MRTX1133	MRTX1133 + IAG933			DMSO	IAG933	MRTX1133	MRTX1133 + IAG933			DMSO	IAG933	MRTX1133	MRTX1133 + IAG933
	92	15	323	10			120	10	760	8			103	7	632	6			99	98	19	8
	87	22	250	20			82	7	591	16			85	2	784	1			85	91	12	18
	121	17	342	9			98	10	380	9			112	6	681	2			116	114	17	22
Mean	100	18	305	13			100	9	577	11			100	5	699	3			100	101	16	16
SEM	9.90511	1.52753	26.727	3.21455			5.696	0.881917	68.12	2.08167			7.81025	1.20185	31.7613	0.57735			8.95048	6.65833	1.52753	1.76383
Tukey's multiple comparisons test	Mean Diff.	95.00% CI of diff.	Below threshold?	Summary	Adjusted P Value		Mean Diff.	95.00% CI of diff.	Below threshold?	Summary	Adjusted P Value		Mean Diff.	95.00% CI of diff.	Below threshold?	Summary	Adjusted P Value		Mean Diff.	95.00% CI of diff.	Below threshold?	Summary	Adjusted P Value
DMSO vs. IAG933	82	13.49 to 150.5	Yes	*	0.0209		91	-159.2 to 341.2	No	ns	0.6635		95	-8.124 to 198.1	No	ns	0.0714		-1	-28.58 to 26.58	No	ns	0.9994
DMSO vs. MRTX1133	-205	-273.5 to -136.5	Yes	****	<0.0001		-477	-727.2 to -226.8	Yes	**	0.0013		-599	-702.1 to -495.9	Yes	****	<0.0001		84	56.42 to 111.6	Yes	****	<0.0001
DMSO vs. MRTX1133 + IAG933	87	18.49 to 155.5	Yes	*	0.0152		89	-161.2 to 339.2	No	ns	0.6778		97	-6.124 to 200.1	No	ns	0.0654		84	56.42 to 111.6	Yes	****	<0.0001
IAG933 vs. MRTX1133	-287	-355.5 to -218.5	Yes	****	<0.0001		-568	-818.2 to -317.8	Yes	***	0.0004		-694	-797.1 to -590.9	Yes	****	<0.0001		85	57.42 to 112.6	Yes	****	<0.0001
IAG933 vs. MRTX1133 + IAG933	5	-63.51 to 73.51	No	ns	0.9951		-2	-252.2 to 248.2	No	ns	>0.9999		2	-101.1 to 105.1	No	ns	>0.9999		85	57.42 to 112.6	Yes	****	<0.0001
MRTX1133 vs. MRTX1133 + IAG933	292	223.5 to 360.5	Yes	****	<0.0001		566	315.8 to 816.2	Yes	***	0.0004		696	592.9 to 799.1	Yes	****	<0.0001		0	-27.58 to 27.58	No	ns	>0.9999
